# Supplementary material for: Identification of the genetic characteristics of copy number variations in experimental specific pathogen-free ducks using whole-genome resequencing
Source: BMC Genomics. 2024 Jan 2;25:17. doi: 10.1186/s12864-023-09928-8 (PMC10759622; doi:10.1186/s12864-023-09928-8)
Supplement: Supplementary file 1 — Additional file 1: Table S1. Phenotypic description of three SPF ducks [file 12864_2023_9928_MOESM1_ESM.xls]

## Sheet: Sheet1
Table S1 Phenotypic description of three SPF ducks
Breeds	Sex	Weight (g)	Body Slope Length (cm)	Chest Width (cm)	Chest Depth (cm)	Keel Length (cm)
JD	Female	1615.20±13.15	22.69±0.21	8.43±0.22	7.32±0.05	10.74±0.06
	Male	1620.60±15.61	23.08±0.63	8.67±0.18	7.56±0.10	11.18±0.20
SX	Female	1617.40±11.17	22.65±0.42	8.45±0.10	7.37±0.06	10.76±0.05
	Male	1619.50±13.10	23.11±0.48	8.68±0.21	7.58±0.11	11.24±0.11
SM	Female	1616.00±9.64	22.77±0.54	8.47±0.08	7.39±0.07	10.72±0.10
	Male	1620.80±8.70	23.12±0.44	8.66±0.06	7.55±0.09	11.22±0.01
					Note: Mea n± SD, Female n = 5, male n = 5
