# Supplementary material for: Identification of the genetic characteristics of copy number variations in experimental specific pathogen-free ducks using whole-genome resequencing
Source: BMC Genomics. 2024 Jan 2;25:17. doi: 10.1186/s12864-023-09928-8 (PMC10759622; doi:10.1186/s12864-023-09928-8)
Supplement: Supplementary file 2 — Additional file 2: Table S2. Number of reads in the quality control [file 12864_2023_9928_MOESM2_ESM.xls]

## Sheet: Table S1
Table S2. Number of reads in the quality control.
Sample	Clean_Data(bp)	Clean_Reads_Num	Q20(%)	Q30(%)	N(%)	GC(%)
JD-1	25216729500	168111530	24204338313(95.99%)	22765587528(90.28%)	476273(0.0%)	10699612064(42.43%)
JD-2	26060503200	173736688	25070293402(96.2%)	23686524178(90.89%)	575251(0.0%)	11147615742(42.78%)
JD-3	24695339400	164635596	23778668622(96.29%)	22460580674(90.95%)	540849(0.0%)	10480758593(42.44%)
JD-4	25000571100	166670474	24144940013(96.58%)	22927806231(91.71%)	551743(0.0%)	10543288927(42.17%)
JD-5	24724188000	164827920	23577163691(95.36%)	22014346066(89.04%)	451405(0.0%)	10550669195(42.68%)
JD-6	22130458500	147536390	21277379896(96.15%)	20071869421(90.7%)	485273(0.0%)	9299515062(42.02%)
JD-7	24152364600	161015764	23225887427(96.16%)	21928533863(90.79%)	533376(0.0%)	10429510228(43.18%)
JD-8	23520137100	156800914	22207575833(94.42%)	20407939500(86.77%)	418749(0.0%)	9831140083(41.8%)
JD-9	23313846600	155425644	22096877736(94.78%)	20403090339(87.51%)	425580(0.0%)	9820742070(42.12%)
JD-10	22546121700	150307478	21717995145(96.33%)	20551238385(91.15%)	497235(0.0%)	9459298032(41.96%)
SX-1	24624780600	164165204	23679528281(96.16%)	22361417922(90.81%)	539790(0.0%)	10557568349(42.88%)
SX-2	24344895000	162299300	23363324957(95.97%)	21938971903(90.12%)	520364(0.0%)	10234537295(42.04%)
SX-3	25832101200	172214008	24125224495(93.39%)	21940960442(84.94%)	274595(0.0%)	10806941940(41.83%)
SX-4	26306005800	175373372	25257243948(96.01%)	23663025463(89.95%)	413279(0.0%)	11158915237(42.42%)
SX-5	23379102900	155860686	22096850365(94.52%)	20288169346(86.78%)	331438(0.0%)	10061330037(43.04%)
SX-6	25729839600	171532264	24705409779(96.02%)	23157911415(90.0%)	403117(0.0%)	10897969706(42.36%)
SX-7	25186896300	167912642	24168791839(95.96%)	22670398820(90.01%)	400494(0.0%)	10689413995(42.44%)
SX-8	23561433600	157076224	22562432954(95.76%)	21032570932(89.27%)	350678(0.0%)	9905100552(42.04%)
SX-9	23445633300	156304222	22127043931(94.38%)	20232508878(86.3%)	278713(0.0%)	9983143546(42.58%)
SX-10	31915707900	212771386	30816576652(96.56%)	29258174777(91.67%)	527957(0.0%)	14015955894(43.92%)
SM-1	29719277700	198128518	28694460496(96.55%)	27219553657(91.59%)	497705(0.0%)	13028354095(43.84%)
SM-2	29271437100	195142914	28220317000(96.41%)	26748206645(91.38%)	496000(0.0%)	12720631849(43.46%)
SM-3	29706735900	198044906	28668888541(96.51%)	27203766494(91.57%)	502839(0.0%)	12909636415(43.46%)
SM-4	27873601800	185824012	26948374362(96.68%)	25633353917(91.96%)	470720(0.0%)	11916012526(42.75%)
SM-5	25950412500	173002750	24949259631(96.14%)	23570415161(90.83%)	438472(0.0%)	11211515095(43.2%)
SM-6	27446854800	182979032	26344109280(95.98%)	24652758397(89.82%)	433468(0.0%)	11807874075(43.02%)
SM-7	24566319000	163775460	23659087639(96.31%)	22363759709(91.03%)	412797(0.0%)	10247982045(41.72%)
SM-8	24122492400	160816616	23212562422(96.23%)	21893766481(90.76%)	402687(0.0%)	10213405388(42.34%)
SM-9	26234765100	174898434	25265075724(96.3%)	23902677686(91.11%)	441399(0.0%)	11072609365(42.21%)
SM-10	24742499700	164949998	23889393194(96.55%)	22652204549(91.55%)	415327(0.0%)	10427248555(42.14%)
