# Supplementary material for: Identification of the genetic characteristics of copy number variations in experimental specific pathogen-free ducks using whole-genome resequencing
Source: BMC Genomics. 2024 Jan 2;25:17. doi: 10.1186/s12864-023-09928-8 (PMC10759622; doi:10.1186/s12864-023-09928-8)
Supplement: Supplementary file 3 — Additional file 3: Table S3. Overview of sample mapping statistics and depth coverage [file 12864_2023_9928_MOESM3_ESM.xls]

## Sheet: Table S2
Table S3. Overview of sample sequencing statistics.
Sample ID	Total UnMapped	Total Mapped	Total Single Mapped	Duplicate	Coverage at least 10X (%)	Coverage at least 20X (%)	depth (%)
JD-1	3604214-2.17%	162171088-97.83%	2627064-1.58%	30283594-18.67%	89.48	47.58	22.39
JD-2	3569450-2.08%	167965750-97.92%	2846718-1.66%	31562696-18.79%	89.93	51.22	23.13
JD-3	3237226-1.99%	159358122-98.01%	2430536-1.49%	29241840-18.35%	89.3	47.52	21.92
JD-4	3287038-2.00%	161341190-98.00%	2293728-1.39%	32502472-20.15%	89.19	48.19	22.19
JD-5	3826721-2.36%	158007549-97.64%	2966463-1.83%	27381540-17.33%	87.7	42	21.95
JD-6	2747401-1.89%	142822433-98.11%	2097247-1.44%	27504972-19.26%	86.68	35.81	19.65
JD-7	3111104-1.96%	155622972-98.04%	3108974-1.96%	28432762-18.27%	88.77	43.87	21.44
JD-8	2718796-1.75%	152332172-98.25%	2025840-1.31%	26929760-17.68%	89.13	43.93	20.88
JD-9	2733108-1.78%	150719556-98.22%	2121950-1.38%	26824760-17.80%	88.82	41.7	20.7
JD-10	3119183-2.10%	145301183-97.90%	2137711-1.44%	26550620-18.27%	87.19	36.7	20.01
SX-1	3206666-1.98%	158816626-98.02%	2804004-1.73%	29046482-18.29%	89.79	45.84	21.86
SX-2	3233669-2.02%	157092569-97.98%	2292175-1.43%	28558334-18.18%	89.89	44.66	21.61
SX-3	3262977-1.91%	167187547-98.09%	2681123-1.57%	23792310-14.23%	91.46	53.96	22.93
SX-4	3283474-1.89%	170072220-98.11%	2788484-1.61%	37625936-22.12%	91.44	53.32	23.35
SX-5	3059737-2.00%	150295097-98.00%	2886635-1.88%	28653618-19.06%	87.77	40.47	20.75
SX-6	3240978-1.91%	166189190-98.09%	2631226-1.55%	34133622-20.54%	89.72	50.77	22.84
SX-7	2987703-1.80%	162985343-98.20%	2521427-1.52%	35613432-21.85%	89.05	50.58	22.36
SX-8	2892219-1.86%	152542657-98.14%	2080115-1.34%	30644412-20.09%	87.28	43.54	20.92
SX-9	2621007-1.69%	152077907-98.31%	2629309-1.70%	27875006-18.33%	86.34	43.48	20.81
SX-10	30201685-14.35%	180309465-85.65%	3134073-1.49%	41157906-22.83%	91.14	57.82	28.33
SM-1	28121208-14.37%	167625370-85.63%	3134654-1.60%	37959446-22.65%	91.05	50.99	26.38
SM-2	20569275-10.67%	172293777-89.33%	3097025-1.61%	38003110-22.06%	91.76	53.86	25.98
SM-3	21838246-11.16%	173871126-88.84%	3176432-1.62%	38006408-21.86%	91.97	54.68	26.37
SM-4	17540249-9.55%	166144275-90.45%	2749753-1.50%	38905058-23.42%	90.18	50.35	24.74
SM-5	16818388-9.87%	153576364-90.13%	2960544-1.74%	32052946-20.87%	88.98	41.56	23.03
SM-6	18720299-10.35%	162168181-89.65%	2489139-1.38%	33441182-20.62%	89.07	50.82	24.37
SM-7	3099530-1.92%	158743808-98.08%	2281928-1.41%	36304622-22.87%	88.26	48.1	21.81
SM-8	3515071-2.21%	155372907-97.79%	2511613-1.58%	33261544-21.41%	87.33	42.68	21.41
SM-9	3449675-2.00%	169243179-98.00%	2527025-1.46%	35877530-21.20%	90.05	52.86	23.29
SM-10	3544346-2.17%	159568208-97.83%	2468470-1.51%	36206124-22.69%	88.03	47.79	21.96
