# Supplementary material for: Identification of the genetic characteristics of copy number variations in experimental specific pathogen-free ducks using whole-genome resequencing
Source: BMC Genomics. 2024 Jan 2;25:17. doi: 10.1186/s12864-023-09928-8 (PMC10759622; doi:10.1186/s12864-023-09928-8)
Supplement: Supplementary file 4 — Additional file 4: Table S4. List of CNVs identified in each individual [file 12864_2023_9928_MOESM4_ESM.xlsx]

## Sheet: Table S3
Table S4. List of CNVs identified in each individual.
Individual	CNV	CNV size (bp)	CNV type
SM-1	1:13101-19600	6500	duplication
SM-1	1:30901-93100	62200	deletion
SM-1	1:553901-614800	60900	deletion
SM-1	1:619901-646900	27000	deletion
SM-1	1:647101-709400	62300	deletion
SM-1	1:722001-730500	8500	deletion
SM-1	1:735501-736800	1300	deletion
SM-1	1:930301-932800	2500	deletion
SM-1	1:1172501-1175200	2700	deletion
SM-1	1:1274201-1277200	3000	deletion
SM-1	1:1313101-1314700	1600	deletion
SM-1	1:1352701-1354300	1600	deletion
SM-1	1:1764201-1804700	40500	deletion
SM-1	1:2192401-2284200	91800	deletion
SM-1	1:3456201-3460800	4600	deletion
SM-1	1:7075701-7143500	67800	deletion
SM-1	1:7146501-7149500	3000	deletion
SM-1	1:7149701-7188400	38700	deletion
SM-1	1:7209101-7234400	25300	deletion
SM-1	1:8301201-8302600	1400	deletion
SM-1	1:8466301-8468600	2300	duplication
SM-1	1:13064601-13070500	5900	duplication
SM-1	1:15075901-15133800	57900	deletion
SM-1	1:15140901-15158300	17400	deletion
SM-1	1:16926801-16985900	59100	duplication
SM-1	1:17034601-17040100	5500	duplication
SM-1	1:18356801-18361400	4600	duplication
SM-1	1:18688201-18694700	6500	duplication
SM-1	1:18882701-18889900	7200	duplication
SM-1	1:20087301-20170400	83100	deletion
SM-1	1:20179401-20183800	4400	deletion
SM-1	1:23091301-23159100	67800	deletion
SM-1	1:24238301-24240800	2500	deletion
SM-1	1:24252101-24253900	1800	duplication
SM-1	1:25709101-25721600	12500	duplication
SM-1	1:25811301-25821300	10000	duplication
SM-1	1:33091601-33131500	39900	deletion
SM-1	1:33140201-33189300	49100	deletion
SM-1	1:33557601-33568300	10700	duplication
SM-1	1:35658201-35667600	9400	duplication
SM-1	1:35985801-35991700	5900	deletion
SM-1	1:37580801-37606200	25400	deletion
SM-1	1:51364901-51371400	6500	deletion
SM-1	1:51375401-51383700	8300	deletion
SM-1	1:51468701-51474500	5800	duplication
SM-1	1:51616901-51622700	5800	deletion
SM-1	1:52070201-52077400	7200	duplication
SM-1	1:52876501-52983400	106900	deletion
SM-1	1:53770201-53778900	8700	duplication
SM-1	1:56127501-56128600	1100	deletion
SM-1	1:58397801-58414300	16500	deletion
SM-1	1:58419401-58429200	9800	duplication
SM-1	1:58431701-58491900	60200	duplication
SM-1	1:58502101-58508400	6300	duplication
SM-1	1:58508401-58527500	19100	deletion
SM-1	1:58535301-58537900	2600	duplication
SM-1	1:58539701-58562500	22800	deletion
SM-1	1:58565401-58591300	25900	deletion
SM-1	1:58591301-58595000	3700	duplication
SM-1	1:58595301-58609800	14500	duplication
SM-1	1:60815801-60818700	2900	duplication
SM-1	1:60819001-60822800	3800	duplication
SM-1	1:62185101-62189800	4700	duplication
SM-1	1:64865701-64866900	1200	deletion
SM-1	1:64887601-64896000	8400	duplication
SM-1	1:65353301-65368300	15000	deletion
SM-1	1:65376001-65406000	30000	deletion
SM-1	1:67003201-67009100	5900	deletion
SM-1	1:71240801-71246300	5500	deletion
SM-1	1:73309301-73314000	4700	duplication
SM-1	1:73809601-73818900	9300	duplication
SM-1	1:73892801-73900300	7500	duplication
SM-1	1:77377501-77379600	2100	deletion
SM-1	1:77383301-77392200	8900	deletion
SM-1	1:77400901-77403900	3000	deletion
SM-1	1:77413301-77421300	8000	deletion
SM-1	1:77424301-77428800	4500	deletion
SM-1	1:77433001-77444000	11000	deletion
SM-1	1:77447401-77448700	1300	deletion
SM-1	1:79996701-80030300	33600	deletion
SM-1	1:80052401-80057300	4900	duplication
SM-1	1:80057601-80059400	1800	duplication
SM-1	1:80194001-80419300	225300	deletion
SM-1	1:80645901-80660500	14600	duplication
SM-1	1:81080001-81081600	1600	deletion
SM-1	1:81093701-81096000	2300	deletion
SM-1	1:81107801-81120500	12700	duplication
SM-1	1:81130801-81157600	26800	deletion
SM-1	1:81238801-81314300	75500	deletion
SM-1	1:81317301-81392700	75400	deletion
SM-1	1:81884801-81892100	7300	duplication
SM-1	1:81893501-81957500	64000	deletion
SM-1	1:82650001-82657000	7000	deletion
SM-1	1:82658601-82672600	14000	duplication
SM-1	1:82826901-82828500	1600	deletion
SM-1	1:82834101-82838100	4000	deletion
SM-1	1:82855601-82877700	22100	deletion
SM-1	1:83457901-83582100	124200	deletion
SM-1	1:83582701-83640600	57900	deletion
SM-1	1:87744601-87794900	50300	duplication
SM-1	1:88834201-88844700	10500	deletion
SM-1	1:89344401-89347600	3200	duplication
SM-1	1:89349901-89414500	64600	duplication
SM-1	1:89446801-89465800	19000	deletion
SM-1	1:89479401-89492500	13100	deletion
SM-1	1:89501101-89624600	123500	duplication
SM-1	1:89624601-89627000	2400	deletion
SM-1	1:89627001-89642100	15100	duplication
SM-1	1:89682201-89697500	15300	duplication
SM-1	1:89737901-89741200	3300	deletion
SM-1	1:89746601-89763400	16800	duplication
SM-1	1:89830701-89842700	12000	deletion
SM-1	1:92084301-92093600	9300	deletion
SM-1	1:92093801-92105100	11300	deletion
SM-1	1:92267401-92271000	3600	duplication
SM-1	1:93056901-93065300	8400	duplication
SM-1	1:93069101-93076300	7200	duplication
SM-1	1:96464601-96466600	2000	deletion
SM-1	1:96597001-96611800	14800	duplication
SM-1	1:98975401-98978300	2900	duplication
SM-1	1:98981201-99009800	28600	deletion
SM-1	1:99009801-99016700	6900	duplication
SM-1	1:100331101-100337200	6100	duplication
SM-1	1:100361001-100371400	10400	duplication
SM-1	1:100371701-100386300	14600	duplication
SM-1	1:100386601-100390400	3800	duplication
SM-1	1:100390601-100423200	32600	duplication
SM-1	1:100423401-100438900	15500	duplication
SM-1	1:100445401-100451500	6100	duplication
SM-1	1:100451701-100455400	3700	duplication
SM-1	1:100455401-100495900	40500	deletion
SM-1	1:102990101-102993200	3100	duplication
SM-1	1:104211101-104213700	2600	deletion
SM-1	1:106235801-106241400	5600	duplication
SM-1	1:107115501-107117500	2000	deletion
SM-1	1:108573001-108576100	3100	duplication
SM-1	1:108581601-108615000	33400	deletion
SM-1	1:108627201-108631600	4400	duplication
SM-1	1:109237601-109303100	65500	deletion
SM-1	1:110034401-110037200	2800	deletion
SM-1	1:110037201-110051400	14200	duplication
SM-1	1:110318701-110322100	3400	duplication
SM-1	1:114247701-114371700	124000	deletion
SM-1	1:117200001-117206900	6900	duplication
SM-1	1:119606301-119608500	2200	duplication
SM-1	1:120475401-120570300	94900	deletion
SM-1	1:120757901-120799000	41100	duplication
SM-1	1:120799301-120971400	172100	duplication
SM-1	1:120973801-120989100	15300	deletion
SM-1	1:120989101-120991400	2300	duplication
SM-1	1:120994701-121024600	29900	deletion
SM-1	1:122358601-122361400	2800	deletion
SM-1	1:123403201-123406600	3400	deletion
SM-1	1:123573201-123591000	17800	duplication
SM-1	1:123595501-123615400	19900	duplication
SM-1	1:123618101-123620900	2800	duplication
SM-1	1:123622701-123626000	3300	duplication
SM-1	1:123631001-123666800	35800	deletion
SM-1	1:123669801-123673300	3500	duplication
SM-1	1:123673301-123708200	34900	deletion
SM-1	1:123708201-123711700	3500	duplication
SM-1	1:123737301-123748600	11300	duplication
SM-1	1:123752801-123756100	3300	duplication
SM-1	1:123767001-123775700	8700	deletion
SM-1	1:123793901-123803400	9500	duplication
SM-1	1:123803401-123805900	2500	deletion
SM-1	1:123845001-123877700	32700	deletion
SM-1	1:123880501-123892200	11700	duplication
SM-1	1:123892201-123895500	3300	deletion
SM-1	1:125757501-125771500	14000	duplication
SM-1	1:125771701-125789600	17900	duplication
SM-1	1:125820401-125917400	97000	duplication
SM-1	1:125930801-125940800	10000	duplication
SM-1	1:125967501-125971600	4100	duplication
SM-1	1:125979501-125991600	12100	duplication
SM-1	1:127932801-127938400	5600	deletion
SM-1	1:128167201-128170100	2900	deletion
SM-1	1:132849201-132851500	2300	deletion
SM-1	1:133385501-133388400	2900	duplication
SM-1	1:134112101-134113900	1800	deletion
SM-1	1:134160701-134167300	6600	duplication
SM-1	1:135153701-135158900	5200	deletion
SM-1	1:135878101-135923500	45400	deletion
SM-1	1:139090201-139097700	7500	duplication
SM-1	1:139572101-139605900	33800	deletion
SM-1	1:139611101-139703000	91900	deletion
SM-1	1:141370901-141372100	1200	deletion
SM-1	1:142489001-142495800	6800	duplication
SM-1	1:144513201-144555800	42600	deletion
SM-1	1:146507101-146519900	12800	duplication
SM-1	1:148872801-148876100	3300	deletion
SM-1	1:148912701-148984400	71700	deletion
SM-1	1:149522601-149523700	1100	deletion
SM-1	1:149658501-149661000	2500	duplication
SM-1	1:149778901-149787300	8400	deletion
SM-1	1:150439401-150441700	2300	deletion
SM-1	1:154670501-154672200	1700	duplication
SM-1	1:155294901-155299500	4600	deletion
SM-1	1:156690201-156693300	3100	duplication
SM-1	1:160686701-160694500	7800	duplication
SM-1	1:162035501-162043700	8200	deletion
SM-1	1:164006401-164009100	2700	deletion
SM-1	1:164932001-165035200	103200	deletion
SM-1	1:165177401-165178500	1100	deletion
SM-1	1:165977201-166130700	153500	deletion
SM-1	1:166935501-166944500	9000	duplication
SM-1	1:167547401-167550500	3100	duplication
SM-1	1:168748701-168749800	1100	deletion
SM-1	1:168985401-169009500	24100	duplication
SM-1	1:169289401-169317200	27800	deletion
SM-1	1:169323601-169334700	11100	deletion
SM-1	1:169336801-169365400	28600	deletion
SM-1	1:169404101-169408000	3900	duplication
SM-1	1:170925801-170931900	6100	duplication
SM-1	1:171002701-171004200	1500	deletion
SM-1	1:171920401-171923400	3000	deletion
SM-1	1:172078801-172086800	8000	duplication
SM-1	1:172338801-172427800	89000	deletion
SM-1	1:175967601-175973500	5900	duplication
SM-1	1:176998201-177018300	20100	deletion
SM-1	1:177019101-177052800	33700	deletion
SM-1	1:177110701-177178700	68000	deletion
SM-1	1:178801601-178808700	7100	deletion
SM-1	1:179418501-179420800	2300	deletion
SM-1	1:179944201-179948800	4600	duplication
SM-1	1:180150601-180157800	7200	duplication
SM-1	1:181487501-181490900	3400	duplication
SM-1	1:181882401-181884900	2500	deletion
SM-1	1:184485901-184563400	77500	deletion
SM-1	1:184576001-184580000	4000	deletion
SM-1	1:184580201-184607100	26900	deletion
SM-1	1:187969901-188001600	31700	duplication
SM-1	1:188002901-188008600	5700	duplication
SM-1	1:188009201-188010400	1200	deletion
SM-1	1:188010401-188012600	2200	duplication
SM-1	1:188148101-188154800	6700	deletion
SM-1	1:188159801-188186400	26600	duplication
SM-1	1:188193801-188200600	6800	duplication
SM-1	1:188200601-188215500	14900	deletion
SM-1	1:188228701-188233800	5100	duplication
SM-1	1:188251001-188252300	1300	deletion
SM-1	1:188255301-188258800	3500	deletion
SM-1	1:188270001-188275100	5100	deletion
SM-1	1:189740001-189754700	14700	duplication
SM-1	1:190053301-190054400	1100	deletion
SM-1	1:190854401-190893500	39100	deletion
SM-1	1:193207001-193222500	15500	duplication
SM-1	1:193230701-193276100	45400	deletion
SM-1	1:194377601-194398800	21200	deletion
SM-1	1:194411901-194501000	89100	deletion
SM-1	1:194555001-194562000	7000	deletion
SM-1	1:197858501-197863500	5000	duplication
SM-1	1:197864001-197884900	20900	duplication
SM-1	1:197885501-197889100	3600	duplication
SM-1	1:197889301-197895900	6600	duplication
SM-1	1:197920201-197957000	36800	deletion
SM-1	1:197957001-197963000	6000	duplication
SM-1	1:199161801-199163600	1800	deletion
SM-1	1:199462901-199472200	9300	duplication
SM-1	1:199529501-199543700	14200	deletion
SM-1	1:199554701-199559900	5200	duplication
SM-1	1:199562901-199571300	8400	duplication
SM-1	1:199590601-199598200	7600	deletion
SM-1	1:199611101-199623600	12500	deletion
SM-1	1:200752701-200771200	18500	duplication
SM-1	1:200771201-200853700	82500	deletion
SM-1	1:200853701-200860600	6900	duplication
SM-1	1:200864001-200868000	4000	deletion
SM-1	1:200875101-200890700	15600	duplication
SM-1	1:202034501-202047500	13000	duplication
SM-1	1:202475501-202531700	56200	deletion
SM-1	1:202895101-202984100	89000	deletion
SM-1	1:203806001-203808700	2700	deletion
SM-1	1:204622901-204628200	5300	deletion
SM-1	1:205454501-205457600	3100	deletion
SM-1	1:205505901-205512400	6500	deletion
SM-1	1:205551101-205559000	7900	deletion
SM-1	1:205600701-205603200	2500	deletion
SM-1	1:205606901-205615600	8700	deletion
SM-1	1:205775701-205781500	5800	deletion
SM-1	1:205937601-205946700	9100	deletion
SM-1	1:206068401-206072600	4200	deletion
SM-1	1:206196301-206210700	14400	deletion
SM-1	1:206228501-206232100	3600	deletion
SM-1	1:206249101-206273100	24000	deletion
SM-1	1:206285401-206297000	11600	duplication
SM-1	1:206310301-206360900	50600	duplication
SM-1	1:206372001-206379400	7400	deletion
SM-1	1:206384001-206391800	7800	deletion
SM-1	1:206417901-206419100	1200	deletion
SM-1	1:206421401-206423700	2300	deletion
SM-1	1:206423901-206432400	8500	deletion
SM-1	1:206443201-206448700	5500	deletion
SM-1	1:206539301-206666500	127200	deletion
SM-1	1:206903501-206910900	7400	deletion
SM-1	1:207229901-207238500	8600	deletion
SM-1	2:34801-36300	1500	deletion
SM-1	2:128801-146300	17500	deletion
SM-1	2:165801-171400	5600	deletion
SM-1	2:179901-186100	6200	deletion
SM-1	2:592601-595900	3300	deletion
SM-1	2:604701-606700	2000	deletion
SM-1	2:662801-663900	1100	deletion
SM-1	2:683801-686500	2700	deletion
SM-1	2:774301-777200	2900	duplication
SM-1	2:783901-824800	40900	deletion
SM-1	2:884801-886100	1300	deletion
SM-1	2:1505201-1593100	87900	deletion
SM-1	2:2594101-2650000	55900	deletion
SM-1	2:2744901-2754400	9500	deletion
SM-1	2:2760301-2786500	26200	deletion
SM-1	2:2944301-2961100	16800	deletion
SM-1	2:3025701-3033600	7900	deletion
SM-1	2:3033801-3125600	91800	deletion
SM-1	2:4513101-4669700	156600	deletion
SM-1	2:5778301-5782200	3900	deletion
SM-1	2:5782401-5787200	4800	deletion
SM-1	2:5798501-5800600	2100	deletion
SM-1	2:5855701-5857700	2000	deletion
SM-1	2:5868401-5877400	9000	deletion
SM-1	2:5880101-5882000	1900	deletion
SM-1	2:5892501-5904400	11900	deletion
SM-1	2:5956201-6020000	63800	duplication
SM-1	2:6022701-6027400	4700	deletion
SM-1	2:6037101-6048100	11000	duplication
SM-1	2:6057801-6065500	7700	duplication
SM-1	2:6075001-6100300	25300	duplication
SM-1	2:6113301-6133100	19800	duplication
SM-1	2:6214101-6215300	1200	deletion
SM-1	2:6237001-6243700	6700	deletion
SM-1	2:6243701-6249900	6200	duplication
SM-1	2:6252701-6256200	3500	duplication
SM-1	2:6276901-6281900	5000	deletion
SM-1	2:6298801-6300600	1800	deletion
SM-1	2:6303101-6309200	6100	deletion
SM-1	2:6321001-6334000	13000	deletion
SM-1	2:6381601-6384900	3300	deletion
SM-1	2:6410201-6411600	1400	deletion
SM-1	2:6439901-6441100	1200	deletion
SM-1	2:6442501-6444900	2400	deletion
SM-1	2:6449401-6454100	4700	deletion
SM-1	2:6508601-6512500	3900	deletion
SM-1	2:6512701-6516600	3900	deletion
SM-1	2:6526801-6528700	1900	deletion
SM-1	2:6577401-6582800	5400	deletion
SM-1	2:6586501-6589800	3300	duplication
SM-1	2:6589801-6614500	24700	deletion
SM-1	2:6648601-6651800	3200	duplication
SM-1	2:6666801-6674400	7600	deletion
SM-1	2:6676101-6677400	1300	deletion
SM-1	2:6681001-6683800	2800	deletion
SM-1	2:6704201-6713400	9200	duplication
SM-1	2:6754101-6755800	1700	deletion
SM-1	2:6782901-6784000	1100	deletion
SM-1	2:6790301-6792200	1900	deletion
SM-1	2:6804701-6807300	2600	deletion
SM-1	2:6828101-6829400	1300	deletion
SM-1	2:6834801-6836500	1700	deletion
SM-1	2:6849601-6853300	3700	duplication
SM-1	2:6858701-6860800	2100	deletion
SM-1	2:6879601-6883000	3400	deletion
SM-1	2:6897601-6899400	1800	deletion
SM-1	2:6935001-6957500	22500	deletion
SM-1	2:6968001-6970400	2400	deletion
SM-1	2:7013801-7016600	2800	deletion
SM-1	2:7277201-7279400	2200	deletion
SM-1	2:7356101-7357400	1300	deletion
SM-1	2:7383001-7384100	1100	deletion
SM-1	2:7472401-7478300	5900	deletion
SM-1	2:7503801-7505400	1600	deletion
SM-1	2:7536001-7541200	5200	deletion
SM-1	2:7591901-7595800	3900	deletion
SM-1	2:7598001-7605400	7400	duplication
SM-1	2:7605401-7623700	18300	deletion
SM-1	2:7631101-7632800	1700	deletion
SM-1	2:7673901-7675100	1200	deletion
SM-1	2:7713701-7715100	1400	deletion
SM-1	2:7717901-7723500	5600	duplication
SM-1	2:7730501-7735700	5200	deletion
SM-1	2:7749001-7762800	13800	deletion
SM-1	2:7938501-7952900	14400	duplication
SM-1	2:7959401-7961400	2000	deletion
SM-1	2:8322601-8341500	18900	deletion
SM-1	2:8394301-8461700	67400	deletion
SM-1	2:9217501-9221800	4300	deletion
SM-1	2:10585201-10592900	7700	deletion
SM-1	2:10869101-10942900	73800	deletion
SM-1	2:10955001-10978100	23100	deletion
SM-1	2:11517601-11521100	3500	duplication
SM-1	2:13635701-13639500	3800	duplication
SM-1	2:14525401-14527400	2000	deletion
SM-1	2:15199101-15202200	3100	deletion
SM-1	2:15205701-15302600	96900	deletion
SM-1	2:16644201-16665300	21100	duplication
SM-1	2:17500001-17501300	1300	deletion
SM-1	2:17716101-17718100	2000	duplication
SM-1	2:18139601-18146200	6600	duplication
SM-1	2:19975101-19976500	1400	deletion
SM-1	2:21211501-21215400	3900	duplication
SM-1	2:21894501-21958500	64000	deletion
SM-1	2:22743201-22791200	48000	deletion
SM-1	2:26107701-26111100	3400	deletion
SM-1	2:26111301-26122500	11200	deletion
SM-1	2:27850701-27852000	1300	deletion
SM-1	2:27852001-27854200	2200	duplication
SM-1	2:28139001-28169500	30500	deletion
SM-1	2:28195601-28214500	18900	duplication
SM-1	2:28221501-28230300	8800	deletion
SM-1	2:28248801-28260700	11900	deletion
SM-1	2:28268301-28278700	10400	deletion
SM-1	2:28284201-28305000	20800	duplication
SM-1	2:28305901-28311600	5700	duplication
SM-1	2:31463601-31468800	5200	deletion
SM-1	2:32610401-32732800	122400	deletion
SM-1	2:32736601-32764100	27500	deletion
SM-1	2:34186701-34215600	28900	deletion
SM-1	2:34364001-34366300	2300	duplication
SM-1	2:34369801-34380700	10900	deletion
SM-1	2:34388001-34397200	9200	deletion
SM-1	2:34413101-34444300	31200	deletion
SM-1	2:34444701-34461900	17200	deletion
SM-1	2:34469201-34470500	1300	deletion
SM-1	2:34494301-34498100	3800	duplication
SM-1	2:34500701-34565100	64400	deletion
SM-1	2:34576301-34583300	7000	deletion
SM-1	2:34619801-34653300	33500	deletion
SM-1	2:35985301-36051700	66400	deletion
SM-1	2:38514301-38519400	5100	duplication
SM-1	2:39079201-39082400	3200	deletion
SM-1	2:40673301-40677300	4000	deletion
SM-1	2:40856601-40882400	25800	deletion
SM-1	2:41451901-41457100	5200	duplication
SM-1	2:42912301-42914000	1700	deletion
SM-1	2:43618901-43627400	8500	deletion
SM-1	2:45705801-45718100	12300	deletion
SM-1	2:46778901-46784800	5900	duplication
SM-1	2:47280101-47345400	65300	deletion
SM-1	2:47393501-47417800	24300	deletion
SM-1	2:47421601-47423100	1500	deletion
SM-1	2:47449101-47518600	69500	deletion
SM-1	2:47896401-47901200	4800	deletion
SM-1	2:48169301-48252000	82700	deletion
SM-1	2:49369101-49406900	37800	deletion
SM-1	2:51071701-51080400	8700	deletion
SM-1	2:51085501-51111200	25700	deletion
SM-1	2:52436001-52481900	45900	deletion
SM-1	2:54450801-54453200	2400	deletion
SM-1	2:54582401-54587100	4700	duplication
SM-1	2:54661901-54667200	5300	duplication
SM-1	2:55524301-55554500	30200	duplication
SM-1	2:57614901-57619500	4600	deletion
SM-1	2:58952101-58984400	32300	duplication
SM-1	2:58987501-58990300	2800	deletion
SM-1	2:59033001-59035100	2100	deletion
SM-1	2:59047901-59052700	4800	deletion
SM-1	2:59052701-59058000	5300	duplication
SM-1	2:59118401-59126500	8100	deletion
SM-1	2:59155701-59160200	4500	duplication
SM-1	2:59169601-59175100	5500	duplication
SM-1	2:59175301-59197700	22400	duplication
SM-1	2:59298701-59305200	6500	deletion
SM-1	2:59311401-59351300	39900	duplication
SM-1	2:59359701-59373000	13300	duplication
SM-1	2:59373801-59437100	63300	duplication
SM-1	2:59437701-59454100	16400	duplication
SM-1	2:59454201-59455900	1700	deletion
SM-1	2:59455901-59463800	7900	duplication
SM-1	2:59464901-59474900	10000	duplication
SM-1	2:59516501-59535300	18800	duplication
SM-1	2:59538801-59544300	5500	deletion
SM-1	2:59809901-59819700	9800	deletion
SM-1	2:60181301-60184000	2700	deletion
SM-1	2:60272701-60278400	5700	deletion
SM-1	2:60772101-60898300	126200	deletion
SM-1	2:60905401-60938600	33200	deletion
SM-1	2:60942001-61021200	79200	deletion
SM-1	2:61267101-61270100	3000	duplication
SM-1	2:61779301-61782400	3100	duplication
SM-1	2:62297701-62385700	88000	deletion
SM-1	2:63300101-63301300	1200	deletion
SM-1	2:63751901-63772000	20100	deletion
SM-1	2:64352301-64361700	9400	duplication
SM-1	2:66078801-66099500	20700	deletion
SM-1	2:66102301-66104700	2400	deletion
SM-1	2:66367301-66370800	3500	duplication
SM-1	2:66464501-66467000	2500	deletion
SM-1	2:67412801-67414700	1900	deletion
SM-1	2:67762001-67768200	6200	deletion
SM-1	2:67829001-67847300	18300	deletion
SM-1	2:67869401-67875200	5800	deletion
SM-1	2:67877701-67972400	94700	deletion
SM-1	2:68000201-68027100	26900	deletion
SM-1	2:68027501-68029600	2100	deletion
SM-1	2:68127401-68134300	6900	duplication
SM-1	2:68317501-68343300	25800	deletion
SM-1	2:68343301-68346400	3100	duplication
SM-1	2:68347201-68403700	56500	deletion
SM-1	2:68895101-68898500	3400	deletion
SM-1	2:69317401-69360600	43200	duplication
SM-1	2:69550201-69565400	15200	duplication
SM-1	2:70409101-70412500	3400	deletion
SM-1	2:70412701-70415600	2900	deletion
SM-1	2:70809801-70840300	30500	deletion
SM-1	2:71435901-71449200	13300	deletion
SM-1	2:71465501-71514900	49400	deletion
SM-1	2:72366001-72384800	18800	deletion
SM-1	2:72392401-72404700	12300	deletion
SM-1	2:72404701-72409900	5200	duplication
SM-1	2:72417501-72429700	12200	duplication
SM-1	2:72429901-72436100	6200	duplication
SM-1	2:72436101-72438500	2400	deletion
SM-1	2:72438501-72482500	44000	duplication
SM-1	2:72482701-72496200	13500	duplication
SM-1	2:72496701-72505300	8600	duplication
SM-1	2:72506901-72526900	20000	duplication
SM-1	2:72527401-72537500	10100	duplication
SM-1	2:72557501-72616100	58600	duplication
SM-1	2:72618501-72621400	2900	deletion
SM-1	2:72623601-72625500	1900	deletion
SM-1	2:72630701-72633300	2600	duplication
SM-1	2:72635401-72644300	8900	duplication
SM-1	2:72660001-72663000	3000	duplication
SM-1	2:72681601-72699000	17400	duplication
SM-1	2:72699301-72705400	6100	duplication
SM-1	2:72705701-72717800	12100	duplication
SM-1	2:72718001-72740700	22700	duplication
SM-1	2:72740801-72745700	4900	deletion
SM-1	2:73117901-73121800	3900	deletion
SM-1	2:74190601-74194000	3400	duplication
SM-1	2:75331701-75338100	6400	deletion
SM-1	2:75407201-75408700	1500	deletion
SM-1	2:75695701-75699600	3900	deletion
SM-1	2:75699801-75719800	20000	deletion
SM-1	2:75728101-75749500	21400	deletion
SM-1	2:75751801-75753300	1500	deletion
SM-1	2:75760001-75761700	1700	deletion
SM-1	2:76723901-76725000	1100	deletion
SM-1	2:76756401-76780300	23900	deletion
SM-1	2:76898801-76901000	2200	deletion
SM-1	2:76905901-76930200	24300	deletion
SM-1	2:76930401-77005800	75400	deletion
SM-1	2:77081401-77089200	7800	duplication
SM-1	2:77091701-77115300	23600	deletion
SM-1	2:78215601-78216800	1200	deletion
SM-1	2:78331101-78337200	6100	deletion
SM-1	2:78369501-78383700	14200	deletion
SM-1	2:78390101-78416300	26200	deletion
SM-1	2:78443501-78449500	6000	deletion
SM-1	2:78451501-78492400	40900	deletion
SM-1	2:78506401-78518900	12500	deletion
SM-1	2:78593701-78705000	111300	deletion
SM-1	2:79097101-79099100	2000	deletion
SM-1	2:80172701-80178400	5700	deletion
SM-1	2:80188901-80191800	2900	deletion
SM-1	2:80284001-80288300	4300	duplication
SM-1	2:80352501-80354000	1500	deletion
SM-1	2:80358801-80415900	57100	deletion
SM-1	2:80699601-80700800	1200	deletion
SM-1	2:80939201-80946700	7500	deletion
SM-1	2:80957701-80987900	30200	deletion
SM-1	2:80987901-80993000	5100	duplication
SM-1	2:81002501-81006500	4000	deletion
SM-1	2:83235901-83278300	42400	deletion
SM-1	2:83295201-83316900	21700	deletion
SM-1	2:83348801-83358100	9300	deletion
SM-1	2:83375201-83378200	3000	deletion
SM-1	2:83410701-83428100	17400	deletion
SM-1	2:83442501-83444100	1600	deletion
SM-1	2:83454701-83455800	1100	deletion
SM-1	2:83459501-83469900	10400	deletion
SM-1	2:84823001-84842400	19400	duplication
SM-1	2:85031901-85081900	50000	deletion
SM-1	2:85351401-85356100	4700	duplication
SM-1	2:86721701-86729000	7300	deletion
SM-1	2:86950201-86976900	26700	deletion
SM-1	2:87432901-87460100	27200	deletion
SM-1	2:87858001-87863500	5500	deletion
SM-1	2:87863801-87874900	11100	deletion
SM-1	2:87878001-87885900	7900	duplication
SM-1	2:87885901-87896700	10800	deletion
SM-1	2:88149101-88152600	3500	deletion
SM-1	2:88453901-88480700	26800	deletion
SM-1	2:88492601-88506200	13600	deletion
SM-1	2:88508701-88510000	1300	deletion
SM-1	2:88516401-88518100	1700	deletion
SM-1	2:88520101-88526500	6400	deletion
SM-1	2:88532401-88533800	1400	deletion
SM-1	2:89252901-89257200	4300	duplication
SM-1	2:90052901-90054200	1300	deletion
SM-1	2:90473901-90477500	3600	deletion
SM-1	2:90544501-90648800	104300	deletion
SM-1	2:91081301-91087400	6100	deletion
SM-1	2:91087601-91141700	54100	deletion
SM-1	2:91221901-91224700	2800	deletion
SM-1	2:91295201-91296300	1100	deletion
SM-1	2:92335101-92337800	2700	deletion
SM-1	2:92533401-92534800	1400	deletion
SM-1	2:92588801-92590400	1600	duplication
SM-1	2:95088901-95094100	5200	deletion
SM-1	2:95679001-95681000	2000	deletion
SM-1	2:97490201-97506400	16200	duplication
SM-1	2:98188501-98198400	9900	duplication
SM-1	2:98254301-98261600	7300	duplication
SM-1	2:98278301-98283000	4700	duplication
SM-1	2:98610401-98621500	11100	duplication
SM-1	2:98621801-98638200	16400	duplication
SM-1	2:98640001-98641100	1100	deletion
SM-1	2:98642801-98656100	13300	deletion
SM-1	2:98660301-98664400	4100	duplication
SM-1	2:98667601-98669300	1700	duplication
SM-1	2:98672101-98681600	9500	duplication
SM-1	2:98692901-98710400	17500	duplication
SM-1	2:98724701-98729300	4600	duplication
SM-1	2:98737701-98782100	44400	duplication
SM-1	2:98963701-98965500	1800	deletion
SM-1	2:99344101-99347500	3400	duplication
SM-1	2:99877901-99882200	4300	duplication
SM-1	2:99896501-99948400	51900	duplication
SM-1	2:99949801-99978500	28700	duplication
SM-1	2:100099301-100104400	5100	deletion
SM-1	2:100187601-100207200	19600	deletion
SM-1	2:100293501-100387700	94200	duplication
SM-1	2:102361201-102364300	3100	duplication
SM-1	2:104013301-104016900	3600	duplication
SM-1	2:106087101-106090500	3400	deletion
SM-1	2:108391601-108392900	1300	deletion
SM-1	2:108955601-109038800	83200	deletion
SM-1	2:109097901-109101900	4000	deletion
SM-1	2:109162301-109177700	15400	deletion
SM-1	2:109216101-109226000	9900	deletion
SM-1	2:109236301-109265300	29000	deletion
SM-1	2:109265601-109272800	7200	deletion
SM-1	2:110437901-110453600	15700	duplication
SM-1	2:110455601-110783100	327500	deletion
SM-1	2:110786301-110988500	202200	deletion
SM-1	2:111003701-111007500	3800	duplication
SM-1	2:111007701-111038000	30300	duplication
SM-1	2:114516601-114633600	117000	deletion
SM-1	2:114639001-114641700	2700	deletion
SM-1	2:115723901-115864600	140700	deletion
SM-1	2:116824501-116826400	1900	deletion
SM-1	2:117120501-117177500	57000	deletion
SM-1	2:117210301-117229600	19300	deletion
SM-1	2:118766001-118768200	2200	deletion
SM-1	2:118773101-118777100	4000	duplication
SM-1	2:118777101-118874800	97700	deletion
SM-1	2:119221301-119229600	8300	duplication
SM-1	2:119397201-119517500	120300	deletion
SM-1	2:123203701-123288700	85000	deletion
SM-1	2:123290501-123305400	14900	deletion
SM-1	2:124017601-124019000	1400	deletion
SM-1	2:124449901-124505500	55600	deletion
SM-1	2:125014901-125016200	1300	deletion
SM-1	2:125755901-125757300	1400	deletion
SM-1	2:128460301-128461500	1200	deletion
SM-1	2:129519801-129520900	1100	deletion
SM-1	2:130429001-130430300	1300	deletion
SM-1	2:131611601-131616000	4400	deletion
SM-1	2:133222901-133225300	2400	deletion
SM-1	2:133247801-133257400	9600	deletion
SM-1	2:133259401-133290000	30600	deletion
SM-1	2:134970401-134993400	23000	duplication
SM-1	2:136857901-136866300	8400	deletion
SM-1	2:143030601-143132500	101900	deletion
SM-1	2:144138501-144140200	1700	deletion
SM-1	2:147312701-147365500	52800	deletion
SM-1	2:147404701-147410600	5900	deletion
SM-1	2:153376701-153378800	2100	deletion
SM-1	2:155276301-155284700	8400	deletion
SM-1	2:158294101-158351100	57000	deletion
SM-1	2:160389701-160390800	1100	deletion
SM-1	2:160531401-160536500	5100	duplication
SM-1	2:161644501-161648200	3700	deletion
SM-1	2:161660801-161664600	3800	deletion
SM-1	2:162401701-162403400	1700	deletion
SM-1	2:162718101-162831300	113200	deletion
SM-1	2:163017801-163022600	4800	deletion
SM-1	2:163022801-163026500	3700	deletion
SM-1	2:163057201-163122800	65600	deletion
SM-1	2:163256101-163278700	22600	deletion
SM-1	2:163299401-163344100	44700	deletion
SM-1	2:163493501-163498100	4600	deletion
SM-1	2:163822901-163826500	3600	deletion
SM-1	2:163840201-163855700	15500	deletion
SM-1	2:163915801-163988100	72300	deletion
SM-1	2:164006901-164009900	3000	deletion
SM-1	2:164015901-164047000	31100	deletion
SM-1	2:164063801-164086100	22300	deletion
SM-1	2:164159301-164166200	6900	deletion
SM-1	2:164241001-164242700	1700	deletion
SM-1	2:164249401-164254500	5100	deletion
SM-1	2:164318501-164320100	1600	deletion
SM-1	2:164572801-164652200	79400	deletion
SM-1	2:164680601-164695600	15000	deletion
SM-1	2:164715501-164730200	14700	deletion
SM-1	2:164735101-164737800	2700	deletion
SM-1	2:164748501-164764000	15500	deletion
SM-1	2:164767401-164770400	3000	deletion
SM-1	2:164778101-164827000	48900	deletion
SM-1	2:164854501-164859100	4600	duplication
SM-1	3:3301-15400	12100	duplication
SM-1	3:922801-931900	9100	deletion
SM-1	3:1114801-1117300	2500	deletion
SM-1	3:2811101-2812900	1800	deletion
SM-1	3:6085201-6086600	1400	deletion
SM-1	3:6122401-6147300	24900	duplication
SM-1	3:6149201-6162200	13000	duplication
SM-1	3:6162601-6207800	45200	duplication
SM-1	3:6224601-6275100	50500	duplication
SM-1	3:6276701-6396700	120000	duplication
SM-1	3:6397001-6403600	6600	duplication
SM-1	3:6412201-6443100	30900	duplication
SM-1	3:6443101-6444300	1200	deletion
SM-1	3:6444301-6450800	6500	duplication
SM-1	3:6451101-6469400	18300	duplication
SM-1	3:6470301-6471500	1200	deletion
SM-1	3:6496101-6536700	40600	duplication
SM-1	3:6633501-6643200	9700	duplication
SM-1	3:7506601-7514700	8100	duplication
SM-1	3:9459601-9460700	1100	deletion
SM-1	3:9580201-9582200	2000	deletion
SM-1	3:9587201-9588900	1700	deletion
SM-1	3:13302601-13315500	12900	duplication
SM-1	3:13321501-13338400	16900	duplication
SM-1	3:13338701-13349000	10300	duplication
SM-1	3:13453801-13563200	109400	deletion
SM-1	3:13564501-13570900	6400	deletion
SM-1	3:13615601-13617100	1500	deletion
SM-1	3:14271901-14334200	62300	deletion
SM-1	3:14429901-14432900	3000	deletion
SM-1	3:22063101-22074100	11000	deletion
SM-1	3:24541301-24543800	2500	deletion
SM-1	3:24561501-24569100	7600	duplication
SM-1	3:24585301-24603100	17800	duplication
SM-1	3:24616401-24626100	9700	deletion
SM-1	3:25713701-25725000	11300	duplication
SM-1	3:25740101-25757200	17100	duplication
SM-1	3:30159801-30166800	7000	deletion
SM-1	3:30882001-30883700	1700	deletion
SM-1	3:38403101-38409300	6200	deletion
SM-1	3:41866701-41885300	18600	deletion
SM-1	3:43419701-43422500	2800	duplication
SM-1	3:45397701-45399000	1300	deletion
SM-1	3:45401501-45407400	5900	deletion
SM-1	3:47172101-47178900	6800	duplication
SM-1	3:47951401-47958300	6900	duplication
SM-1	3:48488901-48491300	2400	duplication
SM-1	3:53066201-53146600	80400	deletion
SM-1	3:53793101-53834900	41800	deletion
SM-1	3:53836201-53847000	10800	deletion
SM-1	3:54720401-54722800	2400	duplication
SM-1	3:55772101-55805200	33100	deletion
SM-1	3:55865201-55866700	1500	deletion
SM-1	3:55867601-55872200	4600	deletion
SM-1	3:55880501-55882800	2300	deletion
SM-1	3:57381501-57389400	7900	deletion
SM-1	3:57565301-57571100	5800	duplication
SM-1	3:58222301-58226000	3700	deletion
SM-1	3:62026801-62028700	1900	deletion
SM-1	3:63104501-63111400	6900	duplication
SM-1	3:64531701-64535600	3900	duplication
SM-1	3:64732601-64734800	2200	deletion
SM-1	3:65934201-65936900	2700	deletion
SM-1	3:66411901-66415500	3600	duplication
SM-1	3:70831901-70843000	11100	deletion
SM-1	3:71164701-71180400	15700	deletion
SM-1	3:71195901-71199100	3200	deletion
SM-1	3:71203901-71230400	26500	deletion
SM-1	3:71243801-71272600	28800	deletion
SM-1	3:72064801-72070900	6100	deletion
SM-1	3:74364901-74387300	22400	deletion
SM-1	3:74411301-74444900	33600	deletion
SM-1	3:74446001-74463800	17800	deletion
SM-1	3:74742101-74743200	1100	deletion
SM-1	3:76861601-76901600	40000	deletion
SM-1	3:79816001-79817600	1600	deletion
SM-1	3:83880401-83881500	1100	deletion
SM-1	3:85117701-85122500	4800	deletion
SM-1	3:85132101-85217700	85600	deletion
SM-1	3:85238701-85240000	1300	deletion
SM-1	3:85267701-85272100	4400	deletion
SM-1	3:85552701-85554000	1300	deletion
SM-1	3:86023101-86027300	4200	deletion
SM-1	3:86616001-86619600	3600	duplication
SM-1	3:88655701-88658100	2400	duplication
SM-1	3:91730501-91801500	71000	deletion
SM-1	3:92049101-92050400	1300	deletion
SM-1	3:92091701-92124900	33200	deletion
SM-1	3:92828201-92932100	103900	deletion
SM-1	3:94083701-94129800	46100	deletion
SM-1	3:94133701-94139000	5300	deletion
SM-1	3:94768701-94788600	19900	deletion
SM-1	3:94799701-94820400	20700	deletion
SM-1	3:94836401-94852300	15900	deletion
SM-1	3:97383801-97387500	3700	deletion
SM-1	3:97494501-97503200	8700	duplication
SM-1	3:99412301-99414200	1900	deletion
SM-1	3:100974401-100996300	21900	deletion
SM-1	3:101026201-101090800	64600	deletion
SM-1	3:101156801-101158200	1400	deletion
SM-1	3:102320201-102322500	2300	deletion
SM-1	3:103464101-103469300	5200	duplication
SM-1	3:105693601-105697000	3400	duplication
SM-1	3:105898501-105901900	3400	deletion
SM-1	3:105920901-105960800	39900	deletion
SM-1	3:110639901-110748400	108500	deletion
SM-1	3:111000201-111003100	2900	deletion
SM-1	3:112692701-112694400	1700	duplication
SM-1	3:114122801-114170000	47200	deletion
SM-1	3:114482201-114485900	3700	deletion
SM-1	3:114490401-114492300	1900	deletion
SM-1	3:114663601-114664700	1100	deletion
SM-1	3:114669601-114671000	1400	deletion
SM-1	3:116071701-116278300	206600	deletion
SM-1	3:116281901-116291800	9900	deletion
SM-1	3:116301701-116350300	48600	deletion
SM-1	3:116666901-116674900	8000	duplication
SM-1	3:117665101-117667200	2100	deletion
SM-1	3:117828101-117833000	4900	duplication
SM-1	3:118043301-118056800	13500	deletion
SM-1	3:118326501-118331700	5200	deletion
SM-1	3:118425701-118435700	10000	deletion
SM-1	3:118449201-118454900	5700	duplication
SM-1	3:118456401-118462800	6400	deletion
SM-1	3:118486501-118567900	81400	deletion
SM-1	3:118572801-118582300	9500	deletion
SM-1	3:118586701-118618400	31700	duplication
SM-1	3:118618601-118648200	29600	duplication
SM-1	3:118648601-118753100	104500	duplication
SM-1	3:118755301-118845500	90200	duplication
SM-1	3:118846001-118850100	4100	duplication
SM-1	3:118851401-118863200	11800	duplication
SM-1	3:118864201-118868800	4600	duplication
SM-1	3:118869401-118875900	6500	duplication
SM-1	3:118876601-118881300	4700	duplication
SM-1	3:118887301-118895900	8600	duplication
SM-1	3:118900901-118903500	2600	duplication
SM-1	3:118909601-118914300	4700	deletion
SM-1	3:118914301-118975300	61000	duplication
SM-1	3:118988001-118992200	4200	deletion
SM-1	3:119001501-119003900	2400	duplication
SM-1	3:119006101-119032400	26300	deletion
SM-1	3:119036001-119038100	2100	deletion
SM-1	3:119043301-119049300	6000	duplication
SM-1	3:119153401-119168200	14800	duplication
SM-1	3:119172501-119176700	4200	deletion
SM-1	3:119185501-119189000	3500	deletion
SM-1	3:119192501-119208000	15500	duplication
SM-1	3:119208601-119213600	5000	duplication
SM-1	3:119226701-119228500	1800	deletion
SM-1	3:119494401-119497100	2700	duplication
SM-1	3:119656801-119666700	9900	deletion
SM-1	3:119736901-119741400	4500	deletion
SM-1	4:1501-2600	1100	deletion
SM-1	4:4901-79400	74500	duplication
SM-1	4:222901-228400	5500	deletion
SM-1	4:343601-346000	2400	deletion
SM-1	4:374501-459600	85100	deletion
SM-1	4:590201-592000	1800	deletion
SM-1	4:611101-640500	29400	deletion
SM-1	4:651001-719200	68200	deletion
SM-1	4:719401-737300	17900	deletion
SM-1	4:1735001-1736100	1100	deletion
SM-1	4:1865301-1866700	1400	deletion
SM-1	4:1894701-1897000	2300	deletion
SM-1	4:1897701-1916000	18300	duplication
SM-1	4:3960601-3980200	19600	deletion
SM-1	4:4972101-4976200	4100	deletion
SM-1	4:6480501-6488400	7900	deletion
SM-1	4:6498601-6512300	13700	deletion
SM-1	4:10295501-10298200	2700	duplication
SM-1	4:14083901-14087300	3400	deletion
SM-1	4:16034201-16035600	1400	deletion
SM-1	4:17534101-17546500	12400	deletion
SM-1	4:19309201-19347000	37800	deletion
SM-1	4:20712101-20718000	5900	duplication
SM-1	4:22689601-22694700	5100	deletion
SM-1	4:22959301-23000400	41100	duplication
SM-1	4:23000801-23011300	10500	duplication
SM-1	4:23016201-23017500	1300	deletion
SM-1	4:23614701-23625800	11100	deletion
SM-1	4:23987301-23989500	2200	deletion
SM-1	4:24008001-24009100	1100	deletion
SM-1	4:24599301-24649700	50400	deletion
SM-1	4:26751901-26754400	2500	duplication
SM-1	4:28635501-28642000	6500	duplication
SM-1	4:30750701-30752000	1300	deletion
SM-1	4:31011701-31013900	2200	deletion
SM-1	4:33393301-33517400	124100	deletion
SM-1	4:39798601-39800700	2100	duplication
SM-1	4:40735001-40744400	9400	deletion
SM-1	4:49671501-49674200	2700	duplication
SM-1	4:49699401-49700800	1400	deletion
SM-1	4:52858101-52872600	14500	duplication
SM-1	4:54761301-54763700	2400	duplication
SM-1	4:54921601-54924100	2500	deletion
SM-1	4:54996701-54998800	2100	deletion
SM-1	4:55169901-55171700	1800	deletion
SM-1	4:55651801-55658200	6400	deletion
SM-1	4:56103901-56105100	1200	deletion
SM-1	4:59834001-59902600	68600	deletion
SM-1	4:62527601-62540100	12500	duplication
SM-1	4:62540401-62565700	25300	duplication
SM-1	4:63771001-63776000	5000	deletion
SM-1	4:70431601-70451900	20300	deletion
SM-1	4:70454101-70457700	3600	deletion
SM-1	4:70542701-70552700	10000	duplication
SM-1	4:73538401-73545800	7400	deletion
SM-1	4:73652801-73655200	2400	duplication
SM-1	4:74567301-74572800	5500	deletion
SM-1	4:74705901-74711300	5400	deletion
SM-1	4:75020101-75027400	7300	deletion
SM-1	4:75654401-75863100	208700	deletion
SM-1	4:75961201-75974100	12900	deletion
SM-1	4:76024901-76028200	3300	deletion
SM-1	4:76240501-76250700	10200	duplication
SM-1	4:76251101-76252400	1300	deletion
SM-1	4:76252401-76269300	16900	duplication
SM-1	5:2601-11000	8400	duplication
SM-1	5:11401-18300	6900	duplication
SM-1	5:19101-32800	13700	duplication
SM-1	5:33201-50800	17600	duplication
SM-1	5:206301-231800	25500	deletion
SM-1	5:232001-321000	89000	deletion
SM-1	5:352401-461800	109400	deletion
SM-1	5:806501-810500	4000	duplication
SM-1	5:1065001-1142100	77100	deletion
SM-1	5:1695201-1696500	1300	deletion
SM-1	5:2137701-2171300	33600	deletion
SM-1	5:2180001-2183900	3900	deletion
SM-1	5:2191601-2314800	123200	deletion
SM-1	5:2440301-2506000	65700	deletion
SM-1	5:2510201-2520700	10500	deletion
SM-1	5:2540701-2544700	4000	deletion
SM-1	5:2557301-2562200	4900	deletion
SM-1	5:2614701-2666900	52200	deletion
SM-1	5:2673701-2743900	70200	deletion
SM-1	5:2761601-2770400	8800	deletion
SM-1	5:2780901-2812900	32000	deletion
SM-1	5:2815501-2817500	2000	deletion
SM-1	5:2823001-2828800	5800	deletion
SM-1	5:2854901-2914500	59600	deletion
SM-1	5:3435001-3447400	12400	deletion
SM-1	5:3450301-3453600	3300	deletion
SM-1	5:3486801-3503400	16600	deletion
SM-1	5:3594001-3595200	1200	deletion
SM-1	5:4164201-4168300	4100	duplication
SM-1	5:4959401-5069000	109600	deletion
SM-1	5:5082901-5091400	8500	deletion
SM-1	5:5487001-5489000	2000	deletion
SM-1	5:5868901-5909900	41000	duplication
SM-1	5:6148701-6151900	3200	deletion
SM-1	5:7431701-7468000	36300	deletion
SM-1	5:7469501-7498500	29000	deletion
SM-1	5:7524601-7549400	24800	deletion
SM-1	5:7552901-7554100	1200	deletion
SM-1	5:8657301-8678100	20800	deletion
SM-1	5:8678301-8699400	21100	deletion
SM-1	5:8717701-8738700	21000	deletion
SM-1	5:8752601-8792500	39900	deletion
SM-1	5:9431901-9436900	5000	deletion
SM-1	5:10507101-10510600	3500	duplication
SM-1	5:12411601-12412900	1300	deletion
SM-1	5:15231601-15240200	8600	duplication
SM-1	5:19098501-19105200	6700	duplication
SM-1	5:19786201-19793100	6900	deletion
SM-1	5:19798501-19815300	16800	deletion
SM-1	5:19817701-19835800	18100	deletion
SM-1	5:19842201-19867600	25400	deletion
SM-1	5:19870101-19886400	16300	deletion
SM-1	5:19897901-19900700	2800	deletion
SM-1	5:19905301-19957200	51900	deletion
SM-1	5:19983801-19986100	2300	duplication
SM-1	5:19996101-20002300	6200	deletion
SM-1	5:20030501-20036800	6300	duplication
SM-1	5:20614501-20616200	1700	deletion
SM-1	5:23294901-23298500	3600	deletion
SM-1	5:25565601-25568400	2800	duplication
SM-1	5:27591201-27613200	22000	deletion
SM-1	5:27857001-27865800	8800	deletion
SM-1	5:29804601-29809300	4700	duplication
SM-1	5:29809601-29852700	43100	duplication
SM-1	5:29869201-29887300	18100	duplication
SM-1	5:29887701-29920800	33100	duplication
SM-1	5:30592601-30599300	6700	deletion
SM-1	5:30600601-30601800	1200	deletion
SM-1	5:30965701-30971400	5700	deletion
SM-1	5:31061701-31082400	20700	deletion
SM-1	5:31100901-31113100	12200	deletion
SM-1	5:31186601-31188800	2200	deletion
SM-1	5:31242901-31253100	10200	deletion
SM-1	5:31296901-31302700	5800	deletion
SM-1	5:31516901-31552900	36000	deletion
SM-1	5:32112601-32125500	12900	deletion
SM-1	5:32450101-32453900	3800	deletion
SM-1	5:32460501-32466300	5800	deletion
SM-1	5:32471401-32474000	2600	deletion
SM-1	5:33115101-33117600	2500	deletion
SM-1	5:33560401-33567900	7500	deletion
SM-1	5:33571701-33578700	7000	deletion
SM-1	5:34078601-34085600	7000	duplication
SM-1	5:35020701-35035700	15000	deletion
SM-1	5:37203301-37221100	17800	deletion
SM-1	5:41856401-41860900	4500	deletion
SM-1	5:42600901-42602000	1100	deletion
SM-1	5:42677401-42690100	12700	duplication
SM-1	5:42701901-42704700	2800	duplication
SM-1	5:42924401-42927600	3200	duplication
SM-1	5:42940101-42945500	5400	duplication
SM-1	5:44968201-44972000	3800	deletion
SM-1	5:44979701-45016500	36800	deletion
SM-1	5:46360201-46390800	30600	deletion
SM-1	5:46391001-46393000	2000	deletion
SM-1	5:47119201-47122400	3200	duplication
SM-1	5:48796801-48801400	4600	duplication
SM-1	5:49365201-49367300	2100	deletion
SM-1	5:54037701-54076200	38500	deletion
SM-1	5:54082501-54111800	29300	deletion
SM-1	5:54540801-54555300	14500	deletion
SM-1	5:54557701-54577900	20200	deletion
SM-1	5:54999701-55020600	20900	deletion
SM-1	5:55095001-55103600	8600	deletion
SM-1	5:55232501-55240600	8100	deletion
SM-1	5:55311001-55312500	1500	deletion
SM-1	5:55316701-55319800	3100	deletion
SM-1	5:55413001-55420400	7400	deletion
SM-1	5:55591501-55597600	6100	duplication
SM-1	5:55765001-55766100	1100	deletion
SM-1	5:55803301-55810800	7500	deletion
SM-1	5:56216201-56243600	27400	deletion
SM-1	5:62708101-62877100	169000	deletion
SM-1	5:62989501-63112500	123000	deletion
SM-1	5:64904701-64906000	1300	deletion
SM-1	5:65350901-65381000	30100	duplication
SM-1	5:65383101-65386500	3400	duplication
SM-1	5:65389901-65395100	5200	duplication
SM-1	5:65395501-65422100	26600	duplication
SM-1	5:65434501-65438800	4300	duplication
SM-1	5:65447101-65491700	44600	duplication
SM-1	5:65491901-65494800	2900	duplication
SM-1	5:66569701-66571500	1800	deletion
SM-1	6:1-36300	36300	duplication
SM-1	6:63501-70400	6900	duplication
SM-1	6:1946901-2021000	74100	deletion
SM-1	6:2240101-2242600	2500	deletion
SM-1	6:3799501-3806500	7000	deletion
SM-1	6:4819901-4821500	1600	duplication
SM-1	6:6240501-6242100	1600	deletion
SM-1	6:17161301-17164300	3000	deletion
SM-1	6:17348701-17362600	13900	deletion
SM-1	6:18012001-18036500	24500	deletion
SM-1	6:18044401-18046100	1700	deletion
SM-1	6:19601601-19609700	8100	duplication
SM-1	6:19727701-19739400	11700	deletion
SM-1	6:19831001-19860000	29000	duplication
SM-1	6:19862101-20236700	374600	deletion
SM-1	6:20238401-20277900	39500	duplication
SM-1	6:23461101-23462700	1600	deletion
SM-1	6:24175801-24180300	4500	deletion
SM-1	6:24267201-24269300	2100	deletion
SM-1	6:29702301-29704400	2100	duplication
SM-1	6:31749201-31755400	6200	duplication
SM-1	6:35299201-35332100	32900	duplication
SM-1	6:36200801-36202100	1300	deletion
SM-1	6:36340601-36424000	83400	deletion
SM-1	6:36510801-36524800	14000	deletion
SM-1	6:36532901-36551900	19000	deletion
SM-1	6:36552101-36557100	5000	deletion
SM-1	6:36563601-36569900	6300	deletion
SM-1	6:36580801-36594800	14000	deletion
SM-1	6:36602801-36616800	14000	deletion
SM-1	6:36633701-36684000	50300	deletion
SM-1	6:37905401-37927300	21900	duplication
SM-1	7:2801-6500	3700	duplication
SM-1	7:12001-39000	27000	duplication
SM-1	7:1407701-1460700	53000	deletion
SM-1	7:1792401-1807400	15000	duplication
SM-1	7:2575101-2576600	1500	deletion
SM-1	7:5284601-5287400	2800	duplication
SM-1	7:6912701-6950800	38100	deletion
SM-1	7:7345901-7374300	28400	deletion
SM-1	7:8005601-8016200	10600	deletion
SM-1	7:8579501-8582200	2700	deletion
SM-1	7:8755601-8836400	80800	deletion
SM-1	7:12042701-12049500	6800	duplication
SM-1	7:19294301-19297000	2700	deletion
SM-1	7:24407101-24416000	8900	deletion
SM-1	7:29252501-29254000	1500	deletion
SM-1	7:34217401-34224900	7500	deletion
SM-1	7:35011001-35014500	3500	duplication
SM-1	7:39115201-39119200	4000	duplication
SM-1	7:39190501-39197300	6800	duplication
SM-1	7:39470701-39482500	11800	duplication
SM-1	7:39486101-39489100	3000	duplication
SM-1	7:39511901-39523400	11500	duplication
SM-1	7:39523601-39526100	2500	duplication
SM-1	7:39535601-39538300	2700	deletion
SM-1	7:39563301-39567200	3900	deletion
SM-1	7:39594101-39596800	2700	deletion
SM-1	7:39600301-39604500	4200	deletion
SM-1	7:39666201-39669400	3200	deletion
SM-1	7:39684701-39688400	3700	deletion
SM-1	7:39711001-39715200	4200	deletion
SM-1	7:39727001-39770800	43800	duplication
SM-1	7:39827801-39831000	3200	deletion
SM-1	8:397601-398800	1200	deletion
SM-1	8:2800301-2802200	1900	deletion
SM-1	8:5128801-5132200	3400	deletion
SM-1	8:6455501-6536800	81300	deletion
SM-1	8:6708401-6714500	6100	deletion
SM-1	8:10577501-10579600	2100	deletion
SM-1	8:10933501-10935500	2000	deletion
SM-1	8:11059001-11102400	43400	deletion
SM-1	8:11102601-11123300	20700	deletion
SM-1	8:11124401-11143900	19500	deletion
SM-1	8:11158101-11165200	7100	deletion
SM-1	8:12401401-12408600	7200	duplication
SM-1	8:13261201-13263200	2000	deletion
SM-1	8:13529901-13532700	2800	duplication
SM-1	8:15547001-15552700	5700	deletion
SM-1	8:18865901-18867900	2000	deletion
SM-1	8:20086301-20093400	7100	duplication
SM-1	8:22767201-22776500	9300	deletion
SM-1	8:22873301-22876400	3100	duplication
SM-1	8:25589601-25593000	3400	duplication
SM-1	8:25685801-25716900	31100	deletion
SM-1	8:26554201-26607000	52800	deletion
SM-1	8:27751401-27780000	28600	deletion
SM-1	8:28977601-28991800	14200	deletion
SM-1	8:29782601-29785600	3000	deletion
SM-1	8:30233101-30238600	5500	deletion
SM-1	8:30762301-30766100	3800	deletion
SM-1	8:30788501-30801700	13200	deletion
SM-1	8:30827301-30872000	44700	deletion
SM-1	8:30948101-30951300	3200	deletion
SM-1	8:31031401-31274300	242900	deletion
SM-1	9:4401-19800	15400	deletion
SM-1	9:41801-49600	7800	duplication
SM-1	9:1244601-1246900	2300	deletion
SM-1	9:2072601-2075100	2500	deletion
SM-1	9:2942401-2948300	5900	duplication
SM-1	9:4469801-4476000	6200	deletion
SM-1	9:4737901-4742200	4300	deletion
SM-1	9:9223801-9241200	17400	deletion
SM-1	9:9298101-9301200	3100	deletion
SM-1	9:9305001-9322100	17100	deletion
SM-1	9:9656801-9681300	24500	deletion
SM-1	9:9964301-9968100	3800	deletion
SM-1	9:10576501-10582500	6000	deletion
SM-1	9:12143401-12154200	10800	deletion
SM-1	9:12305501-12311800	6300	deletion
SM-1	9:14489701-14543400	53700	deletion
SM-1	9:16777401-16778800	1400	deletion
SM-1	9:16805401-16850500	45100	deletion
SM-1	9:17734101-17786800	52700	deletion
SM-1	9:18175001-18188000	13000	deletion
SM-1	9:19977701-19981000	3300	duplication
SM-1	9:22140601-22144500	3900	duplication
SM-1	9:24408601-24416500	7900	duplication
SM-1	9:24598401-24602300	3900	duplication
SM-1	9:25405401-25409400	4000	duplication
SM-1	9:25420501-25426100	5600	duplication
SM-1	9:26456901-26464000	7100	duplication
SM-1	9:26623301-26648400	25100	duplication
SM-1	9:26658201-26666500	8300	duplication
SM-1	9:26743301-26749000	5700	duplication
SM-1	9:26776201-26788700	12500	duplication
SM-1	10:1-24300	24300	duplication
SM-1	10:24501-41400	16900	duplication
SM-1	10:988401-994500	6100	deletion
SM-1	10:2765701-2780600	14900	duplication
SM-1	10:2794401-2860000	65600	duplication
SM-1	10:2860601-2876900	16300	duplication
SM-1	10:2877201-2970500	93300	duplication
SM-1	10:2976801-3079000	102200	duplication
SM-1	10:3079201-3084400	5200	duplication
SM-1	10:3085701-3089800	4100	duplication
SM-1	10:3094801-3104300	9500	duplication
SM-1	10:3111601-3123600	12000	duplication
SM-1	10:3123901-3139600	15700	duplication
SM-1	10:3140601-3167800	27200	duplication
SM-1	10:3171201-3174400	3200	duplication
SM-1	10:3179001-3189600	10600	duplication
SM-1	10:3189601-3190900	1300	deletion
SM-1	10:3194801-3198400	3600	duplication
SM-1	10:3198801-3204000	5200	duplication
SM-1	10:3219301-3222700	3400	duplication
SM-1	10:3222901-3227500	4600	duplication
SM-1	10:3247501-3254700	7200	duplication
SM-1	10:4923801-4926700	2900	duplication
SM-1	10:5230201-5237100	6900	deletion
SM-1	10:6086001-6114700	28700	deletion
SM-1	10:6118101-6149500	31400	deletion
SM-1	10:6330501-6331800	1300	deletion
SM-1	10:6622601-6626200	3600	duplication
SM-1	10:6626201-6654600	28400	deletion
SM-1	10:6667801-6669800	2000	deletion
SM-1	10:6675401-6695900	20500	deletion
SM-1	10:6697101-6835900	138800	deletion
SM-1	10:6841801-6917500	75700	deletion
SM-1	10:6920901-6974700	53800	deletion
SM-1	10:6988101-6991100	3000	deletion
SM-1	10:7458401-7593800	135400	deletion
SM-1	10:7617801-7682100	64300	deletion
SM-1	10:7684701-7685800	1100	deletion
SM-1	10:7688501-7728100	39600	duplication
SM-1	10:7818201-7832600	14400	deletion
SM-1	10:10512001-10516200	4200	deletion
SM-1	10:10520701-10575100	54400	deletion
SM-1	10:10605601-10620000	14400	deletion
SM-1	10:11680501-11686400	5900	deletion
SM-1	10:12737001-12742000	5000	duplication
SM-1	10:13707401-13724800	17400	duplication
SM-1	10:13724801-13726700	1900	deletion
SM-1	10:13738801-13758400	19600	duplication
SM-1	10:13815301-13821000	5700	duplication
SM-1	10:16515201-16521900	6700	duplication
SM-1	10:16927201-16942400	15200	duplication
SM-1	10:20109601-20118800	9200	deletion
SM-1	10:22371501-22384100	12600	duplication
SM-1	10:22390201-22403400	13200	duplication
SM-1	10:22450401-22466100	15700	duplication
SM-1	10:22466701-22472100	5400	duplication
SM-1	10:22473101-22477300	4200	duplication
SM-1	11:115001-121500	6500	deletion
SM-1	11:270001-272700	2700	duplication
SM-1	11:655701-668100	12400	deletion
SM-1	11:671901-675100	3200	deletion
SM-1	11:708301-712200	3900	duplication
SM-1	11:787001-794000	7000	duplication
SM-1	11:800001-802300	2300	deletion
SM-1	11:811601-815100	3500	deletion
SM-1	11:828201-832200	4000	deletion
SM-1	11:870901-878600	7700	deletion
SM-1	11:893801-896400	2600	deletion
SM-1	11:903001-911000	8000	deletion
SM-1	11:919701-921300	1600	deletion
SM-1	11:930501-935000	4500	deletion
SM-1	11:940701-945500	4800	duplication
SM-1	11:953701-957500	3800	deletion
SM-1	11:964701-967900	3200	deletion
SM-1	11:2397301-2404000	6700	duplication
SM-1	11:2464001-2465300	1300	deletion
SM-1	11:3038201-3039400	1200	deletion
SM-1	11:3297601-3298700	1100	deletion
SM-1	11:9583501-9590300	6800	duplication
SM-1	11:9633601-9647900	14300	deletion
SM-1	11:9727801-9734800	7000	deletion
SM-1	11:9918801-9946800	28000	deletion
SM-1	11:10812301-10813500	1200	deletion
SM-1	11:11007001-11015200	8200	deletion
SM-1	11:11179301-11188900	9600	duplication
SM-1	11:11669601-11756000	86400	deletion
SM-1	11:11756201-11779100	22900	deletion
SM-1	11:11796801-11869000	72200	deletion
SM-1	11:18503901-18507200	3300	deletion
SM-1	11:21280601-21371700	91100	deletion
SM-1	12:17601-18700	1100	deletion
SM-1	12:21901-34000	12100	duplication
SM-1	12:34201-45200	11000	duplication
SM-1	12:49901-52600	2700	deletion
SM-1	12:60701-65100	4400	deletion
SM-1	12:97501-100200	2700	deletion
SM-1	12:1332101-1339800	7700	deletion
SM-1	12:1493101-1494500	1400	deletion
SM-1	12:1577901-1601600	23700	deletion
SM-1	12:1603001-1626400	23400	deletion
SM-1	12:1639701-1649700	10000	deletion
SM-1	12:1761801-1763200	1400	deletion
SM-1	12:12081401-12093800	12400	duplication
SM-1	12:12564201-12576600	12400	deletion
SM-1	12:12822801-12825800	3000	deletion
SM-1	12:13047901-13053700	5800	deletion
SM-1	12:14834101-14840900	6800	deletion
SM-1	12:16973701-16983300	9600	duplication
SM-1	12:17637901-17641300	3400	duplication
SM-1	12:18336301-18341900	5600	duplication
SM-1	12:18341901-18382600	40700	deletion
SM-1	12:18382601-18413400	30800	duplication
SM-1	12:18416601-18492900	76300	duplication
SM-1	12:18809201-18811700	2500	duplication
SM-1	12:21583601-21606500	22900	duplication
SM-1	13:7001-11100	4100	duplication
SM-1	13:16301-20600	4300	duplication
SM-1	13:25401-31400	6000	duplication
SM-1	13:31701-41000	9300	duplication
SM-1	13:41801-55400	13600	duplication
SM-1	13:59701-63000	3300	duplication
SM-1	13:84801-91100	6300	duplication
SM-1	13:100901-109600	8700	duplication
SM-1	13:113101-114900	1800	deletion
SM-1	13:115701-125200	9500	duplication
SM-1	13:134401-141200	6800	duplication
SM-1	13:1977301-2011700	34400	deletion
SM-1	13:2020101-2068200	48100	deletion
SM-1	13:3449901-3454100	4200	deletion
SM-1	13:8513701-8520900	7200	duplication
SM-1	13:8535601-8549200	13600	duplication
SM-1	13:8566001-8582800	16800	duplication
SM-1	13:8640901-8652700	11800	duplication
SM-1	13:8658201-8715100	56900	duplication
SM-1	13:8715901-8757000	41100	duplication
SM-1	13:8757001-8776500	19500	deletion
SM-1	13:8783001-8787400	4400	deletion
SM-1	13:8817501-8825700	8200	duplication
SM-1	13:8828101-8839900	11800	duplication
SM-1	13:8841301-8901900	60600	deletion
SM-1	13:9923401-9931200	7800	deletion
SM-1	13:10042201-10062400	20200	deletion
SM-1	13:10063701-10064900	1200	deletion
SM-1	13:10234601-10335900	101300	deletion
SM-1	13:12649101-12653100	4000	deletion
SM-1	13:13440401-13441600	1200	deletion
SM-1	13:13499401-13510000	10600	deletion
SM-1	13:13539001-13544000	5000	deletion
SM-1	13:15682201-15713300	31100	duplication
SM-1	13:15713501-15718400	4900	duplication
SM-1	13:15971301-15974800	3500	duplication
SM-1	13:15975601-15976900	1300	deletion
SM-1	13:15979201-15981500	2300	duplication
SM-1	13:15992901-15994500	1600	deletion
SM-1	13:15995801-16004100	8300	duplication
SM-1	13:16009401-16023000	13600	deletion
SM-1	13:16025801-16028500	2700	deletion
SM-1	13:16271501-16277400	5900	deletion
SM-1	13:16423201-16455400	32200	deletion
SM-1	13:16460101-16474600	14500	duplication
SM-1	13:16489301-16493600	4300	deletion
SM-1	13:16499801-16508400	8600	deletion
SM-1	13:16808001-16810000	2000	deletion
SM-1	13:18400501-18411700	11200	duplication
SM-1	13:18411701-18523100	111400	deletion
SM-1	13:18523101-18546000	22900	duplication
SM-1	13:18684601-18771900	87300	deletion
SM-1	13:22116201-22122400	6200	duplication
SM-1	13:23033001-23048200	15200	deletion
SM-1	13:23055001-23058300	3300	deletion
SM-1	13:23058501-23066200	7700	deletion
SM-1	13:23066401-23076800	10400	deletion
SM-1	13:23103701-23110900	7200	duplication
SM-1	13:23123101-23133000	9900	deletion
SM-1	14:1531401-1533400	2000	deletion
SM-1	14:2901501-2902700	1200	deletion
SM-1	14:3569401-3574000	4600	duplication
SM-1	14:7187401-7191100	3700	duplication
SM-1	14:7583101-7592300	9200	duplication
SM-1	14:7602401-7625800	23400	duplication
SM-1	14:7626201-7635500	9300	duplication
SM-1	14:7639301-7653800	14500	deletion
SM-1	14:7755401-7769400	14000	deletion
SM-1	14:7791701-7799000	7300	deletion
SM-1	14:7801201-7803900	2700	duplication
SM-1	14:7803901-7835300	31400	deletion
SM-1	14:7853201-7856400	3200	deletion
SM-1	14:7894101-7968300	74200	deletion
SM-1	14:8000301-8007800	7500	deletion
SM-1	14:8009301-8070100	60800	deletion
SM-1	14:8076101-8109200	33100	deletion
SM-1	14:9536701-9543600	6900	duplication
SM-1	14:9563901-9567500	3600	deletion
SM-1	14:9572501-9607400	34900	deletion
SM-1	14:9622301-9635700	13400	deletion
SM-1	14:9635901-9642900	7000	deletion
SM-1	14:9808401-9817900	9500	deletion
SM-1	14:10140301-10144300	4000	duplication
SM-1	14:12483901-12489800	5900	deletion
SM-1	14:12492401-12493900	1500	deletion
SM-1	14:12536501-12539400	2900	duplication
SM-1	14:12564401-12566800	2400	deletion
SM-1	14:12708101-12713300	5200	duplication
SM-1	14:12728201-12741600	13400	duplication
SM-1	14:12764401-12775100	10700	deletion
SM-1	14:12804201-12810100	5900	deletion
SM-1	14:12822601-12829400	6800	deletion
SM-1	14:12852201-12871400	19200	deletion
SM-1	14:12896701-12914000	17300	duplication
SM-1	14:12924801-12931600	6800	deletion
SM-1	14:12976901-13068400	91500	deletion
SM-1	14:15787701-15806500	18800	deletion
SM-1	14:18434501-18437200	2700	deletion
SM-1	14:18439201-18441900	2700	deletion
SM-1	14:18443901-18446600	2700	deletion
SM-1	14:18448601-18451200	2600	deletion
SM-1	14:18455901-18470900	15000	duplication
SM-1	14:20345501-20382300	36800	deletion
SM-1	14:20749501-20762100	12600	duplication
SM-1	14:20794801-20859300	64500	deletion
SM-1	14:20884701-20886600	1900	deletion
SM-1	14:20901701-20960900	59200	deletion
SM-1	14:20967101-20984600	17500	deletion
SM-1	15:122101-139600	17500	deletion
SM-1	15:424701-454600	29900	duplication
SM-1	15:550601-559600	9000	duplication
SM-1	15:1071101-1074500	3400	duplication
SM-1	15:1643601-1647400	3800	duplication
SM-1	15:2182401-2197100	14700	duplication
SM-1	15:2621801-2624800	3000	duplication
SM-1	15:2948301-2950500	2200	deletion
SM-1	15:5066201-5071600	5400	deletion
SM-1	15:5609501-5617200	7700	deletion
SM-1	15:6138601-6145500	6900	deletion
SM-1	15:6982301-6984600	2300	deletion
SM-1	15:10560101-10565800	5700	duplication
SM-1	15:11493401-11496100	2700	deletion
SM-1	15:12053001-12058600	5600	deletion
SM-1	15:12271601-12272900	1300	deletion
SM-1	15:13976301-13985900	9600	deletion
SM-1	15:14046701-14047800	1100	deletion
SM-1	15:14390201-14395300	5100	deletion
SM-1	15:14450101-14452300	2200	deletion
SM-1	15:15298801-15332600	33800	deletion
SM-1	15:17823801-17834400	10600	deletion
SM-1	15:17847501-17849700	2200	deletion
SM-1	15:17860001-17863200	3200	deletion
SM-1	15:17870701-17872500	1800	deletion
SM-1	16:945301-948000	2700	deletion
SM-1	16:3097001-3106200	9200	duplication
SM-1	16:3161101-3163700	2600	duplication
SM-1	16:3163901-3173500	9600	duplication
SM-1	16:3173701-3214200	40500	duplication
SM-1	16:3214401-3230800	16400	duplication
SM-1	16:3231501-3235600	4100	duplication
SM-1	16:3235801-3252300	16500	duplication
SM-1	16:3253001-3272300	19300	duplication
SM-1	16:3289701-3322400	32700	duplication
SM-1	16:4350401-4429600	79200	deletion
SM-1	16:4443801-4465300	21500	deletion
SM-1	16:4470401-4524200	53800	deletion
SM-1	16:5024501-5056700	32200	deletion
SM-1	16:5083301-5162500	79200	deletion
SM-1	16:5172001-5180000	8000	duplication
SM-1	16:5689401-5706700	17300	deletion
SM-1	16:5737001-5763600	26600	deletion
SM-1	16:5809901-5820000	10100	deletion
SM-1	16:5843401-5849300	5900	deletion
SM-1	16:6929601-6941400	11800	deletion
SM-1	16:7031201-7043000	11800	deletion
SM-1	16:9340501-9377200	36700	deletion
SM-1	16:9527301-9528700	1400	deletion
SM-1	16:9631001-9633400	2400	deletion
SM-1	16:9664501-9665700	1200	deletion
SM-1	16:9712001-9713300	1300	deletion
SM-1	16:10857301-10877100	19800	duplication
SM-1	16:10879501-10899500	20000	deletion
SM-1	16:12577801-12585200	7400	duplication
SM-1	16:15592801-15599400	6600	duplication
SM-1	16:16014201-16017900	3700	duplication
SM-1	16:16018501-16027600	9100	duplication
SM-1	16:16115801-16153200	37400	deletion
SM-1	16:16208201-16216400	8200	duplication
SM-1	17:1-26600	26600	deletion
SM-1	17:37601-41400	3800	duplication
SM-1	17:46801-52500	5700	deletion
SM-1	17:55701-59700	4000	deletion
SM-1	17:77701-114000	36300	deletion
SM-1	17:125901-127700	1800	deletion
SM-1	17:130401-145300	14900	deletion
SM-1	17:150601-155700	5100	deletion
SM-1	17:155901-174600	18700	deletion
SM-1	17:178401-182500	4100	deletion
SM-1	17:204101-387200	183100	deletion
SM-1	17:530001-545500	15500	deletion
SM-1	17:568301-574200	5900	duplication
SM-1	17:579601-583600	4000	duplication
SM-1	17:583601-587000	3400	deletion
SM-1	17:613001-654400	41400	deletion
SM-1	17:660601-667500	6900	deletion
SM-1	17:667701-683600	15900	deletion
SM-1	17:718001-724800	6800	duplication
SM-1	17:727501-738700	11200	deletion
SM-1	17:745401-781700	36300	deletion
SM-1	17:788401-791400	3000	deletion
SM-1	17:798401-841300	42900	deletion
SM-1	17:863301-875500	12200	duplication
SM-1	17:921701-927700	6000	duplication
SM-1	17:964701-975700	11000	deletion
SM-1	17:1001001-1002900	1900	deletion
SM-1	17:1033601-1042100	8500	duplication
SM-1	17:1094201-1118800	24600	deletion
SM-1	17:1343501-1345700	2200	deletion
SM-1	17:1350701-1365200	14500	deletion
SM-1	18:6601-17600	11000	duplication
SM-1	18:52901-63800	10900	duplication
SM-1	18:104601-157400	52800	duplication
SM-1	18:159801-170600	10800	duplication
SM-1	18:185801-210600	24800	duplication
SM-1	18:259701-264000	4300	duplication
SM-1	18:2951101-2956100	5000	deletion
SM-1	18:5346201-5352200	6000	deletion
SM-1	18:5639301-5682300	43000	deletion
SM-1	18:7118601-7129800	11200	deletion
SM-1	18:8212401-8213500	1100	deletion
SM-1	18:8225401-8228600	3200	deletion
SM-1	18:8334701-8338800	4100	deletion
SM-1	19:817401-818900	1500	deletion
SM-1	19:1101201-1104000	2800	deletion
SM-1	19:1263701-1276500	12800	deletion
SM-1	19:1299301-1310300	11000	deletion
SM-1	19:1676601-1743900	67300	deletion
SM-1	19:2289201-2291100	1900	deletion
SM-1	19:6721501-6727100	5600	duplication
SM-1	19:8545201-8548200	3000	deletion
SM-1	19:8553101-8561000	7900	deletion
SM-1	19:11212601-11275800	63200	deletion
SM-1	19:12390101-12396400	6300	deletion
SM-1	19:12535701-12565100	29400	deletion
SM-1	19:12951801-12954000	2200	deletion
SM-1	19:13102201-13121300	19100	duplication
SM-1	20:44801-47900	3100	duplication
SM-1	20:48501-49800	1300	deletion
SM-1	20:1277701-1279100	1400	deletion
SM-1	20:1986701-2094300	107600	deletion
SM-1	20:2297801-2358500	60700	deletion
SM-1	20:3894001-3902300	8300	deletion
SM-1	20:5010101-5011500	1400	deletion
SM-1	20:5021501-5025400	3900	deletion
SM-1	20:5358101-5359800	1700	deletion
SM-1	20:5414201-5418700	4500	duplication
SM-1	20:5491201-5510000	18800	deletion
SM-1	20:10855901-10871800	15900	duplication
SM-1	20:11702101-11707700	5600	duplication
SM-1	20:11933201-11965500	32300	duplication
SM-1	21:77901-95200	17300	duplication
SM-1	21:100801-125900	25100	duplication
SM-1	21:2417801-2622100	204300	duplication
SM-1	21:2622401-2645100	22700	duplication
SM-1	21:2680101-2808000	127900	duplication
SM-1	21:2812101-2830000	17900	duplication
SM-1	21:2830601-2847400	16800	duplication
SM-1	21:2848301-2893900	45600	duplication
SM-1	21:2899901-2909200	9300	duplication
SM-1	21:2909901-2943500	33600	duplication
SM-1	21:3625001-3634200	9200	duplication
SM-1	21:5639401-5640900	1500	deletion
SM-1	21:5663601-5671800	8200	deletion
SM-1	21:6460401-6531000	70600	deletion
SM-1	21:6764201-6769400	5200	deletion
SM-1	21:6785201-6831500	46300	deletion
SM-1	21:12953101-12954300	1200	deletion
SM-1	21:13245601-13432200	186600	deletion
SM-1	21:13918901-13942600	23700	duplication
SM-1	21:13942601-13950100	7500	deletion
SM-1	21:13950101-13968800	18700	duplication
SM-1	21:13969001-13978300	9300	duplication
SM-1	21:13978501-13985300	6800	duplication
SM-1	21:13985701-14047600	61900	duplication
SM-1	21:14883201-14890900	7700	deletion
SM-1	21:15336401-15337600	1200	deletion
SM-1	21:15395101-15401200	6100	deletion
SM-1	21:15519101-15521100	2000	deletion
SM-1	21:15780201-15805000	24800	deletion
SM-1	21:15831401-15836200	4800	deletion
SM-1	21:15958101-15960400	2300	deletion
SM-1	21:16280001-16312200	32200	deletion
SM-1	21:16955801-16957200	1400	deletion
SM-1	22:1732801-1740900	8100	deletion
SM-1	22:1887401-1888900	1500	deletion
SM-1	22:4746301-4748200	1900	deletion
SM-1	22:7156801-7161700	4900	deletion
SM-1	22:7748001-7765300	17300	deletion
SM-1	22:7805001-7806300	1300	deletion
SM-1	22:7811801-7813400	1600	deletion
SM-1	22:7839001-7845200	6200	duplication
SM-1	22:7881701-7884500	2800	deletion
SM-1	22:7939301-7947600	8300	deletion
SM-1	23:201-5200	5000	duplication
SM-1	23:5401-14600	9200	duplication
SM-1	23:25701-28900	3200	deletion
SM-1	23:38001-40600	2600	deletion
SM-1	23:102801-151300	48500	deletion
SM-1	23:1950101-2127000	176900	deletion
SM-1	23:2162401-2163700	1300	deletion
SM-1	23:2287301-2317600	30300	deletion
SM-1	23:4193301-4203000	9700	deletion
SM-1	23:4893301-4898200	4900	duplication
SM-1	23:5148001-5154400	6400	duplication
SM-1	23:5176101-5180800	4700	duplication
SM-1	23:5197501-5207200	9700	duplication
SM-1	23:5217501-5232800	15300	duplication
SM-1	24:546001-553400	7400	deletion
SM-1	24:1216001-1217800	1800	deletion
SM-1	24:1255101-1276700	21600	deletion
SM-1	24:1331101-1336700	5600	deletion
SM-1	24:1368201-1381400	13200	deletion
SM-1	24:2039301-2050200	10900	deletion
SM-1	24:3056401-3138900	82500	deletion
SM-1	24:3550401-3558000	7600	deletion
SM-1	24:3585901-3595900	10000	deletion
SM-1	24:3974201-3975600	1400	deletion
SM-1	24:4212801-4214500	1700	deletion
SM-1	24:4325301-4361700	36400	deletion
SM-1	24:5530001-5532300	2300	deletion
SM-1	24:6673901-6675000	1100	deletion
SM-1	24:6677701-6680200	2500	deletion
SM-1	24:7219301-7226900	7600	duplication
SM-1	24:7256901-7274300	17400	deletion
SM-1	24:7520101-7521200	1100	deletion
SM-1	24:7529101-7530700	1600	deletion
SM-1	24:7533801-7581400	47600	deletion
SM-1	24:7616801-7619100	2300	deletion
SM-1	24:7621501-7624600	3100	deletion
SM-1	24:7632501-7636300	3800	deletion
SM-1	25:43501-67500	24000	duplication
SM-1	25:67701-71400	3700	duplication
SM-1	25:83101-92100	9000	duplication
SM-1	25:92201-106300	14100	deletion
SM-1	25:120701-126300	5600	duplication
SM-1	25:279101-283900	4800	deletion
SM-1	25:544501-549900	5400	deletion
SM-1	25:2895701-2902800	7100	duplication
SM-1	25:3495101-3501300	6200	duplication
SM-1	25:3826601-3838200	11600	deletion
SM-1	25:3895301-3896700	1400	deletion
SM-1	25:6481501-6485000	3500	deletion
SM-1	26:77801-81000	3200	deletion
SM-1	26:152401-154500	2100	deletion
SM-1	26:206101-207200	1100	deletion
SM-1	26:292101-293200	1100	deletion
SM-1	26:349101-372500	23400	deletion
SM-1	26:407101-443900	36800	deletion
SM-1	26:540001-549100	9100	deletion
SM-1	26:580901-619000	38100	deletion
SM-1	26:655901-684000	28100	deletion
SM-1	26:690801-692200	1400	deletion
SM-1	26:820501-822200	1700	deletion
SM-1	26:825901-1038300	212400	deletion
SM-1	26:1490501-1501100	10600	deletion
SM-1	26:1604401-1618100	13700	deletion
SM-1	26:1779601-1784800	5200	duplication
SM-1	26:1830901-1833400	2500	duplication
SM-1	26:2000901-2004800	3900	deletion
SM-1	26:2080301-2089300	9000	deletion
SM-1	26:2099001-2102600	3600	deletion
SM-1	26:2116501-2124400	7900	deletion
SM-1	26:2158701-2169700	11000	deletion
SM-1	26:2200201-2235100	34900	deletion
SM-1	26:2290101-2292100	2000	deletion
SM-1	26:2324501-2326900	2400	deletion
SM-1	26:2772901-2787700	14800	duplication
SM-1	26:2789001-2804100	15100	duplication
SM-1	26:2804301-2821100	16800	duplication
SM-1	26:2830801-2835200	4400	duplication
SM-1	26:2882901-2884700	1800	deletion
SM-1	26:2916401-2927100	10700	duplication
SM-1	26:2927101-2928800	1700	deletion
SM-1	26:2930901-2932300	1400	deletion
SM-1	26:2938101-2939500	1400	deletion
SM-1	26:2949601-2957700	8100	duplication
SM-1	26:2957801-2959200	1400	deletion
SM-1	26:2961401-2963000	1600	deletion
SM-1	26:2977301-2981000	3700	deletion
SM-1	26:2989101-2991200	2100	deletion
SM-1	26:3034801-3037700	2900	deletion
SM-1	27:18201-30000	11800	duplication
SM-1	27:334501-338100	3600	duplication
SM-1	27:377201-380500	3300	duplication
SM-1	27:734101-753100	19000	deletion
SM-1	27:791101-801800	10700	deletion
SM-1	27:807601-809900	2300	deletion
SM-1	27:1404701-1426000	21300	deletion
SM-1	27:2446401-2453100	6700	deletion
SM-1	27:2849701-2853600	3900	deletion
SM-1	27:3069301-3201500	132200	deletion
SM-1	27:3421201-3427500	6300	deletion
SM-1	28:550401-595400	45000	deletion
SM-1	28:960801-962000	1200	deletion
SM-1	28:991401-1003700	12300	deletion
SM-1	28:1111501-1113300	1800	deletion
SM-1	28:1157101-1168900	11800	deletion
SM-1	28:1288601-1303700	15100	deletion
SM-1	28:1998701-2178500	179800	deletion
SM-1	28:2300401-2305000	4600	deletion
SM-1	28:2322801-2330000	7200	deletion
SM-1	28:2856101-2858600	2500	deletion
SM-1	28:2886401-2986900	100500	deletion
SM-1	28:3180701-3185000	4300	duplication
SM-1	28:3350801-3352300	1500	deletion
SM-1	28:3637601-3639000	1400	deletion
SM-1	28:3787801-3789400	1600	deletion
SM-1	28:4050901-4058300	7400	deletion
SM-1	28:4092201-4120300	28100	deletion
SM-1	28:4129401-4136900	7500	deletion
SM-1	28:4136901-4180900	44000	duplication
SM-1	28:4184801-4241100	56300	deletion
SM-1	28:4241101-4256900	15800	duplication
SM-1	28:4270901-4336300	65400	deletion
SM-1	28:4360301-4368300	8000	deletion
SM-1	28:4378101-4431600	53500	deletion
SM-1	28:4438301-4501300	63000	deletion
SM-1	28:4581401-4704700	123300	deletion
SM-1	28:4713501-4762000	48500	deletion
SM-1	28:4841401-4844900	3500	deletion
SM-1	28:4849301-4851100	1800	deletion
SM-1	28:4868701-4902500	33800	deletion
SM-1	28:4906101-4910200	4100	duplication
SM-1	28:4930401-4935000	4600	duplication
SM-1	28:4935201-4938900	3700	duplication
SM-1	28:4978401-4982700	4300	duplication
SM-1	28:4993301-4994500	1200	deletion
SM-1	28:5005301-5009300	4000	duplication
SM-1	28:5011101-5020400	9300	duplication
SM-1	28:5038601-5044100	5500	duplication
SM-1	28:5051101-5075300	24200	duplication
SM-1	28:5159401-5171400	12000	deletion
SM-1	28:5347201-5348400	1200	deletion
SM-1	28:5585001-5590400	5400	deletion
SM-1	28:6703301-6707900	4600	duplication
SM-1	28:6787101-6848700	61600	duplication
SM-1	29:174001-175100	1100	deletion
SM-1	29:281001-282200	1200	deletion
SM-1	29:666701-672200	5500	deletion
SM-1	29:934201-948400	14200	deletion
SM-1	29:1018901-1025600	6700	deletion
SM-1	29:1026701-1027800	1100	deletion
SM-1	29:1029101-1034500	5400	deletion
SM-1	29:1061201-1066700	5500	deletion
SM-1	29:1378301-1380700	2400	deletion
SM-1	29:1722401-1744100	21700	deletion
SM-1	29:1770301-1809300	39000	deletion
SM-1	29:1845101-1846600	1500	deletion
SM-1	29:2359401-2362700	3300	deletion
SM-1	29:2952801-3000700	47900	deletion
SM-1	29:3085101-3103500	18400	deletion
SM-1	29:3133501-3138100	4600	deletion
SM-1	29:4278901-4362100	83200	deletion
SM-1	29:4379601-4387400	7800	deletion
SM-1	29:4440501-4443000	2500	deletion
SM-1	29:4534801-4543000	8200	deletion
SM-1	29:4595801-4601500	5700	deletion
SM-1	29:4725701-4727900	2200	deletion
SM-1	29:5162501-5208500	46000	deletion
SM-1	29:5208501-5221000	12500	duplication
SM-1	29:5749401-5754300	4900	duplication
SM-1	29:5794101-5804100	10000	duplication
SM-1	29:5809801-5819500	9700	duplication
SM-1	29:5891301-5898200	6900	duplication
SM-1	29:5931101-5945600	14500	duplication
SM-1	29:6015701-6027900	12200	duplication
SM-1	31:36801-142800	106000	deletion
SM-1	33:1001-73200	72200	deletion
SM-1	33:74101-79900	5800	duplication
SM-1	33:101901-113000	11100	deletion
SM-1	W:9601-17600	8000	duplication
SM-1	W:19501-22400	2900	duplication
SM-1	W:39001-144400	105400	deletion
SM-1	W:144601-169200	24600	deletion
SM-1	W:177501-180200	2700	duplication
SM-1	W:200301-214800	14500	deletion
SM-1	W:216601-372500	155900	deletion
SM-1	W:382601-410500	27900	deletion
SM-1	W:413501-589900	176400	deletion
SM-1	W:598401-611100	12700	deletion
SM-1	W:611901-676000	64100	deletion
SM-1	W:676201-716200	40000	deletion
SM-1	W:720501-734700	14200	deletion
SM-1	W:738301-828700	90400	deletion
SM-1	W:828701-836100	7400	duplication
SM-1	W:836101-969700	133600	deletion
SM-1	W:972901-1085000	112100	deletion
SM-1	W:1089301-1104000	14700	deletion
SM-1	W:1108801-1133800	25000	deletion
SM-1	W:1136401-1177900	41500	deletion
SM-1	W:1182201-1285000	102800	deletion
SM-1	W:1292401-1353000	60600	deletion
SM-1	W:1369301-1386400	17100	deletion
SM-1	W:1386601-1392300	5700	deletion
SM-1	W:1392601-1541800	149200	deletion
SM-1	W:1543101-1669900	126800	deletion
SM-1	W:1669901-1673200	3300	duplication
SM-1	W:1676701-1686700	10000	deletion
SM-1	W:1693801-1826900	133100	deletion
SM-1	W:1829801-1869000	39200	deletion
SM-1	W:1870601-1874200	3600	duplication
SM-1	W:1874901-1883700	8800	deletion
SM-1	W:1884801-1914000	29200	deletion
SM-1	W:1923001-1935300	12300	deletion
SM-1	W:1938101-2014100	76000	deletion
SM-1	W:2020701-2056200	35500	deletion
SM-1	W:2059701-2155700	96000	deletion
SM-1	W:2160601-2175900	15300	deletion
SM-1	W:2183401-2259500	76100	deletion
SM-1	W:2259501-2262400	2900	duplication
SM-1	W:2266901-2276900	10000	deletion
SM-1	W:2280001-2285100	5100	duplication
SM-1	W:2285101-2379900	94800	deletion
SM-1	W:2381901-2438800	56900	deletion
SM-1	W:2439601-2469200	29600	deletion
SM-1	W:2472101-2530000	57900	deletion
SM-1	W:2535201-2541700	6500	deletion
SM-1	W:2541901-2546400	4500	duplication
SM-1	W:2547601-2558800	11200	deletion
SM-1	W:2558801-2569700	10900	duplication
SM-1	W:2573001-2590100	17100	deletion
SM-1	W:2591001-2595400	4400	duplication
SM-1	W:2601501-2790300	188800	deletion
SM-1	W:2793701-2796600	2900	duplication
SM-1	W:2797501-2903300	105800	deletion
SM-1	W:2909501-2952100	42600	deletion
SM-1	W:2958601-3101500	142900	deletion
SM-1	W:3101701-3198800	97100	deletion
SM-1	W:3206101-3320600	114500	deletion
SM-1	W:3324301-3344700	20400	deletion
SM-1	W:3346601-3429100	82500	deletion
SM-1	W:3434901-3501400	66500	deletion
SM-1	W:3507201-3518300	11100	deletion
SM-1	W:3571901-3595300	23400	deletion
SM-1	W:3602201-3610800	8600	deletion
SM-1	W:3617301-3621400	4100	deletion
SM-1	W:3628101-4037000	408900	deletion
SM-1	W:4040201-4046300	6100	deletion
SM-1	W:4049001-4054300	5300	deletion
SM-1	W:4060201-4113200	53000	deletion
SM-1	W:4114501-4171400	56900	deletion
SM-1	W:4172501-4541600	369100	deletion
SM-1	W:4544301-4636900	92600	deletion
SM-1	W:4637101-4774900	137800	deletion
SM-1	W:4774901-4781500	6600	duplication
SM-1	W:4781501-4802200	20700	deletion
SM-1	W:4812101-4868600	56500	deletion
SM-1	W:4868801-4882900	14100	deletion
SM-1	W:4889801-4964200	74400	deletion
SM-1	W:4971201-5114400	143200	deletion
SM-1	W:5120401-5193900	73500	deletion
SM-1	W:5194101-5274200	80100	deletion
SM-1	W:5276901-5456300	179400	deletion
SM-1	W:5457601-5598500	140900	deletion
SM-1	W:5600801-5605900	5100	duplication
SM-1	W:5605901-5671600	65700	deletion
SM-1	W:5671801-5707900	36100	deletion
SM-1	W:5713301-5811800	98500	deletion
SM-1	W:5812001-5831100	19100	deletion
SM-1	W:5838501-5839700	1200	deletion
SM-1	W:5847301-5895500	48200	deletion
SM-1	W:5903501-6022600	119100	deletion
SM-1	W:6024901-6215000	190100	deletion
SM-1	W:6217601-6227800	10200	deletion
SM-1	W:6228001-6242800	14800	deletion
SM-1	W:6250101-6256800	6700	deletion
SM-1	W:6259901-6277200	17300	deletion
SM-1	W:6284601-6297000	12400	deletion
SM-1	W:6303101-6393500	90400	deletion
SM-1	W:6395101-6403000	7900	deletion
SM-1	W:6404201-6407000	2800	deletion
SM-1	W:6407001-6410000	3000	duplication
SM-1	W:6410001-6439300	29300	deletion
SM-1	W:6439301-6442700	3400	duplication
SM-1	W:6442701-6452200	9500	deletion
SM-1	W:6454201-6455900	1700	deletion
SM-1	W:6458401-6474100	15700	deletion
SM-1	W:6478201-6528600	50400	deletion
SM-1	W:6534801-6613300	78500	deletion
SM-1	W:6620801-6628100	7300	duplication
SM-1	W:6629101-6656400	27300	deletion
SM-1	W:6663401-6710100	46700	deletion
SM-1	W:6711801-6750400	38600	deletion
SM-1	W:6751701-6763600	11900	deletion
SM-1	W:6771101-6869100	98000	deletion
SM-1	W:6870201-6871200	1000	deletion
SM-1	W:6871401-6920200	48800	deletion
SM-1	W:6926801-7002100	75300	deletion
SM-1	W:7008001-7093800	85800	deletion
SM-1	W:7096201-7129300	33100	deletion
SM-1	W:7138101-7196300	58200	deletion
SM-1	W:7201301-7223500	22200	deletion
SM-1	W:7231801-7274200	42400	deletion
SM-1	W:7279101-7337900	58800	deletion
SM-1	W:7343501-7484500	141000	deletion
SM-1	W:7489401-7517600	28200	deletion
SM-1	W:7536801-7546200	9400	deletion
SM-1	W:7548901-7629400	80500	deletion
SM-1	W:7636301-7757100	120800	deletion
SM-1	W:7757801-7763200	5400	duplication
SM-1	W:7766701-7768400	1700	deletion
SM-1	W:7771301-7807900	36600	deletion
SM-1	W:7810901-7812800	1900	deletion
SM-1	W:7815201-7875000	59800	deletion
SM-1	W:7877701-7879800	2100	deletion
SM-1	W:7881401-7885000	3600	duplication
SM-1	W:7887001-7899600	12600	deletion
SM-1	W:7899801-7910500	10700	deletion
SM-1	W:7913001-8055100	142100	deletion
SM-1	W:8058101-8088200	30100	deletion
SM-1	W:8090001-8100200	10200	deletion
SM-1	W:8102101-8190600	88500	deletion
SM-1	W:8195801-8207500	11700	deletion
SM-1	W:8211001-8213900	2900	duplication
SM-1	W:8213901-8254600	40700	deletion
SM-1	W:8258701-8364500	105800	deletion
SM-1	W:8375101-8384600	9500	deletion
SM-1	W:8387101-8388200	1100	deletion
SM-1	W:8392501-8440600	48100	deletion
SM-1	W:8448101-8457600	9500	deletion
SM-1	W:8464801-8474300	9500	deletion
SM-1	W:8484701-8568800	84100	deletion
SM-1	W:8572001-8625000	53000	deletion
SM-1	W:8631201-8683600	52400	deletion
SM-1	W:8685501-8691300	5800	deletion
SM-1	W:8697401-8789400	92000	deletion
SM-1	W:8790601-8791700	1100	deletion
SM-1	W:8800101-8803300	3200	deletion
SM-1	W:8810401-8814300	3900	deletion
SM-1	W:8815901-8873700	57800	deletion
SM-1	W:8873701-8880800	7100	duplication
SM-1	W:8880901-8976300	95400	deletion
SM-1	W:8979901-9020500	40600	deletion
SM-1	W:9023201-9025500	2300	duplication
SM-1	W:9027901-9071200	43300	deletion
SM-1	W:9071401-9158400	87000	deletion
SM-1	W:9163001-9247900	84900	deletion
SM-1	W:9247901-9254100	6200	duplication
SM-1	W:9255201-9263300	8100	deletion
SM-1	W:9271901-9285600	13700	deletion
SM-1	W:9293801-9344100	50300	deletion
SM-1	W:9344501-9590100	245600	deletion
SM-1	W:9591101-9738600	147500	deletion
SM-1	W:9744701-9826100	81400	deletion
SM-1	W:9826301-9957000	130700	deletion
SM-1	W:9964101-10004400	40300	deletion
SM-1	W:10006801-10027400	20600	deletion
SM-1	W:10030901-10092800	61900	deletion
SM-1	W:10095701-10129300	33600	deletion
SM-1	W:10132201-10250800	118600	deletion
SM-1	W:10258201-10413300	155100	deletion
SM-1	W:10415301-10469300	54000	deletion
SM-1	W:10471201-10522900	51700	deletion
SM-1	W:10525301-10549600	24300	deletion
SM-1	W:10553601-10652000	98400	deletion
SM-1	W:10652001-10657300	5300	duplication
SM-1	W:10658101-10696400	38300	deletion
SM-1	W:10699401-10791400	92000	deletion
SM-1	W:10792301-10834500	42200	deletion
SM-1	W:10837401-10900500	63100	deletion
SM-1	W:10901601-10910700	9100	duplication
SM-1	W:10921801-10958100	36300	duplication
SM-1	W:10958601-10971500	12900	duplication
SM-1	W:11020301-11028400	8100	duplication
SM-1	W:11061501-11067800	6300	duplication
SM-1	W:11147601-11149200	1600	deletion
SM-1	W:11149201-11161400	12200	duplication
SM-1	W:11173101-11188800	15700	deletion
SM-1	W:11195101-11257200	62100	deletion
SM-1	W:11279101-11339200	60100	deletion
SM-1	W:11361701-11420100	58400	deletion
SM-1	W:11425901-11427700	1800	deletion
SM-1	W:11429301-11430600	1300	deletion
SM-1	W:11440501-11568200	127700	deletion
SM-1	W:11570801-11572900	2100	duplication
SM-1	W:11577801-11670900	93100	deletion
SM-1	W:11678301-11829000	150700	deletion
SM-1	W:11831601-11913200	81600	deletion
SM-1	W:11915501-12026800	111300	deletion
SM-1	W:12031901-12241600	209700	deletion
SM-1	W:12249501-12258600	9100	deletion
SM-1	W:12258801-12378200	119400	deletion
SM-1	W:12382601-12470400	87800	deletion
SM-1	W:12474201-12481400	7200	deletion
SM-1	W:12486001-12673700	187700	deletion
SM-1	W:12673901-12836600	162700	deletion
SM-1	W:12839401-12867800	28400	deletion
SM-1	W:12884501-12894500	10000	duplication
SM-1	W:12897301-12949100	51800	deletion
SM-1	W:12962501-12966500	4000	deletion
SM-1	W:12970001-12972600	2600	deletion
SM-1	W:12992901-12998000	5100	deletion
SM-1	W:13027101-13029900	2800	deletion
SM-1	W:13037601-13043600	6000	duplication
SM-1	W:13045701-13049900	4200	deletion
SM-1	W:13053501-13055900	2400	deletion
SM-1	W:13071701-13080600	8900	duplication
SM-1	W:13080901-13085000	4100	duplication
SM-1	W:13087501-13095600	8100	deletion
SM-1	W:13095601-13098900	3300	duplication
SM-1	W:13099501-13104300	4800	duplication
SM-1	W:13124601-13127700	3100	deletion
SM-1	W:13134001-13181700	47700	deletion
SM-1	W:13181901-13344800	162900	deletion
SM-1	W:13349001-13350800	1800	deletion
SM-1	W:13354701-13391400	36700	deletion
SM-1	W:13391401-13394300	2900	duplication
SM-1	W:13398801-13450100	51300	deletion
SM-1	W:13450101-13457300	7200	duplication
SM-1	W:13458301-13481000	22700	deletion
SM-1	W:13488201-13692200	204000	deletion
SM-1	W:13693801-13915600	221800	deletion
SM-1	W:13920101-13934000	13900	deletion
SM-1	W:13940401-14089700	149300	deletion
SM-1	W:14090601-14153600	63000	deletion
SM-1	W:14155901-14250500	94600	deletion
SM-1	W:14251301-14327600	76300	deletion
SM-1	W:14330301-14351800	21500	deletion
SM-1	W:14356701-14365400	8700	deletion
SM-1	W:14366601-14457200	90600	deletion
SM-1	W:14462701-14490100	27400	deletion
SM-1	W:14493801-14551200	57400	deletion
SM-1	W:14553701-14554800	1100	deletion
SM-1	W:14557901-14702700	144800	deletion
SM-1	W:14704601-14864300	159700	deletion
SM-1	W:14866001-14986600	120600	deletion
[truncated: 71,014 more rows]
