# Supplementary material for: Identification of the genetic characteristics of copy number variations in experimental specific pathogen-free ducks using whole-genome resequencing
Source: BMC Genomics. 2024 Jan 2;25:17. doi: 10.1186/s12864-023-09928-8 (PMC10759622; doi:10.1186/s12864-023-09928-8)
Supplement: Supplementary file 5 — Additional file 5: Table S5. Total length and the total amount of CNVs identified in each sample [file 12864_2023_9928_MOESM5_ESM.xls]

## Sheet: Sheet1
Table S5. Total length and the total amount of CNVs identified in each sample.
Group	Sample	Number	Length (bp)
FJ	FJ-1	1742	32868700
FJ	FJ-2	1868	33338000
FJ	FJ-3	1881	33365600
FJ	FJ-4	1908	37842600
FJ	FJ-5	1784	33997500
FJ	FJ-6	2053	54543200
FJ	FJ-7	1979	44217200
FJ	FJ-8	1727	34735200
FJ	FJ-9	1795	34279300
FJ	FJ-10	2385	67833200
JD	JD-1	1886	32811600
JD	JD-2	2182	38395500
JD	JD-3	1920	33834000
JD	JD-4	1707	33068000
JD	JD-5	1979	38074400
JD	JD-6	1814	34882600
JD	JD-7	2100	36561400
JD	JD-8	1930	34172700
JD	JD-9	1890	35295300
JD	JD-10	1756	33105500
SX	SX-1	2003	35671800
SX	SX-2	1841	33404300
SX	SX-3	2260	36650100
SX	SX-4	1996	35650400
SX	SX-5	2181	38224800
SX	SX-6	1872	33933100
SX	SX-7	2254	39979600
SX	SX-8	1851	33571200
SX	SX-9	2398	40048500
SX	SX-10	1748	32658400
