# Supplementary material for: Identification of the genetic characteristics of copy number variations in experimental specific pathogen-free ducks using whole-genome resequencing
Source: BMC Genomics. 2024 Jan 2;25:17. doi: 10.1186/s12864-023-09928-8 (PMC10759622; doi:10.1186/s12864-023-09928-8)
Supplement: Supplementary file 6 — Additional file 6: Table S6. List of CNVRs identified in each individual [file 12864_2023_9928_MOESM6_ESM.xls]

## Sheet: Sheet1
Table S6. List of CNVRs identified in each individual.
Chr	ID	Alt	CNV type	SM-10_type	SM-1_type	SM-2_type	SM-3_type	SM-4_type	SM-5_type	SM-6_type	SM-7_type	SM-8_type	SM-9_type	JD-10_type	JD-1_type	JD-2_type	JD-3_type	JD-4_type	JD-5_type	JD-6_type	JD-7_type	JD-8_type	JD-9_type	SX-10_type	SX-1_type	SX-2_type	SX-3_type	SX-4_type	SX-5_type	SX-6_type	SX-7_type	SX-8_type	SX-9_type	FJ-10	FJ-1	FJ-2	FJ-3	FJ-4	FJ-5	FJ-6	FJ-7	FJ-8	FJ-9	JD-10	JD-1	JD-2	JD-3	JD-4	JD-5
1	1:4801-10800	CN2,CNH	duplication	1|2	2|2	2|2	2|2	2|2	2|2	2|2	2|2	2|2	2|2	2|2	2|2	2|2	2|2	2|2	2|2	2|2	2|2	2|2	2|2	2|2	2|2	2|2	2|2	2|2	2|2	2|2	2|2	2|2	2|2	5.42	10.1	8.96	10.08	13	14.8	7.44	8.28	10.68	11.04	13.82	13.18	10.72	9.36	16.6	15.72
1	1:16401-20800	CNH	duplication	1|1	1|1	1|1	1|1	1|1	1|1	1|1	1|1	1|1	1|1	1|1	1|1	1|1	1|1	1|1	1|1	1|1	1|1	1|1	1|1	1|1	1|1	1|1	1|1	1|1	1|1	1|1	1|1	1|1	1|1	38.6	54.82	33.76	46.88	46.64	43.3	35.68	33.08	37.3	40.7	31.32	37.52	36.14	37.68	35	44.1
1	1:25601-30400	CNH	duplication	1|1	1|1	1|1	1|1	1|1	1|1	1|1	1|1	1|1	1|1	1|1	1|1	1|1	1|1	1|1	1|1	1|1	1|1	1|1	1|1	1|1	1|1	1|1	1|1	1|1	1|1	1|1	1|1	1|1	1|1	142.62	173.68	190.02	156.82	148.28	146.56	146.8	169.32	186.44	187.48	95.86	138.76	139.4	153.36	123.38	150
1	1:88801-91200	CN0	deletion	0|0	0|1	0|0	0|1	0|1	0|1	0|1	0|0	0|1	0|0	0|1	0|1	0|1	0|1	0|1	0|1	0|0	0|0	0|0	0|0	0|1	0|1	0|1	0|1	0|1	0|1	0|1	0|1	0|1	0|1	2.12	0.58	1.88	1.36	1.16	0.66	1.48	2.32	1	1.98	1.08	0.72	1.48	1.08	0.84	0.92
1	1:188401-190400	CN0,CN2	deletion	0|0	0|0	0|0	0|0	0|0	0|2	0|0	0|0	0|0	0|0	0|1	0|0	0|1	0|0	0|1	0|1	1|1	1|1	0|0	0|0	0|1	0|0	0|0	0|0	0|0	0|0	0|0	0|0	0|0	0|1	1.82	2.26	1.94	1.82	2.32	2.74	2.18	1.66	2.42	2.4	1.18	2.16	1.5	2.2	1.4	1.22
1	1:577201-579200	CN0,CN2	deletion	0|1	0|1	0|0	0|0	0|1	0|2	0|1	1|1	0|1	1|1	0|1	1|1	1|1	1|1	1|1	1|1	0|1	0|1	0|0	0|1	0|0	0|0	0|0	0|2	0|0	0|0	0|0	0|1	0|0	0|0	1.32	1.3	1.82	1.72	0.6	2.66	1.06	0.46	1.32	0.46	1.46	0.36	0.46	0.48	0.3	0.36
1	1:593201-595200	CN0	deletion	0|1	1|1	1|1	0|0	1|1	0|0	1|1	0|1	0|1	0|1	0|1	0|1	0|1	0|1	0|1	0|1	1|1	1|1	0|1	0|1	0|1	0|1	0|1	0|1	0|1	0|1	0|1	0|1	0|1	0|1	1.42	0.4	0.5	2.24	0.28	2.16	0.48	1.2	0.74	0.58	0.84	0.76	0.64	0.64	0.6	0.78
1	1:635201-637200	CN0	deletion	0|1	0|1	0|1	0|1	0|1	1|1	0|1	0|1	0|1	0|1	0|1	0|1	0|1	0|1	0|1	1|1	0|1	0|1	1|1	0|1	0|1	0|1	1|1	1|1	0|1	0|1	1|1	0|1	0|1	0|1	0.52	0.88	1.1	0.72	0.94	0.24	1.22	1	0.64	1	0.76	0.54	0.66	0.52	1.32	0.46
1	1:647201-651600	CN0	deletion	0|1	0|1	0|1	0|1	0|1	1|1	0|1	0|1	0|1	0|1	0|1	0|1	0|1	0|1	0|1	0|1	0|1	0|1	0|1	0|1	0|1	0|1	1|1	1|1	0|1	0|1	1|1	0|1	0|1	0|1	0.66	0.86	0.54	0.72	1.5	0.02	0.66	1.28	0.54	1.32	0.62	1.08	1.3	1.34	1.02	1.26
1	1:665601-667200	CN0	deletion	1|1	0|0	0|1	1|1	0|0	1|1	0|0	0|1	0|0	0|0	0|0	0|0	0|1	0|1	0|0	0|0	0|0	0|0	0|1	0|1	0|0	0|0	0|0	0|0	0|0	0|0	0|1	0|0	0|0	0|1	0.5	2.04	1.48	0.04	1.58	0	1.62	0.7	1.86	1.58	1.72	1.72	1.32	1.32	1.74	1.78
1	1:669201-671200	CN0	deletion	0|1	0|1	0|1	0|1	0|0	1|1	0|1	0|1	1|1	0|0	0|1	0|1	0|1	0|1	0|1	0|1	1|1	0|1	1|1	0|1	0|1	0|1	0|1	0|1	0|1	0|1	0|1	1|1	0|1	0|1	0.84	0.82	0.84	1.12	1.92	0.08	0.7	1.34	0.5	1.56	0.8	0.64	0.68	1.32	0.62	0.68
1	1:996401-998000	CN0,CN2	deletion	0|1	0|0	0|1	0|0	0|1	1|1	0|0	1|1	0|1	0|1	0|1	0|0	0|0	0|1	0|1	0|0	0|0	0|2	0|1	0|1	0|0	0|1	0|1	0|1	0|2	0|2	0|0	0|0	0|1	0|1	1.44	2.2	1.12	2.12	1.06	0.36	1.74	0.5	1.4	1.12	1.2	1.68	1.84	1.04	1.26	1.92
1	1:2269601-2273200	CN0	deletion	0|1	0|1	0|1	0|0	0|0	0|1	0|1	1|1	0|0	0|1	0|1	0|1	0|1	0|1	0|1	0|1	0|1	0|1	1|1	1|1	1|1	1|1	1|1	1|1	0|1	1|1	1|1	1|1	1|1	1|1	0.86	1.18	0.94	1.72	1.54	1.42	0.96	0.56	1.62	0.7	0.86	1.14	0.7	1	0.96	0.9
1	1:3107601-3110000	CNH	duplication	1|1	1|1	1|1	1|1	1|1	1|1	1|1	1|1	1|1	1|1	1|1	1|1	1|1	1|1	1|1	1|1	1|1	1|1	1|1	1|1	1|1	1|1	1|1	1|1	1|1	1|1	1|1	1|1	1|1	1|1	41.66	36.54	35.94	37.44	36.64	35.56	39.28	41.36	40.08	38.18	35.92	36.9	41.26	39.42	37.86	41.02
1	1:3150801-3152800	CN2	duplication	0|0	0|0	0|1	0|0	0|0	0|1	0|0	0|1	0|0	0|1	0|1	0|0	0|0	0|0	0|0	0|0	0|0	0|0	0|0	0|0	0|0	0|1	0|1	0|0	0|1	0|0	1|1	0|0	0|1	0|1	2.08	2.34	3.38	2.1	1.88	2.74	2.04	2.78	2.46	3.34	2.76	2.2	1.88	2.14	2.04	2.16
1	1:3546001-3548400	CN0,CN2	deletion	0|0	0|0	0|0	0|1	0|0	0|0	0|1	0|1	0|0	0|1	0|0	0|0	0|1	0|1	0|0	0|0	0|0	0|1	0|2	0|0	0|1	0|1	0|0	0|0	0|0	0|1	0|1	0|1	0|0	0|1	1.56	1.96	1.62	1.18	2.02	1.66	1.42	1.26	1.56	1.32	1.54	1.82	1.46	1.38	1.6	1.88
1	1:4423201-4425200	CN0	deletion	0|0	0|0	0|0	0|1	0|0	0|0	0|0	0|0	0|0	0|0	0|0	0|0	0|1	0|0	0|0	0|0	0|0	0|1	0|0	0|0	0|1	0|0	0|0	0|0	0|1	0|1	0|0	0|1	0|0	0|1	1.72	2.38	1.64	1.4	2.26	1.62	2.14	2.12	2.18	1.66	1.98	2.08	1.26	2.14	2	1.9
1	1:5154801-5158400	CN0	deletion	0|1	0|0	0|1	0|0	0|1	0|0	0|1	0|0	0|0	0|0	0|1	0|1	0|0	0|0	0|0	0|0	0|1	0|1	0|0	0|0	0|0	0|0	0|0	0|0	0|0	0|0	0|0	0|0	0|0	0|0	0.9	2.12	0.9	2.32	1.28	1.9	0.98	2	2.18	2	0.94	1.14	2.08	2	2.4	2.2
1	1:7050001-7052400	CN0	deletion	0|0	0|0	0|0	0|0	0|0	0|0	0|0	0|0	0|0	0|0	0|0	0|0	0|0	0|0	0|0	0|0	0|0	0|0	0|0	0|0	0|1	0|0	0|1	0|1	0|0	0|1	1|1	0|1	0|1	0|1	2	2.34	2.3	2.24	2.3	2.24	2	1.62	2.3	2.02	2.28	2	2.18	2.2	1.72	2.02
1	1:8462801-8468400	CNH	duplication	1|1	1|1	1|1	1|1	1|1	1|1	1|1	1|1	1|1	1|1	1|1	1|1	1|1	1|1	1|1	1|1	1|1	1|1	1|1	1|1	1|1	1|1	1|1	1|1	1|1	1|1	1|1	1|1	1|1	1|1	28.04	32.74	29.64	29.98	24.44	33.18	27.04	36.24	32.18	32.96	27.32	29.24	33.24	28.66	20.02	34.46
1	1:10069601-10072400	CNH	duplication	1|1	1|1	1|1	1|1	1|1	1|1	1|1	1|1	1|1	1|1	1|1	1|1	1|1	1|1	1|1	1|1	1|1	1|1	1|1	1|1	1|1	1|1	1|1	1|1	1|1	1|1	1|1	1|1	1|1	1|1	55.66	48.76	55.6	57.12	54.48	61.94	53.98	57.38	73.74	62.76	44.7	75.52	60.06	52.84	63.92	71.94
1	1:10164401-10169200	CN2	duplication	0|0	0|0	0|1	0|1	0|0	0|0	0|0	0|0	0|1	0|1	0|0	0|1	0|0	0|0	0|0	0|0	0|1	0|1	0|0	0|0	0|1	0|0	0|1	0|1	0|0	0|1	1|1	0|1	0|1	0|1	1.98	2.18	3.06	3.22	2.18	1.96	2	1.86	2.92	2.72	1.94	3.28	2.02	2.12	1.92	2.1
1	1:10191601-10195200	CN0	deletion	0|0	0|0	0|0	0|0	0|0	0|0	0|0	0|0	0|0	0|0	0|0	0|0	0|0	0|1	0|1	0|0	0|1	0|0	0|1	0|0	0|0	0|0	0|0	0|0	0|0	0|0	0|0	0|0	0|0	0|0	2.14	2.26	2	2.24	2.16	2.46	1.9	2.04	2.14	1.86	1.68	2.12	1.94	1.28	1.28	2.42
1	1:11015201-11017200	CNH	duplication	1|1	1|1	1|1	1|1	1|1	1|1	1|1	1|1	1|1	1|1	1|1	1|1	1|1	1|1	1|1	1|1	1|1	1|1	1|1	1|1	1|1	1|1	1|1	1|1	1|1	1|1	1|1	1|1	1|1	1|1	34.34	37.94	36.4	33.3	39.06	39.44	36.94	45	35.44	33.94	36.66	35.52	38.5	34.58	35.56	40.8
1	1:11663201-11665200	CN0	deletion	0|1	0|1	0|1	0|1	0|1	0|1	0|1	0|1	0|1	0|1	0|1	0|1	0|1	0|1	0|1	0|1	0|1	0|1	0|1	0|1	0|0	0|0	0|1	0|0	0|0	0|1	0|1	0|1	0|1	0|0	0.92	1.16	1.24	1.12	1.2	1.2	1.34	0.92	1.3	1.16	1.1	1.24	1.16	1.02	1	0.96
1	1:11915201-11917200	CN0	deletion	0|1	0|1	0|1	0|0	0|0	0|0	0|0	0|0	0|0	0|0	0|0	0|1	0|0	0|1	0|1	0|0	1|1	0|1	1|1	0|1	0|1	0|1	0|1	0|1	1|1	0|1	0|0	0|1	0|1	0|1	1.1	1.34	1.24	1.62	2.48	2.12	2.16	1.96	1.86	2.02	2.22	1.02	1.82	1.06	0.88	2.1
1	1:13064801-13071200	CNH	duplication	1|1	1|1	1|1	1|1	1|1	1|1	1|1	1|1	1|1	1|1	1|1	1|1	1|1	1|1	1|1	1|1	1|1	1|1	1|1	1|1	1|1	1|1	1|1	1|1	1|1	1|1	1|1	1|1	1|1	1|1	47.8	43.76	45.46	46.34	43.88	52.66	41.52	36.64	54.08	46.58	44.34	49.06	48.58	51.28	46.98	52.2
1	1:13944001-13946000	CN0	deletion	0|0	0|0	0|0	0|1	0|1	0|1	0|0	0|0	0|1	0|0	0|1	0|1	0|1	0|1	0|1	0|1	0|0	0|1	0|0	0|1	0|0	0|1	0|1	0|1	0|1	0|1	0|1	0|0	0|1	0|1	1.88	1.82	1.64	1.34	1.02	1.56	2.26	2.2	0.96	2.02	1.42	1.3	1.52	1.2	1.22	1.04
1	1:15101601-15103600	CN0,CN2	deletion	1|1	1|1	1|1	0|1	0|1	0|1	1|1	0|1	1|1	1|1	0|1	0|0	0|0	0|0	0|0	0|0	0|0	0|1	0|0	0|1	0|0	0|0	0|1	0|1	0|0	0|2	0|0	0|0	0|0	0|0	0	0	0.06	1.2	1.02	1.18	0	1.04	0.02	0	1.2	2.26	2.16	1.94	2.18	2.26
1	1:15109601-15111200	CN0,CN2	deletion	0|1	0|1	0|1	0|0	0|0	0|0	0|1	0|0	0|1	0|1	0|0	0|0	0|1	0|0	0|1	0|1	0|0	0|1	0|1	0|1	0|2	0|0	0|0	0|0	0|0	0|0	0|1	0|0	0|0	0|0	1.4	1.28	1.22	2.46	1.56	2.5	1.12	1.68	0.7	0.76	1.6	1.76	0.98	1.76	1.08	1.18
1	1:15133201-15136400	CN0	deletion	0|0	0|0	0|1	0|1	0|1	0|1	0|0	0|1	0|1	0|0	0|1	1|1	1|1	1|1	1|1	1|1	1|1	0|1	1|1	0|1	1|1	1|1	0|1	0|1	1|1	1|1	1|1	1|1	1|1	1|1	2.42	2.32	1.2	1.12	1.24	1.02	2.06	0.86	1.38	1.56	1.16	0	0.04	0	0	0
1	1:16936001-16938400	CN2	duplication	0|0	0|1	0|0	0|1	0|0	0|0	0|0	0|1	0|1	0|0	0|0	0|0	0|0	0|0	0|0	0|0	0|0	0|0	0|0	0|0	0|0	0|0	0|0	0|0	0|0	0|0	0|0	0|0	0|0	0|0	1.82	3.08	1.98	2.9	2.02	1.56	1.72	2.76	3.44	2	1.86	2.22	2.2	1.76	2.22	2.06
1	1:16943601-16945200	CN0,CN2	duplication	0|0	0|2	0|0	0|2	0|0	0|0	0|0	0|2	2|2	0|0	0|0	0|0	0|2	0|0	0|0	0|0	0|0	0|0	0|1	0|2	0|0	0|2	0|0	0|0	0|0	0|0	0|0	0|0	0|0	0|2	2.04	3.16	1.68	3.02	2.3	2.14	2.06	3.24	3.64	2.1	1.88	1.92	2.56	2.32	2.2	2.02
1	1:16946401-16948800	CN2	duplication	0|0	0|1	0|0	0|1	0|0	0|0	0|0	0|1	0|1	0|0	0|0	0|0	0|0	0|0	0|1	0|0	0|0	0|1	0|0	0|0	0|0	0|0	0|0	0|0	0|0	0|1	0|0	0|0	0|0	0|0	1.96	3.08	2.06	2.82	2.12	1.78	2.22	3.14	2.92	1.86	2.04	1.82	1.86	1.9	2.44	2.26
1	1:16962401-16964000	CN0,CN2	duplication	0|0	0|2	0|0	0|2	0|0	0|0	0|0	2|2	0|2	0|0	0|0	0|0	0|0	0|0	0|0	0|0	0|0	0|0	0|0	0|0	0|0	0|1	0|0	0|0	0|0	0|0	0|0	0|0	0|0	0|0	2.48	2.98	2.32	2.94	1.58	1.92	2.1	3.7	3.02	1.66	1.66	1.64	2.16	2.18	1.64	1.74
1	1:16966001-16970400	CN2	duplication	0|0	0|1	0|0	0|1	0|0	0|0	0|0	0|1	0|1	0|0	0|0	0|0	0|0	0|0	0|0	0|0	0|0	0|0	0|0	0|0	0|0	0|1	0|0	0|0	0|0	0|0	0|0	0|0	0|0	0|0	2.38	2.98	2.08	3.22	1.98	1.98	2.34	3.3	3.32	1.98	2.14	2.14	2.3	2.22	1.9	1.92
1	1:16970801-16974000	CN0,CN2	duplication	0|0	0|2	0|0	0|2	0|0	0|0	0|0	0|2	0|2	0|0	0|0	0|0	0|0	0|0	0|0	0|0	0|0	0|0	0|0	0|0	0|0	0|1	0|0	0|0	0|0	0|0	0|0	0|0	0|0	0|0	2	3.06	1.76	3.36	1.7	2.08	2.14	3.06	2.82	1.74	1.76	1.92	2	1.88	2.22	1.92
1	1:16974801-16978000	CN2	duplication	0|0	0|1	0|0	0|1	0|0	0|0	0|0	0|1	0|1	0|0	0|0	0|0	0|0	0|0	0|0	0|0	0|0	0|0	0|0	0|0	0|0	0|0	0|1	0|0	0|0	0|0	0|0	0|0	0|0	0|0	2	3.12	2.14	2.82	2.04	2.18	2.26	3.1	3.36	1.84	2.14	1.88	2.32	2.24	2.08	2.3
1	1:16979201-16982000	CN2	duplication	0|0	0|1	0|1	0|1	0|0	0|0	0|0	0|1	0|1	0|0	0|0	0|0	0|0	0|0	0|0	0|0	0|0	0|0	0|0	0|0	0|0	0|0	0|0	0|0	0|0	0|0	0|0	0|0	0|0	0|0	2.06	2.6	2.66	3.38	2	1.6	2.12	3.34	3.28	2.14	2.1	2.12	2.26	2.32	2.46	2.28
1	1:16982801-16985600	CN2	duplication	0|0	0|1	0|0	0|1	0|0	0|0	0|0	0|1	0|1	0|0	0|0	0|0	0|0	0|0	0|0	0|1	0|0	0|0	0|0	0|0	0|0	0|0	0|0	0|0	0|0	0|0	0|0	0|0	0|0	0|0	2.14	2.78	1.96	3.14	2.22	1.88	2.18	3.02	3.2	2.02	2.06	2.08	2.12	2.34	1.96	2.54
1	1:17036001-17040000	CNH	duplication	1|1	1|1	1|1	1|1	1|1	1|1	1|1	1|1	1|1	1|1	1|1	1|1	1|1	1|1	1|1	1|1	1|1	1|1	1|1	1|1	1|1	1|1	1|1	1|1	1|1	1|1	1|1	1|1	1|1	1|1	46.7	46.6	47.22	45.16	45.9	44.16	45.34	46.36	52.34	45.24	44.56	54.6	49.94	53.28	54.02	55.04
1	1:17334001-17336000	CN0,CN2	deletion	0|1	0|1	0|1	0|0	1|1	0|1	0|0	0|1	0|1	0|1	0|0	0|2	0|0	0|0	0|2	0|0	0|0	0|2	0|0	0|2	0|2	0|1	0|1	0|1	0|0	0|0	0|1	0|0	0|0	0|2	1.48	1.06	1.24	2.44	0.22	1.06	2.3	1.2	1.08	1.1	2.42	2.62	2.44	2.44	2.58	2.46
1	1:17687601-17689600	CN0,CN2	duplication	0|0	0|0	0|0	0|0	0|0	0|1	0|2	0|0	0|0	0|0	0|0	0|0	0|2	0|0	0|0	0|0	0|0	0|2	0|0	0|0	0|0	0|0	0|0	0|0	0|0	0|2	0|1	0|2	0|0	0|2	2.5	1.96	2.32	2.22	1.8	1.5	2.78	2	1.98	2.26	2.1	1.86	2.92	2.18	2.02	2.06
1	1:18356401-18358000	CNH	duplication	1|1	1|1	1|1	1|1	1|1	1|1	1|1	1|1	1|1	1|1	1|1	1|1	1|1	1|1	1|1	1|1	1|1	1|1	1|1	1|1	1|1	1|1	1|1	1|1	1|1	1|1	1|1	1|1	1|1	1|1	31.42	35.9	39.04	29.78	32.26	31.22	33.62	41.2	39.28	34.86	31.98	30.6	36.94	32.24	29.98	37.92
1	1:18609601-18628800	CN2	duplication	0|0	0|0	0|0	0|0	0|0	0|0	0|0	0|0	0|0	0|0	0|0	0|0	0|0	0|0	0|0	0|0	0|0	0|0	0|0	0|0	1|1	0|1	0|0	0|0	1|1	0|1	0|0	1|1	0|1	0|1	2.14	2.12	1.96	2.1	1.98	2.04	2.08	2	2.06	2.02	1.82	1.96	2	2	1.98	2.18
1	1:18688001-18694000	CNH	duplication	1|1	1|1	1|1	1|1	1|1	1|1	1|1	1|1	1|1	1|1	1|1	1|1	1|1	1|1	1|1	1|1	1|1	1|1	1|1	1|1	1|1	1|1	1|1	1|1	1|1	1|1	1|1	1|1	1|1	1|1	50.16	43.48	40.38	42.78	40.62	44.3	43.54	43.32	48.12	46.2	45.32	47.82	51.34	49.08	44.04	52.2
1	1:18800401-18803200	CNH	duplication	1|1	1|1	1|1	1|1	1|1	1|1	1|1	1|1	1|1	1|1	1|1	1|1	1|1	1|1	1|1	1|1	1|1	1|1	1|1	1|1	1|1	1|1	1|1	1|1	1|1	1|1	1|1	1|1	1|1	1|1	36.72	30.14	34.58	35.04	33.76	34.44	31.04	28.9	34.34	34.44	29.2	38.6	40.94	38.14	36.28	39.76
1	1:18882801-18888000	CNH	duplication	1|1	1|1	1|1	1|1	1|1	1|1	1|1	1|1	1|1	1|1	1|1	1|1	1|1	1|1	1|1	1|1	1|1	1|1	1|1	1|1	1|1	1|1	1|1	1|1	1|1	1|1	1|1	1|1	1|1	1|1	51.3	45.74	45.4	47.24	45.98	53.26	45.1	43.86	59.94	49.26	47.16	53.38	51.92	53.8	49	54.32
1	1:19700801-19703200	CNH	duplication	1|1	1|1	1|1	1|1	1|1	1|1	1|1	1|1	1|1	1|1	1|1	1|1	1|1	1|1	1|1	1|1	1|1	1|1	1|1	1|1	1|1	1|1	1|1	1|1	1|1	1|1	1|1	1|1	1|1	1|1	36.48	38.5	38.62	32.34	35.52	29.74	33.18	44.16	41.38	36.7	37.6	33.44	39.16	31.64	29.9	37.58
1	1:20615601-20620800	CN0	deletion	0|1	0|0	1|1	0|1	1|1	1|1	0|1	1|1	1|1	1|1	0|1	1|1	0|1	0|1	0|1	0|1	0|1	1|1	0|1	1|1	0|0	0|0	0|1	0|1	0|0	0|0	0|0	0|0	0|0	0|0	1	1.7	0	0.88	0	0	0.98	0	0	0	0.78	0	1.18	1.08	0.94	1.08
1	1:24250401-24254800	CNH	duplication	1|1	1|1	1|1	1|1	1|1	1|1	1|1	1|1	1|1	1|1	1|1	1|1	1|1	1|1	1|1	1|1	1|1	1|1	1|1	1|1	1|1	1|1	1|1	1|1	1|1	1|1	1|1	1|1	1|1	1|1	51.88	42.46	41.94	43.22	42.72	45.12	44.14	44.86	49.86	47.26	49.98	50.92	51.92	50.12	46.92	54.64
1	1:25708401-25710000	CNH	duplication	1|1	1|1	1|1	1|1	1|1	1|1	1|1	1|1	1|1	1|1	1|1	1|1	1|1	1|1	1|1	1|1	1|1	1|1	1|1	1|1	1|1	1|1	1|1	1|1	1|1	1|1	1|1	1|1	1|1	1|1	12.34	8.24	10.18	11.66	11.28	10.12	12.32	12.06	11.3	12.16	8.58	9.58	14.06	11.32	11.18	9.64
1	1:25813201-25816800	CNH	duplication	1|1	1|1	1|1	1|1	1|1	1|1	1|1	1|1	1|1	1|1	1|1	1|1	1|1	1|1	1|1	1|1	1|1	1|1	1|1	1|1	1|1	1|1	1|1	1|1	1|1	1|1	1|1	1|1	1|1	1|1	12.84	14.2	12.54	13.56	18.18	14.94	15.24	14.9	15.66	14.4	15.54	14.82	15.96	15.26	17.3	17.02
1	1:26150401-26152800	CN0	deletion	0|0	0|0	0|0	0|1	0|0	0|1	0|1	0|1	0|0	0|0	0|1	1|1	0|0	0|1	0|1	0|0	0|1	0|1	0|0	0|1	0|0	0|0	0|0	0|0	0|0	0|0	0|0	0|0	0|0	0|0	2.08	1.62	2.36	1.14	1.96	1.36	0.9	0.88	1.96	1.78	0.82	0	2.04	1.04	1.02	2.24
1	1:26598001-26600000	CN2	duplication	0|0	0|1	0|0	0|1	0|0	0|0	0|0	0|0	0|0	0|1	0|0	0|0	0|0	0|0	0|0	0|1	0|0	0|1	0|0	0|0	0|1	0|1	0|0	0|0	0|0	0|1	0|1	0|0	0|0	0|1	2.34	2.64	2.36	2.64	2.02	2.26	1.86	2.06	1.9	2.48	1.62	1.98	2.32	2.24	2	2.62
1	1:28167201-28169600	CNH	duplication	1|1	1|1	1|1	1|1	1|1	1|1	1|1	1|1	1|1	1|1	1|1	1|1	1|1	1|1	1|1	1|1	1|1	1|1	1|1	1|1	1|1	1|1	1|1	1|1	1|1	1|1	1|1	1|1	1|1	1|1	31.32	33.72	37.02	30.4	32.48	34.82	30.96	45.04	42.12	35.38	33.78	29.96	38.18	31.98	29.1	42.46
1	1:30061201-30064800	CN0	deletion	0|0	0|0	0|0	0|0	0|0	0|0	0|0	0|0	0|0	0|0	0|1	1|1	0|1	1|1	1|1	0|0	1|1	0|1	0|1	0|1	0|0	0|0	0|0	0|0	0|0	0|0	0|0	0|0	0|0	0|0	1.98	1.96	1.84	1.94	2.18	1.86	1.94	2.08	2.14	1.86	1.16	0	1	0.04	0.04	1.52
1	1:32760801-32762400	CN2	duplication	1|1	0|0	0|0	0|0	0|0	0|0	0|1	0|1	0|0	0|1	0|0	0|0	0|1	0|0	0|0	0|0	0|0	0|1	0|0	0|0	0|1	0|0	0|0	0|0	0|1	0|1	0|0	0|1	0|0	1|1	3.6	2.34	2.1	2.42	2.26	2.34	2.64	3.24	1.88	3.02	2.16	1.62	2.54	2.5	1.88	1.64
1	1:32996801-32998800	CN0,CN2	deletion	0|1	0|0	0|0	0|0	0|0	0|0	0|0	0|0	0|0	0|0	0|0	0|0	0|1	0|0	0|0	0|0	0|2	0|0	0|0	0|0	0|1	0|0	0|0	0|1	0|1	0|1	0|0	0|1	0|1	0|1	1.36	1.84	2.04	1.96	2.04	1.56	1.64	2.32	1.9	1.8	2	2.12	1.48	2.04	2.06	1.98
1	1:33556801-33558400	CNH	duplication	1|1	1|1	1|1	1|1	1|1	1|1	1|1	1|1	1|1	1|1	1|1	1|1	1|1	1|1	1|1	1|1	1|1	1|1	1|1	1|1	1|1	1|1	1|1	1|1	1|1	1|1	1|1	1|1	1|1	1|1	46.74	40.2	41.12	43.18	41.98	41.54	41.54	42.46	42.58	36.26	39.44	41.42	42.34	45.92	40.58	41.52
1	1:34145201-34147200	CN0	deletion	0|0	0|1	0|0	0|1	0|1	0|0	0|1	0|0	0|1	0|1	0|1	0|0	0|1	0|1	0|1	0|0	0|1	0|0	0|1	0|1	0|1	0|1	0|1	0|1	0|0	0|1	0|1	0|0	0|1	0|0	1.98	1.36	1.9	1.48	1.34	1.74	1.42	1.84	1.4	1.28	1.38	2.02	1.48	1.16	1.36	1.8
1	1:35661201-35664400	CNH	duplication	1|1	1|1	1|1	1|1	1|1	1|1	1|1	1|1	1|1	1|1	1|1	1|1	1|1	1|1	1|1	1|1	1|1	1|1	1|1	1|1	1|1	1|1	1|1	1|1	1|1	1|1	1|1	1|1	1|1	1|1	39.86	33.24	41.66	42.8	40.72	45.24	38.3	36.52	45.18	41.28	37.8	43.72	43.48	44.56	41.28	47.22
1	1:35664801-35667200	CNH	duplication	1|1	1|1	1|1	1|1	1|1	1|1	1|1	1|1	1|1	1|1	1|1	1|1	1|1	1|1	1|1	1|1	1|1	1|1	1|1	1|1	1|1	1|1	1|1	1|1	1|1	1|1	1|1	1|1	1|1	1|1	57.6	52.32	57.72	52.94	57.92	57.88	52.02	59.8	68.7	59.46	54.86	66.9	62.28	63.64	57.8	67.74
1	1:35984801-35992000	CN0	deletion	1|1	0|1	1|1	0|1	0|1	0|1	0|0	0|0	0|0	0|0	0|1	1|1	0|0	0|1	0|1	0|0	0|1	0|1	0|0	0|0	1|1	0|0	0|1	0|1	1|1	1|1	1|1	1|1	1|1	1|1	0	1.2	0	1.1	1.04	1.06	2.08	2.06	2.18	2.2	1.02	0	2.26	0.98	0.96	2.16
1	1:37319601-37329600	CN0	deletion	0|0	0|0	0|1	0|0	0|1	0|1	0|1	0|0	0|0	0|1	0|1	0|0	0|0	0|0	0|0	0|0	0|0	0|0	0|0	0|0	0|0	0|0	0|0	0|0	0|0	0|0	0|0	0|0	0|0	0|0	2.14	2.06	1.22	1.96	1.02	1.3	1.08	2.32	2.2	1.06	0.96	2.04	2.08	2.06	2.02	1.98
1	1:37580801-37608000	CN2	duplication	0|0	0|0	0|0	0|0	0|0	0|0	0|0	0|0	0|0	0|0	0|0	0|0	0|0	0|0	0|0	0|0	0|1	0|0	0|0	0|0	0|0	0|0	1|1	0|1	0|0	0|1	1|1	0|0	0|1	0|1	2.26	2.26	2.24	2.34	2.32	2.24	2.24	2.42	2.24	2.36	2.2	2.06	2.14	2.12	2.18	1.94
1	1:38544001-38546000	CN0,CN2	duplication	0|2	0|0	0|0	0|0	0|0	0|0	0|2	0|2	0|0	0|2	0|0	0|0	0|0	0|0	0|2	0|1	0|0	0|2	0|0	0|0	0|0	0|2	0|0	0|0	0|0	0|0	0|0	0|2	0|0	0|0	2.98	2.48	2.08	2.36	1.78	1.74	2.88	2.88	1.84	2.88	2.22	2.04	2.28	2.02	2.68	1.38
1	1:39239601-39242400	CN0	deletion	1|1	0|1	1|1	1|1	0|1	0|1	1|1	0|0	0|1	0|1	0|1	0|1	0|0	0|0	0|1	0|0	0|1	0|0	0|1	0|1	0|1	1|1	1|1	1|1	1|1	1|1	1|1	1|1	1|1	1|1	0.24	1.08	0.26	0.26	1.44	1.3	0.38	1.82	1.16	0.84	0.94	1.36	2.24	2.2	1.34	2.12
1	1:39388001-39390400	CN0	deletion	1|1	0|1	1|1	1|1	0|1	0|1	1|1	1|1	0|0	1|1	0|1	0|1	0|0	0|0	0|1	0|0	0|1	0|0	0|1	0|1	1|1	1|1	1|1	1|1	1|1	1|1	1|1	1|1	1|1	1|1	0.28	1.04	0.36	0.26	0.9	0.84	0.22	0.44	1.54	0.18	1.28	1.34	2.48	2.2	1.14	2.32
1	1:40896001-40899600	CN0,CN2	deletion	0|0	0|0	0|0	0|0	0|0	0|0	0|0	0|0	0|0	0|0	0|0	0|0	1|1	0|1	0|1	1|1	0|1	0|1	0|1	0|0	0|0	0|0	0|2	0|0	0|0	0|0	0|0	0|0	0|0	0|0	1.92	2.16	2.06	1.78	2	2.1	2.2	2.06	2.1	2.16	2.32	1.8	0	0.8	0.96	0.02
1	1:41734401-41737200	CN0,CN2	deletion	0|2	0|0	0|0	0|0	0|0	0|0	0|0	0|0	0|0	0|2	0|0	0|0	0|0	0|0	0|0	0|0	0|0	0|0	0|0	0|0	1|1	0|0	0|0	0|0	1|1	0|0	0|1	1|1	0|1	0|1	2.56	2.3	2.2	2.44	1.96	2.18	2.32	2.34	2.08	2.6	2.16	2.1	2.46	2.26	1.94	2.32
1	1:43212001-43214400	CN0	deletion	0|0	0|1	0|1	0|0	1|1	1|1	0|1	0|0	1|1	0|0	0|1	1|1	0|0	0|0	0|1	0|0	0|1	0|1	0|1	0|1	0|1	0|1	0|1	1|1	0|1	0|0	0|1	0|1	0|1	0|1	2.22	1.08	1.12	2	0	0	1.46	1.88	0.02	2.02	1.14	0	1.92	2.36	1.26	1.96
1	1:43404801-43406400	CN2	duplication	1|1	0|0	0|0	0|0	0|1	0|0	1|1	0|1	0|0	0|1	0|0	0|0	0|0	0|1	0|0	0|0	0|0	0|0	0|0	0|1	0|0	0|1	0|0	0|1	0|0	0|1	0|0	0|1	0|0	0|1	3.88	2.4	2	2.26	2.56	1.98	3.68	3.32	2.26	2.68	2.46	2.42	2.36	3.14	2.06	1.88
1	1:44082401-44084000	CN0,CN2	duplication	0|2	0|2	0|2	0|0	0|0	0|0	0|2	0|2	0|0	0|0	0|0	0|0	0|2	0|0	0|0	0|1	0|0	0|2	0|0	0|0	0|0	0|0	0|0	0|0	0|0	0|0	0|0	0|0	0|0	0|0	3.48	2.66	2.8	2.26	2.24	1.8	3.18	2.6	1.56	2.46	1.96	2.2	2.62	1.9	2.24	1.2
1	1:44136001-44138000	CN2	duplication	0|1	0|0	0|0	0|1	0|0	0|0	0|1	0|0	0|0	0|0	0|0	0|0	0|0	0|0	0|0	0|0	0|0	0|1	0|0	0|0	0|0	0|1	0|0	0|0	0|1	0|0	0|0	0|1	0|0	0|0	3.04	2.46	2.36	2.72	1.98	2.02	3.08	2.5	2.14	2.1	2.18	2.04	2.08	2.1	1.94	1.68
1	1:44142801-44144800	CN0,CN2	duplication	0|0	2|2	0|2	0|2	0|2	0|2	2|2	0|2	0|1	0|0	0|0	0|2	0|0	0|0	0|0	0|0	0|0	0|2	0|0	0|0	2|2	0|0	0|0	0|0	0|0	0|0	0|0	0|0	0|0	0|0	2.46	4.12	2.8	3.14	2.98	3.14	3.9	2.76	1.46	2.42	2.28	2.6	1.9	1.86	1.98	1.68
1	1:44998801-45000800	CN2	duplication	0|1	0|1	0|0	0|0	0|0	0|0	0|0	0|0	0|0	0|0	0|0	0|0	0|1	0|1	0|0	0|0	0|0	0|1	0|0	0|0	0|0	0|1	0|0	0|0	0|1	0|0	0|0	0|1	0|0	0|1	2.76	2.9	1.86	2.26	2.22	1.86	2	2.24	2.08	2.42	2.34	2.4	2.76	2.7	1.84	1.8
1	1:45894801-45904000	CNH	duplication	1|1	1|1	1|1	1|1	1|1	1|1	1|1	1|1	1|1	1|1	1|1	1|1	1|1	1|1	1|1	1|1	1|1	1|1	1|1	1|1	1|1	1|1	1|1	1|1	1|1	1|1	1|1	1|1	1|1	1|1	41.5	35.64	31.98	22.58	33.68	36.04	38.14	27.6	31.84	31.04	44.06	29.56	24.46	24.86	25.64	26.54
1	1:47377601-47380800	CN0	deletion	0|0	0|0	0|0	0|0	0|0	0|0	0|0	0|0	0|0	0|0	0|1	0|1	1|1	1|1	1|1	1|1	0|1	1|1	0|1	0|1	0|1	0|1	0|1	0|0	0|1	0|0	0|1	0|1	0|1	0|1	2.28	2.06	2.18	2.44	2.46	2.42	2.02	2.04	2.06	2.28	1	1.18	0	0	0	0
1	1:48140001-48143600	CN0	deletion	0|0	0|0	0|0	0|0	0|0	0|0	0|0	0|0	0|0	0|0	0|0	0|1	1|1	0|1	0|1	1|1	1|1	0|1	0|0	0|0	0|0	0|0	0|0	0|0	0|0	0|0	0|0	0|0	0|0	0|0	1.94	2.16	2.16	2.04	1.72	2.04	2.26	1.8	1.62	2.02	1.82	1.1	0.08	1.16	1.08	0.12
1	1:48346401-48348400	CN0	deletion	0|1	0|1	0|1	0|0	0|1	0|1	0|0	0|0	0|1	0|0	0|1	0|1	0|0	0|1	0|1	0|0	0|0	0|1	0|1	0|1	0|1	0|1	0|1	0|1	0|1	0|1	0|1	0|1	0|1	0|1	1.18	1.1	1.28	1.68	1.4	1.24	1.6	1.6	1.18	1.64	0.94	1.28	1.9	1.18	1.44	1.98
1	1:49390401-49392400	CN0,CN2	deletion	0|1	0|2	0|1	0|1	0|1	0|1	0|0	0|0	0|1	0|0	0|1	0|0	0|0	0|0	0|0	0|0	0|0	0|0	0|1	0|0	0|0	0|1	0|1	0|1	0|0	0|0	0|0	0|0	0|2	0|0	1.38	2.62	1.4	1.5	0.82	1.32	2.38	1.98	1.22	2.24	1.52	2.04	2.14	1.88	2.24	2.1
1	1:50592801-50596000	CN2	duplication	0|0	0|0	0|0	0|0	0|0	0|0	0|0	0|0	0|0	0|0	0|1	0|0	0|0	0|0	0|0	0|1	0|0	0|1	0|0	0|0	0|1	0|0	0|0	0|0	0|1	1|1	0|0	0|1	0|1	0|1	2.12	2.18	2.22	2.04	2.44	1.9	2.38	2.3	2	2.28	2.62	2.32	2.22	2.24	1.92	2.62
1	1:51364401-51371600	CN0	deletion	0|1	0|1	0|1	0|1	1|1	1|1	1|1	1|1	0|1	0|1	0|1	0|1	0|0	0|0	0|1	0|0	0|0	0|1	0|1	1|1	0|1	0|1	0|1	1|1	0|1	0|0	1|1	0|1	0|1	0|1	0.92	0.96	0.92	0.88	0	0	0	0	0.94	0.8	0.92	1.1	2	1.92	1.04	2.1
1	1:51468401-51475200	CNH	duplication	1|1	1|1	1|1	1|1	1|1	1|1	1|1	1|1	1|1	1|1	1|1	1|1	1|1	1|1	1|1	1|1	1|1	1|1	1|1	1|1	1|1	1|1	1|1	1|1	1|1	1|1	1|1	1|1	1|1	1|1	42.5	35.86	41.52	39.08	38.1	40.62	37.62	41.04	50.22	42.5	37.76	47.74	45.68	44.8	40.86	46.68
1	1:51489201-51492000	CN0	deletion	0|1	0|0	0|1	0|0	0|1	1|1	0|1	0|0	0|1	0|0	0|1	0|0	0|0	0|0	0|0	0|0	0|0	0|0	0|0	0|0	0|1	0|1	0|1	1|1	0|1	0|0	1|1	0|1	0|1	0|1	1.12	2	1.38	2.02	1.02	0.2	1.12	2.1	1.1	2.02	0.96	1.98	1.56	1.7	1.86	2.22
1	1:51616801-51622400	CN0	deletion	0|1	0|1	0|1	0|1	0|0	0|0	0|0	0|0	0|0	0|1	0|1	0|1	1|1	1|1	0|1	1|1	1|1	0|1	0|1	0|0	0|0	0|0	0|0	0|0	0|0	0|0	0|0	0|0	0|0	0|0	1.04	1.14	1.06	1.14	1.84	1.92	1.82	2.3	2.12	0.9	1.02	1.24	0	0	0.98	0
1	1:51637201-51646000	CN2,CNH	duplication	1|2	2|2	2|2	2|2	2|2	2|2	2|2	1|1	2|2	2|2	2|2	2|2	2|2	1|2	2|2	2|2	2|2	2|2	1|2	2|2	2|2	2|2	2|2	2|2	2|2	2|2	2|2	2|2	2|2	2|2	5.36	7.82	7.22	8.84	9.16	7.68	6.34	4.28	9.24	5.78	7.44	6.26	6.24	5.5	6.3	8.38
1	1:52888801-52892000	CN0	deletion	0|1	0|1	0|1	1|1	0|1	0|1	0|1	0|1	0|1	0|1	1|1	1|1	0|0	0|1	0|1	0|0	0|0	0|1	0|1	1|1	0|1	0|0	0|1	0|1	1|1	1|1	0|1	1|1	1|1	1|1	0.68	1.46	1.3	0.5	0.66	1.46	0.78	0.9	1.42	1.44	0.46	0.16	2.16	1.54	1.34	1.66
1	1:52915601-52919600	CN0	deletion	0|1	0|1	0|1	1|1	1|1	0|0	1|1	1|1	0|1	0|1	1|1	0|1	0|1	1|1	0|1	1|1	0|0	1|1	1|1	0|1	1|1	0|0	0|1	0|1	1|1	1|1	1|1	1|1	1|1	1|1	1.12	0.88	1.12	0	0.04	2.16	0	0.04	1.26	0.88	0.04	1.08	0.6	0.22	0.62	0.3
1	1:52934001-52935600	CN0	deletion	0|1	0|1	0|0	0|0	0|1	1|1	1|1	0|1	0|1	0|0	0|0	0|1	0|1	0|1	0|0	0|1	0|1	0|0	0|0	0|1	0|0	1|1	0|1	0|1	0|0	0|0	0|0	0|0	0|0	0|0	0.98	0.9	1.72	1.98	1	0.22	0.36	1.46	0.64	1.64	2.1	0.78	1.22	1.42	1.6	1.22
1	1:52937201-52938800	CN0	deletion	0|1	0|1	0|1	0|0	0|1	1|1	1|1	0|1	1|1	0|0	0|0	0|1	0|1	0|1	0|1	0|1	1|1	0|1	0|0	0|1	0|0	1|1	0|1	0|1	0|1	0|0	0|1	0|1	0|1	0|1	1.22	0.88	1.5	1.92	0.72	0.2	0.26	0.94	0.28	1.6	2.1	1.22	0.76	1.1	1.2	0.82
1	1:52951601-52953600	CN0	deletion	0|0	0|0	0|0	0|0	0|0	0|1	0|0	0|0	0|1	0|0	0|0	0|0	1|1	0|1	0|1	1|1	0|1	0|1	0|1	0|0	0|0	1|1	0|1	0|0	0|0	0|0	0|0	0|0	0|0	0|0	1.94	2.14	2.16	2.46	1.66	1.1	2.04	2.4	1.18	1.92	2.54	2.16	0	0.72	0.72	0
1	1:52965201-52968400	CN0,CN2	duplication	0|2	0|2	0|2	0|2	0|2	0|1	0|0	0|0	0|1	0|2	0|2	0|2	0|2	0|2	0|2	0|2	0|2	2|2	0|2	0|2	0|2	1|1	0|0	0|0	0|2	2|2	0|2	0|2	0|2	0|2	3.1	2.5	2.32	3.4	2.28	0.82	1.9	2.04	1.24	2.48	3.46	2.6	3.28	2.54	2.58	2.52
1	1:52970401-52973200	CN0,CN2,CNH	duplication	2|2	0|0	0|0	2|2	0|0	0|1	0|0	0|0	0|1	0|0	2|2	0|2	0|2	0|2	0|2	0|0	0|2	2|2	0|2	0|2	0|2	1|1	0|0	0|0	2|2	2|3	0|0	0|2	0|2	2|2	3.68	2.5	2.32	3.52	2.44	1.14	1.9	2.02	1.28	2.52	3.56	2.84	3.32	2.68	2.72	2.58
1	1:52980001-52984000	CN0	deletion	0|1	0|1	0|1	0|0	0|0	1|1	0|0	0|0	0|1	0|1	0|0	0|1	0|1	0|1	0|1	0|1	0|1	0|0	0|0	0|1	0|0	1|1	0|1	0|1	0|0	0|0	0|0	0|0	0|0	0|0	1.02	1.38	1.22	2	1.98	0	1.86	1.88	0.58	1.3	2.1	0.98	1.24	1.46	1.52	1.3
1	1:53207601-53209600	CN0,CN2	duplication	2|2	0|0	0|0	0|0	0|2	0|2	0|2	2|2	0|0	0|0	0|0	0|1	0|0	0|0	0|0	0|1	0|0	0|0	0|2	0|2	0|2	0|2	0|0	0|0	0|0	0|2	0|2	0|2	0|0	0|2	4.08	2.12	2.12	2.12	2.74	2.64	3.42	3.64	2.16	2.22	2.18	1.42	1.9	2.34	2.18	1.34
1	1:53210401-53213200	CN0,CN2	duplication	0|2	0|0	0|0	0|0	0|0	0|0	0|0	0|2	0|0	0|0	0|0	0|0	0|0	0|0	0|0	0|1	0|0	0|0	0|0	0|0	0|0	0|2	0|0	0|0	0|0	0|2	0|0	0|2	0|0	0|2	3.1	2.08	2.14	1.9	2.26	2.4	2.48	3.12	1.94	2.48	1.92	1.72	1.92	2.1	1.56	1.46
1	1:54512401-54516800	CN2	duplication	0|0	0|0	0|1	0|0	0|0	0|0	0|0	0|0	0|0	0|0	0|0	0|0	0|0	0|0	0|0	0|0	0|0	0|0	0|0	0|0	0|0	1|1	0|1	0|1	0|0	0|0	0|1	0|0	0|0	0|1	1.96	1.98	3.26	2.2	1.82	2.08	2.04	2.1	2	1.76	2.28	2	2.38	2.2	2.04	2.08
1	1:54522401-54525200	CN2	duplication	0|0	0|0	0|1	0|0	0|0	0|0	0|0	0|0	0|0	0|0	0|0	0|0	0|0	0|0	0|0	0|0	0|0	0|0	0|0	0|1	0|0	0|1	0|1	0|1	0|0	0|0	0|1	0|0	0|0	0|0	2.44	1.98	3.14	1.7	2.18	2	2.12	2.16	2.14	2.12	2.1	1.8	2.08	2.36	1.78	2.4
1	1:54525601-54529600	CN2	duplication	0|1	0|0	0|1	0|0	0|0	0|0	0|0	0|0	0|0	0|0	0|0	0|0	0|0	0|0	0|0	0|0	0|0	0|1	0|0	0|0	0|0	0|1	0|1	0|1	0|1	0|0	0|1	0|1	0|0	0|0	2.72	2.34	2.82	2.16	2.02	2.22	2.3	2.06	2.3	2.36	2.24	2.22	2.3	2.06	1.94	1.74
1	1:54530001-54533600	CN2	duplication	0|0	0|0	0|1	0|0	0|0	0|0	0|0	0|0	0|0	0|0	0|0	0|0	0|0	0|0	0|0	0|0	0|0	0|0	0|0	0|0	0|0	0|1	0|1	0|1	0|0	0|0	1|1	0|0	0|0	0|0	2.18	2.08	3.08	2.12	2.02	2.28	1.98	1.96	2.3	1.7	2	1.98	2.12	2.04	2.08	2.04
1	1:54534401-54537200	CN0,CN2	duplication	0|0	0|0	0|2	0|0	0|0	0|0	0|0	0|0	0|1	0|0	0|0	0|0	0|0	0|0	0|0	0|0	0|0	0|0	0|0	0|0	0|0	0|2	0|2	0|2	0|0	0|0	0|2	0|0	0|0	0|0	2.04	2.16	2.86	1.8	2.32	2.38	2.22	2.12	1.28	1.74	2.24	1.88	1.92	2.22	2	1.58
1	1:56560801-56562800	CNH	duplication	1|1	1|1	1|1	1|1	1|1	1|1	1|1	1|1	1|1	1|1	1|1	1|1	1|1	1|1	1|1	1|1	1|1	1|1	1|1	1|1	1|1	1|1	1|1	1|1	1|1	1|1	1|1	1|1	1|1	1|1	18.48	20.04	19.28	20.48	20.26	19.52	17.6	22.5	20.96	19.62	20.56	25.68	23.66	20.28	23.82	24.22
1	1:56821601-56827600	CN0	deletion	0|0	0|0	0|0	0|0	0|1	0|0	0|1	0|1	0|1	0|1	0|0	0|0	0|0	0|0	0|0	0|0	0|1	0|1	1|1	0|0	0|0	0|0	0|0	0|0	0|0	0|0	0|0	0|0	0|0	0|0	2.2	1.98	2.08	2.02	1.12	2.12	1.26	1.4	0.88	1.08	1.86	1.98	1.9	1.86	1.66	1.62
1	1:57201201-57203200	CN0	deletion	0|1	0|1	0|1	0|0	0|1	0|1	0|0	0|1	0|1	0|1	0|0	0|0	0|0	0|0	0|0	0|0	0|1	0|1	0|1	0|0	0|0	0|0	0|0	0|0	0|0	0|0	0|0	0|0	0|0	0|0	0.86	1.18	1.34	1.82	1.4	1.42	1.6	0.6	1.28	0.8	2.14	2.12	1.9	2.28	2.06	2.04
1	1:57699601-57701600	CN0,CN2	deletion	0|0	0|0	0|0	0|1	0|0	0|1	0|2	0|2	0|0	0|0	0|1	1|1	0|1	0|1	0|1	1|1	0|1	0|1	0|1	0|0	0|0	0|0	0|0	0|1	0|2	0|0	0|0	0|2	0|0	0|1	2.3	1.86	1.74	1.4	1.52	1.34	3.42	2.5	1.5	1.98	0.94	0.38	0.86	1.1	0.82	0.34
1	1:58414001-58422400	CNH	duplication	1|1	1|1	1|1	1|1	1|1	1|1	1|1	1|1	1|1	1|1	1|1	1|1	1|1	1|1	1|1	1|1	1|1	1|1	1|1	1|1	1|1	1|1	1|1	1|1	1|1	1|1	1|1	1|1	1|1	1|1	8.92	7.76	8.68	10.42	7.18	7.52	9.12	13.3	7.8	10.26	10.1	7.92	8.42	9.64	10.62	9.5
1	1:58423601-58428400	CNH	duplication	1|1	1|1	1|1	1|1	1|1	1|1	1|1	1|1	1|1	1|1	1|1	1|1	1|1	1|1	1|1	1|1	1|1	1|1	1|1	1|1	1|1	1|1	1|1	1|1	1|1	1|1	1|1	1|1	1|1	1|1	9.42	8.04	8.86	10.4	8.16	9.66	7.92	11.52	7.6	10.04	10.14	8.76	9.74	11.56	10.68	11.28
1	1:58430401-58443200	CNH	duplication	1|1	1|1	1|1	1|1	1|1	1|1	1|1	1|1	1|1	1|1	1|1	1|1	1|1	1|1	1|1	1|1	1|1	1|1	1|1	1|1	1|1	1|1	1|1	1|1	1|1	1|1	1|1	1|1	1|1	1|1	14.82	11.5	14.86	17.28	13.38	16.06	12.36	18.86	12.84	17.8	15.72	16.06	16.4	17.3	16.94	19.1
1	1:58446801-58459200	CNH	duplication	1|1	1|1	1|1	1|1	1|1	1|1	1|1	1|1	1|1	1|1	1|1	1|1	1|1	1|1	1|1	1|1	1|1	1|1	1|1	1|1	1|1	1|1	1|1	1|1	1|1	1|1	1|1	1|1	1|1	1|1	14.1	11.66	15.96	19.1	15.64	16.92	10.78	20.06	15.22	19.16	15.96	15.78	18.2	17.64	19.78	21.94
1	1:58480401-58508800	CNH	duplication	1|1	1|1	1|1	1|1	1|1	1|1	1|1	1|1	1|1	1|1	1|1	1|1	1|1	1|1	1|1	1|1	1|1	1|1	1|1	1|1	1|1	1|1	1|1	1|1	1|1	1|1	1|1	1|1	1|1	1|1	11.82	9.36	10.98	13.34	10.2	11.66	10.1	15.7	10.5	13.04	12.94	11.6	13.08	13.22	14.18	14.42
1	1:58533601-58537200	CN2,CNH	duplication	2|2	1|2	2|2	2|2	1|1	1|2	2|2	2|2	2|2	1|2	1|1	1|1	1|1	1|2	2|2	1|1	2|2	1|2	0|1	1|2	2|2	2|2	1|1	0|1	2|2	2|2	2|2	2|2	2|2	2|2	5.58	4.7	6.2	6.8	4.06	4.98	6.96	5.94	6.38	5.06	3.82	3.42	4.14	4.52	6.08	3.68
1	1:58542401-58544400	CN2,CNH	duplication	1|1	0|1	0|1	1|1	0|1	0|1	1|1	1|1	1|1	0|1	0|1	0|0	0|0	0|1	0|1	0|0	1|1	0|1	0|0	0|1	1|2	1|1	0|1	0|0	1|2	1|2	2|2	1|2	1|2	1|2	4.22	2.98	2.84	3.88	2.92	2.9	4.02	4.24	3.88	3.46	2.84	2.1	2.56	2.92	3.54	2.16
1	1:58570801-58572800	CN2,CNH	duplication	1|1	0|1	0|1	1|1	0|1	0|1	1|1	1|1	1|1	0|1	0|1	0|0	0|1	0|1	0|1	0|0	1|1	0|1	0|0	0|1	1|2	1|1	0|1	0|0	1|2	1|2	2|2	1|2	1|2	1|2	4.26	3.02	2.88	3.94	2.94	2.92	4.06	4.28	3.9	3.52	2.82	2.1	2.62	2.94	3.56	2.16
1	1:58591201-58612000	CNH	duplication	1|1	1|1	1|1	1|1	1|1	1|1	1|1	1|1	1|1	1|1	1|1	1|1	1|1	1|1	1|1	1|1	1|1	1|1	1|1	1|1	1|1	1|1	1|1	1|1	1|1	1|1	1|1	1|1	1|1	1|1	10.04	41.36	32.76	27.4	38.14	29.26	34.74	27.08	30.9	45.26	23.06	35.1	33.12	33.46	34.06	34.02
1	1:58826001-58828400	CN0,CN2,CNH	duplication	0|2	0|2	0|2	0|2	2|2	0|2	0|2	0|2	2|2	0|2	2|2	2|2	0|2	0|2	0|2	2|3	2|2	0|0	2|2	0|2	0|2	0|1	0|2	0|0	0|0	0|1	0|2	0|0	0|2	0|0	2.76	3.32	3.38	3	4	3.58	2.76	2.72	4.24	2.46	4.04	4.3	2.56	2.7	3.38	5.16
1	1:59657201-59660400	CN0	deletion	0|0	0|1	0|0	0|1	0|0	0|0	0|0	0|0	1|1	0|1	0|0	0|0	0|0	0|0	0|0	0|0	0|0	0|0	0|0	0|1	0|0	0|0	0|0	0|0	0|0	0|0	0|0	0|0	0|0	0|0	1.98	1.26	2.12	1.04	2.18	2.38	1.94	1.86	0	1.18	2.18	1.82	2.02	2.4	1.9	2
1	1:60815601-60821600	CNH	duplication	1|1	1|1	1|1	1|1	1|1	1|1	1|1	1|1	1|1	1|1	1|1	1|1	1|1	1|1	1|1	1|1	1|1	1|1	1|1	1|1	1|1	1|1	1|1	1|1	1|1	1|1	1|1	1|1	1|1	1|1	81.12	68.92	83.22	78.02	84.16	99.3	80.12	66.34	94.8	81.5	63.72	84.08	90.48	77.28	75.58	93.46
1	1:61196801-61200400	CN0	deletion	0|0	0|0	0|0	0|0	0|0	0|0	0|0	0|0	0|0	0|0	0|0	0|0	0|0	0|0	0|0	0|0	0|0	0|0	0|0	0|0	0|1	0|0	0|0	0|0	0|1	0|1	0|1	0|1	0|1	0|1	1.66	1.92	1.72	1.98	2.02	2.04	1.68	2.08	2.06	1.9	2.12	2.22	1.88	2.14	2.36	2.08
1	1:61512801-61515600	CNH	duplication	1|1	1|1	1|1	1|1	1|1	1|1	1|1	1|1	1|1	1|1	1|1	1|1	1|1	1|1	1|1	1|1	1|1	1|1	1|1	1|1	1|1	1|1	1|1	1|1	1|1	1|1	1|1	1|1	1|1	1|1	43.18	33.64	42.02	41.28	42.14	44.42	37.88	41.68	50.04	45.12	33.34	47.84	44.46	45.12	41.74	50.92
1	1:62184801-62188400	CNH	duplication	1|1	1|1	1|1	1|1	1|1	1|1	1|1	1|1	1|1	1|1	1|1	1|1	1|1	1|1	1|1	1|1	1|1	1|1	1|1	1|1	1|1	1|1	1|1	1|1	1|1	1|1	1|1	1|1	1|1	1|1	20.26	23.4	17.56	22.3	19.64	11.8	19.68	17.36	19.92	19.9	19.98	21.68	18.6	17.4	18.9	16.7
1	1:62479601-62481600	CN2	duplication	0|0	0|0	0|0	0|0	0|1	0|1	0|0	0|0	0|0	0|0	0|0	0|0	0|0	0|0	0|0	0|0	0|1	0|0	0|1	0|1	0|0	0|0	0|0	0|0	0|0	0|0	0|0	0|0	0|0	0|0	2.48	2.04	2.14	1.86	2.64	3.18	2.06	1.84	1.68	1.86	2.22	2.08	2.24	2.12	2.02	2.16
1	1:65374001-65376400	CNH	duplication	1|1	1|1	1|1	1|1	1|1	1|1	1|1	1|1	1|1	1|1	1|1	1|1	1|1	1|1	1|1	1|1	1|1	1|1	1|1	1|1	1|1	1|1	1|1	1|1	1|1	1|1	1|1	1|1	1|1	1|1	43.4	35.3	47.16	44.56	46.8	53.72	45.34	47.96	63.16	56.26	37.88	64.44	56.56	46.74	56	60.24
1	1:65783601-65786000	CN0	deletion	0|0	0|0	0|0	0|0	0|0	0|1	0|0	0|0	0|0	0|0	0|1	0|1	0|0	0|0	0|0	0|0	0|0	0|0	0|0	0|0	1|1	1|1	1|1	0|1	1|1	1|1	1|1	1|1	1|1	1|1	1.96	1.8	1.78	2.22	1.94	1.12	2.02	1.9	1.98	2.28	1.28	0.92	2.48	2.36	2.02	1.88
1	1:66873201-66876000	CNH	duplication	1|1	1|1	1|1	1|1	1|1	1|1	1|1	1|1	1|1	1|1	1|1	1|1	1|1	1|1	1|1	1|1	1|1	1|1	1|1	1|1	1|1	1|1	1|1	1|1	1|1	1|1	1|1	1|1	1|1	1|1	49.26	42.7	47.6	48.28	54.74	52.94	37.7	40.1	51.64	51.76	49.18	51.44	51.56	48.82	48.62	58.66
1	1:68956801-68958800	CNH	duplication	1|1	1|1	1|1	1|1	1|1	1|1	1|1	1|1	1|1	1|1	1|1	1|1	1|1	1|1	1|1	1|1	1|1	1|1	1|1	1|1	1|1	1|1	1|1	1|1	1|1	1|1	1|1	1|1	1|1	1|1	45.02	42.26	39.14	43.54	43.78	42.82	43.22	43.56	46.94	40.28	41.58	42.4	43.64	40.12	41.98	40.78
1	1:68997201-69004400	CN0	deletion	0|0	0|0	0|1	0|0	0|0	0|0	0|0	1|1	0|0	0|1	0|0	0|0	0|0	0|0	0|0	0|0	0|0	0|0	0|0	0|0	0|0	0|0	0|0	0|0	0|0	0|0	0|0	0|0	0|0	0|0	1.78	1.92	1	2.08	2.02	1.66	2	0	2.12	0.9	1.98	2.24	2.04	1.92	1.96	1.92
1	1:71088401-71090000	CNH	duplication	1|1	1|1	1|1	1|1	1|1	1|1	1|1	1|1	1|1	1|1	1|1	1|1	1|1	1|1	1|1	1|1	1|1	1|1	1|1	1|1	1|1	1|1	1|1	1|1	1|1	1|1	1|1	1|1	1|1	1|1	39.26	32.18	35.8	35.98	35	37.18	35.02	35.18	40.64	38.26	32.84	40.32	39.58	39.86	38.38	41.52
1	1:71225201-71228000	CN0,CN2	deletion	0|0	0|0	0|0	2|2	0|1	0|0	0|0	0|0	0|0	0|0	0|0	0|1	0|2	0|0	0|0	0|0	0|0	0|0	0|1	0|0	0|0	0|0	0|0	0|1	0|0	0|2	0|0	0|2	0|1	0|0	1.98	2.04	1.96	4.3	1.24	2.08	1.58	1.56	1.72	1.64	1.98	1.38	2.9	1.96	1.6	2.4
1	1:72607201-72609600	CN2,CNH	duplication	1|2	1|2	0|1	2|2	0|1	0|1	1|1	1|1	1|1	0|1	1|1	1|1	1|1	1|1	0|1	1|1	1|1	1|2	0|0	0|1	0|1	1|2	1|1	0|0	1|1	1|1	0|1	1|1	0|0	1|1	4.8	5.08	3.24	10.62	3.28	2.96	4.06	3.46	3.56	2.84	3.98	4	4.4	3.82	2.88	4.6
1	1:72772801-72774400	CN0	deletion	0|1	0|0	0|0	0|1	0|0	0|0	0|1	0|0	0|1	0|0	0|0	0|0	0|0	0|0	0|0	0|0	0|0	0|0	0|0	0|0	0|0	0|0	0|0	0|0	0|0	0|0	0|0	0|0	0|0	0|0	1.16	2.04	1.82	1.08	2.02	1.54	1.08	1.9	1.06	1.68	1.92	2.26	1.96	2.36	1.96	1.96
1	1:72774801-72776400	CN0	deletion	0|1	0|0	0|0	0|1	0|0	0|0	0|1	0|0	0|1	0|0	0|1	0|0	0|0	0|0	0|0	0|0	0|0	0|0	0|0	0|0	0|0	0|0	0|0	0|0	0|0	0|1	0|0	0|0	0|0	0|0	0.88	1.7	1.62	0.62	1.72	1.52	0.58	1.62	0.82	1.56	1.38	2	1.72	2	2.26	2.32
1	1:72896001-72898800	CNH	duplication	1|1	1|1	1|1	1|1	1|1	1|1	1|1	1|1	1|1	1|1	1|1	1|1	1|1	1|1	1|1	1|1	1|1	1|1	1|1	1|1	1|1	1|1	1|1	1|1	1|1	1|1	1|1	1|1	1|1	1|1	57.86	52.7	53.72	71.82	46.52	51.76	53.76	49.32	57	51.18	35.68	48.46	52.66	49.32	53.18	52.54
1	1:73085601-73090800	CNH	duplication	1|1	1|1	1|1	1|1	1|1	1|1	1|1	1|1	1|1	1|1	1|1	1|1	1|1	1|1	1|1	1|1	1|1	1|1	1|1	1|1	1|1	1|1	1|1	1|1	1|1	1|1	1|1	1|1	1|1	1|1	28.32	26.84	23.56	22.36	25.12	27.74	27.74	24.84	30.28	28.56	19.96	25.54	26.58	24.62	22.54	25.62
1	1:73308801-73311200	CNH	duplication	1|1	1|1	1|1	1|1	1|1	1|1	1|1	1|1	1|1	1|1	1|1	1|1	1|1	1|1	1|1	1|1	1|1	1|1	1|1	1|1	1|1	1|1	1|1	1|1	1|1	1|1	1|1	1|1	1|1	1|1	90.78	107.8	114.6	78.32	113.02	85.4	112.52	125.22	75.36	110.16	92.42	88.38	92.44	84.1	107.24	92.46
1	1:73430001-73431600	CN2,CNH	duplication	2|2	1|1	1|1	1|2	2|2	2|2	2|2	2|2	2|2	2|2	1|2	2|2	2|2	2|2	2|2	2|2	2|2	1|2	1|1	1|2	2|2	2|2	2|2	2|2	1|1	1|2	2|2	2|2	2|2	2|2	9.36	4.24	4.24	4.78	6.36	5.98	8.6	6.72	8.58	8.22	5.5	8.28	7.66	7.92	8.32	8.8
1	1:73432401-73434400	CNH	duplication	1|1	1|1	1|1	1|1	1|1	1|1	1|1	1|1	1|1	1|1	1|1	1|1	1|1	1|1	1|1	1|1	1|1	1|1	1|1	1|1	1|1	1|1	1|1	1|1	1|1	1|1	1|1	1|1	1|1	1|1	50.66	47.88	45.88	42.58	51.38	52.9	46.66	46.7	53.64	50.7	47.2	52.58	42.46	42.08	45.08	53.52
1	1:73986801-73992800	CNH	duplication	1|1	1|1	1|1	1|1	1|1	1|1	1|1	1|1	1|1	1|1	1|1	1|1	1|1	1|1	1|1	1|1	1|1	1|1	1|1	1|1	1|1	1|1	1|1	1|1	1|1	1|1	1|1	1|1	1|1	1|1	52.78	50.94	40.06	42.34	50.4	55.4	51.4	54.54	53.02	46.92	36.7	49.72	43.7	43.9	45.52	51.08
1	1:73995201-74001200	CNH	duplication	1|1	1|1	1|1	1|1	1|1	1|1	1|1	1|1	1|1	1|1	1|1	1|1	1|1	1|1	1|1	1|1	1|1	1|1	1|1	1|1	1|1	1|1	1|1	1|1	1|1	1|1	1|1	1|1	1|1	1|1	33.44	31.38	51.28	41.88	42.34	43.68	35.38	58.6	61.7	47.5	37.78	50.66	51.92	47.9	44.16	53.32
1	1:74554801-74562000	CN0	deletion	0|0	0|0	0|0	0|0	0|0	0|0	0|0	0|0	0|0	0|0	0|0	0|0	0|0	0|0	0|0	0|0	0|0	0|0	0|0	0|0	0|1	0|0	0|0	0|0	0|1	0|1	1|1	0|1	0|1	0|1	1.82	1.96	1.74	1.88	1.9	1.84	2.02	1.9	1.82	2.22	2.1	2.16	2.1	2.12	2.02	1.82
1	1:74951201-74952800	CNH	duplication	1|1	1|1	1|1	1|1	1|1	1|1	1|1	1|1	1|1	1|1	1|1	1|1	1|1	1|1	1|1	1|1	1|1	1|1	1|1	1|1	1|1	1|1	1|1	1|1	1|1	1|1	1|1	1|1	1|1	1|1	29.36	20.28	23.68	25.46	20.7	19.04	25.82	24.1	23.7	24.3	19.16	23.3	27.58	25.38	21.82	24.54
1	1:77347201-77352800	CN0	deletion	0|0	0|0	0|1	0|0	0|0	0|0	0|0	1|1	0|0	0|1	0|1	0|1	0|0	0|0	0|0	0|0	0|0	0|1	0|0	0|0	0|0	0|0	0|0	0|0	0|0	0|0	0|0	0|0	0|0	0|0	1.82	2.02	1	2.12	1.66	1.78	1.78	0.02	2.1	0.98	1.02	1.06	1.92	2.22	1.98	2.02
1	1:77371601-77373200	CN2,CNH	duplication	0|1	1|1	2|2	1|2	1|1	1|2	1|2	2|2	1|2	2|2	2|2	2|2	1|2	1|2	2|2	1|2	1|2	2|2	1|2	1|1	1|2	1|1	1|2	0|1	1|2	1|2	1|2	1|2	1|1	1|1	2.92	4.02	7.68	4.62	4.14	5.32	4.68	6.58	5.08	6.2	6.8	7.04	4.94	4.56	5.7	5.34
1	1:77380401-77382400	CN0,CN2,CNH	duplication	0|1	0|0	0|0	0|0	0|1	0|1	2|3	0|0	0|1	0|0	0|0	0|0	0|1	0|1	3|3	0|1	0|1	3|3	0|1	0|1	0|1	0|0	3|3	0|0	0|0	0|0	0|1	0|0	0|1	0|0	1.06	1.48	1.56	1.56	1.22	1.42	5.48	1.88	1.18	1.76	1.68	2.42	1.02	1.06	7.44	1.18
1	1:77394401-77396400	CN2	duplication	0|0	0|1	1|1	0|1	0|0	0|1	0|0	0|1	0|1	0|1	0|1	1|1	0|0	0|1	0|0	0|1	0|0	0|1	0|1	0|0	0|0	0|0	0|0	0|1	0|0	0|0	0|1	0|0	0|0	0|0	1.92	2.96	3.94	2.64	2.32	2.98	1.62	3.16	2.7	3.32	3.44	4.38	2.46	2.98	2.26	3.52
1	1:77398401-77436400	CN0,CN2,CNH	duplication	3|3	3|3	3|3	3|3	3|3	3|3	3|3	0|2	3|3	2|2	3|3	3|3	3|3	3|3	3|3	3|3	3|3	0|2	3|3	3|3	3|3	0|1	0|2	3|3	3|3	3|3	3|3	3|3	3|3	3|3	8.1	17.8	10.68	17	15.26	17.12	8.42	2.64	18.2	4.24	9.36	10.7	16.64	15.9	10.34	21.6
1	1:77439601-77446400	CN0,CN2	deletion	0|0	0|1	0|1	0|1	0|1	0|1	0|0	0|1	0|1	2|2	0|1	0|1	0|1	0|1	0|0	0|1	0|1	0|2	0|1	0|1	0|0	2|2	2|2	0|0	0|0	0|2	0|1	0|0	0|0	0|0	2.2	0.78	1.46	0.7	0.76	0.92	1.92	1.34	0.82	3.66	1.38	1.34	0.98	1	2.44	1.3
1	1:78565601-78572400	CN2	duplication	0|0	0|0	0|0	0|0	0|1	0|0	0|1	0|0	0|0	0|0	0|0	0|0	0|0	0|0	0|0	0|0	0|0	0|1	0|0	0|0	0|1	1|1	0|1	0|1	0|1	0|1	0|0	0|1	0|1	0|1	2.02	1.98	2	2.02	2.82	2.08	2.94	1.92	2.14	1.82	2.04	1.88	2.06	2.2	1.96	1.9
1	1:79012001-79016000	CN0	deletion	0|0	0|0	0|0	0|1	0|0	0|0	0|0	0|0	0|0	0|0	0|0	0|0	0|0	0|0	0|0	0|0	0|0	0|0	0|0	0|0	0|1	0|0	0|0	0|1	0|1	0|1	1|1	0|1	0|1	0|1	1.96	1.8	1.94	1.5	2.1	1.72	1.86	1.72	2.14	1.92	2	1.92	2.02	1.98	1.9	1.92
1	1:80020401-80024400	CN0	deletion	0|1	0|1	1|1	0|0	0|1	0|0	0|0	1|1	0|0	0|1	1|1	1|1	0|1	1|1	0|1	0|1	0|1	0|0	1|1	0|1	0|0	0|0	0|1	0|0	0|0	0|0	0|0	0|0	0|0	0|0	1.5	1.48	0.44	1.8	1.04	2.24	1.62	0.22	2.1	1.1	0.22	0.26	1.22	0.24	0.92	1.04
1	1:80025601-80028800	CN0	deletion	0|1	0|1	1|1	0|1	0|1	0|0	1|1	1|1	0|1	1|1	1|1	1|1	0|1	1|1	0|1	1|1	1|1	0|1	1|1	1|1	0|0	1|1	1|1	0|1	0|1	0|1	0|0	0|0	0|0	0|1	0.52	1.26	0.3	1.34	1.34	1.62	0.26	0.28	1.46	0.42	0.16	0.2	0.54	0.16	0.54	0.32
1	1:80034401-80036400	CN0,CN2	deletion	0|1	0|2	0|1	0|0	0|1	0|1	0|1	1|1	0|0	1|1	1|1	1|1	1|1	1|1	1|1	1|1	1|1	1|1	1|1	1|1	0|0	0|1	1|1	0|1	0|0	0|1	0|0	0|0	0|0	0|1	0.68	2.92	1.32	1.56	1.06	1.08	0.64	0.04	1.9	0.4	0.06	0.04	0.18	0.04	0.16	0.28
1	1:80042001-80044000	CN0,CN2,CNH	deletion	0|1	3|3	0|2	0|2	0|0	0|0	1|1	1|1	0|2	0|1	1|1	1|1	0|1	1|1	0|1	0|1	0|1	0|1	1|1	0|1	0|0	0|1	0|1	0|1	0|0	0|1	0|2	0|0	0|1	0|0	0.84	5.6	2.8	2.68	2.2	2.02	0.52	0.48	2.68	0.86	0.48	0.44	0.6	0.36	0.74	0.56
1	1:80045601-80050800	CN2,CNH	duplication	1|1	2|2	2|2	2|2	2|2	2|2	1|2	2|2	2|2	2|2	2|2	2|2	2|2	2|2	2|2	2|2	2|2	2|2	2|2	2|2	2|2	1|2	1|2	1|2	1|2	2|2	2|2	2|2	1|2	2|2	4.18	8.24	9.52	6.14	8.34	5.6	4.64	7.96	6.6	7.62	8.88	9.56	6.74	9.38	7.26	6.78
1	1:80050401-80052800	CN0	deletion	1|1	0|0	0|0	0|0	0|0	0|0	0|1	0|1	0|0	0|1	1|1	0|1	1|1	1|1	0|1	1|1	1|1	0|1	0|1	0|1	1|1	1|1	1|1	1|1	1|1	1|1	1|1	1|1	1|1	1|1	0.38	2.28	1.76	1.84	1.58	1.62	0.58	0.72	1.82	0.72	0.36	0.58	0.32	0.44	0.64	0.36
1	1:80054401-80058800	CNH	duplication	1|1	1|1	1|1	1|1	1|1	1|1	1|1	1|1	1|1	1|1	1|1	1|1	1|1	1|1	1|1	1|1	1|1	1|1	1|1	1|1	1|1	1|1	1|1	1|1	1|1	1|1	1|1	1|1	1|1	1|1	47.08	46.8	44.04	45.64	46.98	44.38	45.16	43.96	49.02	43.84	48.28	57.58	51.36	52.34	55.96	53.2
1	1:80061201-80063600	CN0,CN2	duplication	0|0	0|0	0|2	0|0	0|2	0|0	0|0	0|2	0|0	0|2	2|2	2|2	0|2	2|2	0|2	0|2	0|2	0|2	0|2	0|2	0|1	0|2	0|0	0|1	0|0	0|1	1|1	0|1	0|0	0|1	2.38	2.54	2.68	2.54	2.9	2.1	2.5	3.06	2.46	3.26	3.62	3.66	2.98	3.76	2.98	2.66
1	1:80073601-80078400	CN2,CNH	duplication	1|2	2|2	2|2	2|2	2|2	2|2	1|2	2|2	2|2	2|2	2|2	2|2	2|2	2|2	2|2	2|2	2|2	2|2	2|2	2|2	2|2	1|2	1|2	1|2	1|2	2|2	2|2	2|2	2|2	2|2	5.62	8.44	10.16	6.46	9.16	6.38	5.42	9.06	7.02	8.66	9.8	10.92	8.08	10.64	8.54	8.7
1	1:80080001-80086000	CN0	deletion	0|1	0|0	0|0	0|0	0|0	0|1	0|0	0|1	0|0	0|0	0|1	0|1	0|1	0|1	1|1	0|1	0|1	1|1	1|1	0|1	0|0	0|0	0|1	0|0	0|0	0|0	0|0	0|0	0|0	0|0	1.36	1.86	1.52	1.8	1.48	1.36	1.54	0.66	1.86	1.46	0.76	0.74	1.18	0.62	0.36	1.26
1	1:80087201-80090000	CN0	deletion	1|1	0|0	0|1	0|0	0|1	0|1	0|1	1|1	0|0	1|1	1|1	1|1	1|1	1|1	1|1	1|1	1|1	0|1	1|1	0|1	0|0	0|1	0|1	0|1	0|1	0|0	0|0	0|1	0|0	0|0	0.5	2.1	1.3	1.74	1.04	1.46	0.7	0.08	1.62	0.46	0.24	0.36	0.56	0.32	0.4	0.48
1	1:80093201-80103600	CN2,CNH	duplication	1|1	1|1	2|2	1|1	1|2	1|1	1|1	2|2	1|1	2|2	2|2	2|2	2|2	2|2	2|2	2|2	2|2	1|2	2|2	2|2	1|1	1|1	1|1	1|1	1|1	1|1	0|1	1|1	0|1	1|1	3.72	3.92	6.56	3.5	5.24	3.96	3.86	6.58	3.58	5.72	7.36	6.6	5.64	7.04	6.42	5.5
1	1:80113201-80114800	CN2,CNH	duplication	0|0	0|1	0|0	0|1	0|0	2|2	0|0	0|0	0|1	0|0	0|0	0|0	0|1	0|1	1|1	0|0	0|1	2|2	0|0	0|0	0|1	0|0	1|1	0|1	0|1	0|1	0|1	0|1	0|1	0|1	2.42	2.56	2.2	2.76	2.38	5.58	1.88	2.3	2.96	2.06	2	2.22	2.56	2.66	4.1	2.32
1	1:80120401-80122400	CN0	deletion	0|0	0|0	0|0	0|0	0|1	0|0	0|0	1|1	0|0	0|1	1|1	1|1	0|1	1|1	0|1	0|1	0|1	0|1	1|1	0|1	0|0	0|0	0|1	0|0	0|0	0|0	0|0	0|0	0|0	0|0	2.38	2.16	1.52	2.26	0.78	1.54	2.04	0.2	2.36	0.82	0.28	0.08	1.06	0.14	0.54	0.84
1	1:80124401-80128400	CN0	deletion	0|0	0|0	0|1	0|0	0|1	0|1	0|0	1|1	0|0	0|1	1|1	0|1	0|1	1|1	1|1	0|1	0|1	1|1	1|1	0|1	0|0	0|0	0|1	0|0	0|0	0|0	0|0	0|0	0|0	0|0	2.08	2.28	1.18	2.2	1.2	1.08	2.24	0.3	2.12	1.34	0.44	0.52	1.48	0.4	0.28	1.22
1	1:80129601-80131600	CN0	deletion	0|1	0|0	0|1	0|0	0|1	0|1	0|1	1|1	0|0	0|1	1|1	1|1	0|1	1|1	1|1	0|1	0|1	0|1	1|1	0|1	0|0	0|0	0|1	0|1	0|0	0|0	0|0	0|0	0|0	0|0	0.6	2.14	1.44	2.06	1.16	1.32	0.86	0.26	1.62	0.58	0.3	0.34	0.8	0.22	0.14	0.76
1	1:80133601-80136400	CN0,CN2,CNH	duplication	2|2	0|2	0|0	0|2	0|0	0|0	2|2	0|1	0|2	0|0	1|1	0|1	0|2	0|1	0|0	0|0	0|0	0|0	0|1	0|0	0|2	2|3	0|2	0|2	0|2	0|2	0|2	0|2	0|2	0|2	3.78	2.58	1.78	3.46	1.62	2.26	4.22	0.5	2.66	2.14	0.32	0.74	2.74	0.58	1.46	2.08
1	1:80143201-80150000	CN0,CN2	deletion	0|1	0|2	0|0	0|0	0|0	0|0	0|1	1|1	0|0	0|1	1|1	1|1	0|1	1|1	0|1	0|1	0|1	0|1	1|1	0|1	0|0	0|1	0|1	0|0	0|0	0|0	0|2	0|0	0|0	0|0	1.08	2.86	1.86	1.98	1.56	2.18	1.26	0.3	2.14	0.84	0.2	0.38	0.88	0.38	0.82	0.76
1	1:80155601-80157600	CN0	deletion	1|1	0|0	0|1	0|0	0|1	0|0	1|1	1|1	0|1	1|1	0|1	1|1	1|1	1|1	1|1	1|1	1|1	1|1	1|1	1|1	0|1	1|1	1|1	0|0	0|1	0|0	0|0	0|0	0|1	0|0	0.32	2.38	1.32	1.5	1.4	1.64	0.26	0.34	1.24	0.42	0.6	0.46	0.42	0.46	0.3	0.46
1	1:80157201-80158800	CNH	duplication	1|1	1|1	1|1	1|1	1|1	1|1	1|1	1|1	1|1	1|1	1|1	1|1	1|1	1|1	1|1	1|1	1|1	1|1	1|1	1|1	1|1	1|1	1|1	1|1	1|1	1|1	1|1	1|1	1|1	1|1	7.32	10.98	12.7	9.68	12.28	11.16	6.98	10.64	8.78	9.44	10.34	11.02	9.86	10.82	9.92	9.1
1	1:80160001-80163600	CN0,CN2	deletion	0|1	0|2	0|0	0|0	0|1	0|0	0|1	1|1	0|0	0|1	1|1	0|1	0|1	0|1	0|1	0|1	0|1	0|1	0|1	0|1	0|1	0|1	0|1	0|0	0|0	0|0	0|0	0|0	0|0	0|0	0.72	3.04	1.7	1.64	1.38	1.62	0.7	0.32	1.78	0.66	0.38	0.48	0.56	0.52	0.96	0.92
1	1:80164001-80167600	CN0,CN2	deletion	0|1	0|2	0|1	0|0	0|1	0|1	0|1	0|1	0|0	0|1	0|1	0|1	0|1	0|1	1|1	0|1	0|1	0|1	0|1	0|1	0|0	0|0	0|1	0|0	0|0	0|0	0|0	0|0	0|0	0|0	1.12	2.64	1.52	1.9	1.52	1.38	1.44	0.52	2.02	1.12	0.58	0.74	1.14	0.76	0.42	1.12
1	1:80168401-80170400	CN0	deletion	0|1	0|0	0|1	0|0	0|0	0|1	0|1	0|1	0|0	0|1	1|1	1|1	0|1	1|1	1|1	0|1	0|1	1|1	1|1	0|1	0|0	0|1	0|1	0|0	0|0	0|0	0|0	0|0	0|0	0|0	1.12	1.84	1.06	1.62	1.52	1.3	1.3	0.6	1.56	0.82	0.5	0.42	0.68	0.44	0.42	1
1	1:80193601-80209200	CN2,CNH	duplication	1|1	0|0	2|2	0|1	2|2	0|1	1|1	2|2	0|1	2|2	2|2	2|2	2|2	2|2	2|2	2|2	2|2	0|1	2|2	2|2	0|1	1|1	1|1	0|1	0|1	0|1	0|0	0|1	0|1	0|1	4.16	2.22	7.54	3.16	7.26	2.96	3.8	11.06	3.06	7.82	10.82	11.34	6.26	10.86	6.38	6.3
1	1:80210801-80276000	CN2,CNH	duplication	1|1	0|0	2|2	0|1	2|2	0|1	1|1	2|2	0|1	2|2	2|2	2|2	2|2	2|2	2|2	2|2	2|2	0|1	2|2	2|2	0|1	1|1	1|1	0|1	0|1	0|1	0|0	0|1	0|1	0|1	3.9	1.86	7.42	2.7	7.34	2.6	3.66	12.42	2.84	8.18	11.86	12.46	6.74	11.74	6.92	7
1	1:80290801-80292800	CN2,CNH	duplication	2|2	2|2	2|2	2|2	2|2	2|2	2|2	2|2	2|2	2|2	2|2	2|2	2|2	2|2	2|2	2|2	2|2	2|2	2|2	2|2	2|2	2|2	2|2	1|2	2|2	2|2	1|2	2|2	1|2	2|2	8.66	8.66	9.66	7.22	7.88	6.84	6.2	8.52	7.56	7.88	8.84	8.5	8.8	8.36	6.88	8.24
1	1:80296001-80298000	CN0	deletion	1|1	1|1	0|1	1|1	0|1	1|1	1|1	0|0	1|1	0|1	0|0	0|0	0|1	0|0	0|1	0|1	0|1	1|1	0|0	0|1	1|1	1|1	1|1	1|1	1|1	1|1	1|1	1|1	1|1	1|1	0.1	0.1	0.64	0.26	0.58	0.1	0.34	2.08	0.08	1.08	1.88	1.94	1.18	2	1.02	0.9
1	1:80308001-80312000	CN0,CN2	deletion	0|0	0|0	0|0	0|2	0|1	0|0	0|0	1|1	0|0	0|1	1|1	1|1	0|0	1|1	0|1	0|0	0|1	0|1	1|1	0|1	0|2	0|2	0|0	0|0	0|2	0|2	0|0	0|2	0|0	0|2	2.3	2.46	1.6	2.62	1.44	1.62	2.26	0.52	2.3	1.54	0.48	0.52	1.7	0.5	0.94	1.58
1	1:80319201-80322000	CN0,CN2	deletion	0|1	1|1	0|1	0|1	0|1	1|1	0|1	0|0	0|1	0|0	0|0	0|0	0|0	0|2	0|0	0|0	0|0	0|1	0|0	0|0	1|1	0|1	0|1	0|1	0|1	0|1	1|1	0|1	0|1	1|1	1.02	0.32	1.42	0.74	1.14	0.32	0.96	1.98	0.58	1.66	2.26	2.2	2.22	2.52	1.6	1.96
1	1:80328001-80341600	CN2,CNH	duplication	0|1	1|1	2|2	0|1	1|2	0|1	0|1	2|2	1|1	1|2	2|2	2|2	1|2	2|2	1|2	1|2	1|2	0|1	2|2	1|2	0|1	1|1	0|1	0|1	0|1	0|1	0|1	0|1	0|1	1|1	3.48	3.88	5.68	3.5	5.2	2.96	3.56	5.84	3.76	5.32	6.06	7.36	5.06	6.78	4.88	5.04
1	1:80343601-80347600	CN0	deletion	0|1	1|1	0|1	1|1	0|1	1|1	1|1	0|0	1|1	0|1	0|0	0|0	0|1	0|0	0|1	0|1	0|0	1|1	0|0	0|1	1|1	0|1	1|1	1|1	1|1	1|1	1|1	1|1	1|1	1|1	0.58	0.06	1.36	0.32	0.84	0.1	0.42	1.76	0.3	1.42	1.86	2.1	1.24	2.28	1.22	1.16
1	1:80351201-80354800	CN2,CNH	duplication	1|2	1|2	1|2	1|2	1|2	1|2	1|2	2|2	1|2	2|2	2|2	2|2	2|2	2|2	2|2	2|2	2|2	2|2	2|2	2|2	1|1	2|2	1|2	1|1	1|2	1|1	0|1	1|2	1|2	1|2	5.5	4.7	5.32	5.48	4.8	4.62	5.3	6	5.2	6.74	5.8	6.48	6.24	6.84	6.02	6.28
1	1:80355601-80360000	CN2,CNH	duplication	1|1	1|1	1|2	1|1	1|1	1|1	1|1	1|2	1|1	1|2	1|2	1|2	1|2	1|2	1|2	1|1	1|2	1|1	1|2	1|2	0|1	1|1	1|1	0|1	0|1	0|1	0|0	0|1	0|1	0|1	3.56	4.22	4.66	4	4.48	3.98	3.74	4.64	4.4	4.94	5.3	5.62	4.88	5.44	4.68	4.48
1	1:80362401-80377200	CN2,CNH	duplication	0|1	0|1	1|2	0|0	1|1	0|1	0|1	1|2	0|1	1|1	2|2	2|2	1|1	2|2	2|2	1|1	1|1	1|1	2|2	1|1	0|0	0|0	0|1	0|0	0|0	0|1	0|0	0|1	0|0	0|1	2.72	3.02	4.96	2.44	4.08	3.16	2.94	5.1	2.66	4.62	5.96	5.52	4.16	5.54	5.36	4.22
1	1:80380801-80396000	CN2,CNH	duplication	0|1	1|1	2|2	0|1	1|2	1|1	1|1	2|2	0|1	1|2	2|2	2|2	1|2	2|2	2|2	1|2	1|2	1|1	2|2	1|2	0|1	0|1	1|1	0|1	0|1	1|1	0|0	1|1	0|1	1|1	3.38	4	6.12	3.36	4.9	3.58	3.6	5.86	3.44	5.12	6.76	6.34	4.94	6.42	6.18	5.06
1	1:80400801-80402400	CN0,CN2,CNH	duplication	0|0	0|0	0|0	0|2	0|0	2|3	0|0	0|0	0|0	0|0	0|1	0|0	0|0	0|0	2|2	0|0	0|2	3|3	0|1	0|0	0|0	0|0	2|2	0|0	0|0	0|0	0|2	0|0	0|0	0|2	1.88	2.48	2.2	2.7	2.1	4.96	1.74	2	2.56	1.8	1.48	1.88	2.14	2.32	3.64	2.24
1	1:80406401-80420400	CN2,CNH	duplication	1|1	0|0	2|2	0|1	2|2	0|1	1|1	2|2	0|1	2|2	2|2	2|2	2|2	2|2	2|2	2|2	2|2	0|1	2|2	2|2	0|1	1|1	1|1	0|1	0|1	0|1	0|0	0|1	0|1	0|1	4.36	2.16	7.58	3.08	7.42	2.88	4.28	11.98	3	8.4	11.42	12.8	7	11.92	6.98	6.96
1	1:80516801-80519200	CN0,CN2	deletion	0|2	0|0	0|0	0|0	0|0	0|0	0|2	0|0	0|0	0|0	0|0	0|0	0|0	0|0	0|0	0|0	0|0	0|1	0|0	0|0	0|1	0|0	0|0	0|1	0|1	0|1	1|1	0|1	0|1	0|1	2.84	2.16	2.18	2.18	2.06	1.98	2.58	2.28	1.98	2.32	1.7	2.42	1.98	2.28	2.14	1.96
1	1:80646001-80647600	CN2	duplication	0|0	0|1	0|0	0|1	0|1	0|1	0|0	0|0	0|1	0|0	0|0	0|0	0|0	0|0	0|0	0|0	0|0	0|0	0|0	0|0	0|0	0|0	0|0	0|0	0|0	0|0	0|0	0|0	0|0	0|0	2.16	3.32	2.3	2.84	2.58	3.26	2.36	2.04	2.98	2.14	2.14	1.96	2.34	2.18	1.94	2.34
1	1:80648801-80650800	CN2	duplication	0|0	0|1	0|0	0|1	0|0	0|1	0|1	0|0	1|1	0|0	0|0	0|0	0|0	0|0	0|1	0|0	0|0	0|0	0|1	0|0	0|0	0|0	0|0	0|0	0|1	0|0	0|0	0|0	0|0	0|0	2.38	3.48	2.18	3.06	2.32	3.04	2.54	2.2	3.62	2.46	1.98	2	2.16	1.96	2.7	2.16
1	1:80651601-80656400	CN2	duplication	0|0	0|1	0|0	0|1	0|1	0|1	0|0	0|0	0|1	0|0	0|0	0|0	0|0	0|0	0|0	0|0	0|0	0|0	0|0	0|0	0|0	0|0	0|0	0|0	0|0	0|0	0|0	0|0	0|0	0|0	1.98	3.16	1.92	2.82	2.86	3.06	2.3	1.92	3.38	2	1.98	1.92	1.98	1.96	2.34	2.08
1	1:80658001-80660800	CN2	duplication	0|0	0|1	0|0	0|1	0|1	0|1	0|0	0|0	0|1	0|0	0|0	0|0	0|0	0|0	0|0	0|0	0|0	0|0	0|0	0|0	0|0	0|0	0|0	0|0	0|0	0|0	0|0	0|0	0|0	0|0	2.38	3.08	1.98	3.3	3.04	3.08	2.12	2.04	2.78	2.26	2.1	1.96	2.14	2.04	2.22	2.28
1	1:80691601-80693600	CN0,CN2	deletion	0|0	0|0	0|2	0|0	0|0	0|0	0|0	0|0	0|0	0|0	0|0	0|0	0|0	0|0	0|1	0|0	0|0	0|0	0|0	0|0	0|1	0|1	0|1	0|1	0|1	0|1	0|0	0|1	0|1	0|1	2.24	2.28	2.56	2.28	1.96	2.06	2.06	2.28	1.9	1.92	2.06	2.22	1.9	2.18	1.38	2.42
1	1:80829601-80831600	CN0,CN2	deletion	0|0	0|1	0|0	0|1	0|1	0|1	0|0	0|0	0|1	0|0	0|0	0|1	0|0	0|0	0|0	0|0	0|0	0|1	0|0	0|0	0|0	0|0	0|0	0|0	0|2	0|0	0|0	0|0	0|0	0|0	2.48	1.04	2.06	0.78	1.24	0.8	1.56	2.38	0.88	2.22	2.14	0.86	2.44	2.4	2.42	2.42
1	1:81048001-81050000	CN2,CNH	duplication	2|2	2|2	1|2	2|2	1|2	2|2	2|2	1|1	2|2	1|2	2|2	2|2	2|2	2|2	2|2	2|2	2|2	1|2	2|2	2|2	2|2	2|2	2|2	2|2	2|2	2|2	2|2	2|2	1|2	2|2	5.68	6.1	4.72	6.66	4.82	6.6	6.08	3.88	7.1	4.7	6.32	6.14	6.54	5.86	5.58	6.88
1	1:81059601-81062000	CN2,CNH	duplication	1|1	2|2	1|1	1|1	1|1	2|2	1|1	0|0	1|2	1|1	1|2	1|2	1|2	1|2	1|1	2|2	1|1	0|1	1|1	1|1	1|1	1|1	1|1	0|1	1|1	1|1	1|1	1|1	1|1	0|1	3.86	5.6	3.52	4.46	3.6	5.9	4.14	1.98	5.12	3.72	4.88	5.2	4.86	4.98	3.94	6
1	1:81063201-81065600	CN2,CNH	duplication	1|1	2|2	1|1	2|2	1|2	2|2	1|2	0|1	1|2	1|1	1|2	1|2	1|2	2|2	1|1	2|2	1|2	1|1	1|2	2|2	1|2	1|1	1|2	1|1	1|2	1|2	2|2	1|1	1|2	1|1	4.48	5.84	4.28	5.62	4.7	5.4	5.22	3.22	5.26	3.72	5.16	5.24	5.16	5.8	4.26	5.74
1	1:81066401-81068400	CN2,CNH	duplication	2|2	2|2	2|2	2|2	2|2	2|2	2|2	2|2	2|2	2|2	2|2	2|2	2|2	2|2	2|2	2|2	2|2	2|2	2|2	2|2	2|2	1|2	1|2	1|2	1|2	1|2	2|2	1|2	1|2	2|2	6	6.14	6.2	6.04	6.12	6.8	6.08	5.76	6.74	6.16	8.72	7.36	9.66	8.4	7.84	8.14
1	1:81069601-81071200	CN2,CNH	duplication	1|2	1|2	1|2	1|2	1|2	1|2	2|2	1|1	2|2	1|2	2|2	2|2	2|2	2|2	2|2	2|2	2|2	2|2	2|2	2|2	1|2	2|2	2|2	1|2	2|2	2|2	2|2	2|2	2|2	2|2	5.36	4.6	5.28	4.98	4.88	5.14	6.4	3.96	6.52	5.34	7.4	7.7	9.34	8.58	6	9.26
1	1:81072001-81073600	CN2,CNH	duplication	1|2	1|2	1|2	1|2	1|2	2|2	1|2	1|2	2|2	1|2	2|2	2|2	2|2	2|2	2|2	2|2	2|2	1|2	2|2	2|2	1|1	1|1	0|1	0|1	0|1	0|1	0|0	0|1	0|1	1|1	4.88	5.44	5.26	5.18	5.36	5.8	5.34	4.82	5.66	5.12	7.9	6.64	8.36	7.62	6.54	7.04
1	1:81090001-81091600	CN2,CNH	duplication	1|1	1|1	1|1	1|1	1|1	1|2	1|2	1|1	1|2	1|2	2|2	2|2	2|2	2|2	2|2	2|2	2|2	1|2	2|2	2|2	1|2	1|1	1|2	1|1	1|2	1|2	1|2	1|2	2|2	1|2	3.96	3.62	3.82	3.8	4.24	4.56	5.4	3.48	5.22	4.94	6.3	5.92	6.98	6.88	5.86	6.8
1	1:81120801-81126800	CN2,CNH	duplication	0|1	1|1	1|2	1|1	1|2	1|1	0|1	2|2	2|2	1|1	1|1	0|1	1|1	1|1	1|1	0|1	0|1	0|1	1|1	0|1	1|1	1|1	1|1	1|1	1|1	1|1	1|1	1|1	1|1	1|1	2.8	4.18	5.1	4.1	5.08	4.5	2.68	5.72	5.68	4.56	4.22	3.42	3.66	4	3.82	3.44
1	1:81131201-81138400	CN2,CNH	duplication	1|2	2|2	0|1	1|2	2|2	2|2	0|0	1|2	2|2	1|2	0|1	1|2	1|2	1|2	1|2	1|2	1|1	1|1	0|1	0|0	1|1	0|0	0|0	0|1	0|1	0|1	1|2	1|1	1|2	2|2	4.28	5.82	3.14	4.78	6.34	6.88	2.16	4.46	6.34	4.7	2.74	5.42	5.2	5.3	4.6	5.48
1	1:81140001-81147200	CN2,CNH	duplication	0|1	1|1	1|2	1|1	1|2	1|1	0|1	2|2	1|2	1|1	1|1	0|1	1|1	1|1	0|1	0|1	0|1	0|0	1|1	0|1	1|1	1|1	1|1	1|1	1|1	1|1	1|1	1|1	1|1	1|1	2.72	4.08	4.9	3.74	4.84	4.3	2.64	5.66	5.08	4.44	4.18	2.78	3.7	3.92	3	3.28
1	1:81151601-81158800	CN2,CNH	duplication	1|1	1|2	0|1	1|1	2|2	2|2	0|0	1|1	2|2	1|1	0|1	1|2	1|2	1|2	1|1	1|2	0|1	0|1	0|1	0|0	1|1	0|0	0|0	0|1	0|1	0|1	1|1	1|1	1|2	2|2	4.22	5.52	3.16	4.46	6.24	6.78	2.1	4.46	6.28	4.42	2.74	5.32	5.2	5.3	4.48	5.44
1	1:81160401-81168400	CN2,CNH	duplication	0|1	1|1	1|2	1|1	1|2	1|1	0|1	2|2	2|2	1|2	1|1	0|1	1|1	1|1	1|1	0|1	0|1	0|1	1|1	0|1	1|1	1|1	1|1	1|1	1|1	1|1	1|1	1|1	1|1	1|1	3.24	4.4	5.1	4.48	5.08	4.4	2.78	5.94	5.72	4.6	4.24	3.46	3.94	4.28	3.82	3.52
1	1:81170401-81172000	CNH	duplication	1|1	1|1	1|1	1|1	1|1	1|1	1|1	1|1	1|1	1|1	1|1	1|1	1|1	1|1	1|1	1|1	1|1	1|1	1|1	1|1	1|1	1|1	1|1	1|1	1|1	1|1	1|1	1|1	1|1	1|1	5.7	7.94	7.58	7.28	8.14	7.16	6.32	10.28	8.2	9.92	7.3	6.42	7.76	8.12	7.96	7.56
1	1:81282001-81284000	CN2	duplication	0|1	0|0	0|0	0|0	0|0	0|0	0|1	0|1	0|0	0|0	0|1	0|0	0|1	0|0	0|1	0|0	0|0	0|1	0|0	0|0	0|0	0|0	0|0	0|0	0|0	0|0	0|1	1|1	0|0	0|1	2.72	2.46	2.3	2.26	2.2	2.16	2.58	2.6	2.1	1.8	2.54	1.74	2.92	2.3	2.8	2.38
1	1:81317601-81319600	CN2	duplication	0|0	0|0	0|1	0|0	0|1	0|0	0|0	1|1	0|1	0|1	0|0	0|0	0|0	0|0	0|1	0|1	0|1	0|1	0|0	0|0	0|1	0|0	0|0	0|1	0|0	0|1	0|1	0|0	0|0	0|1	2.44	1.88	2.72	2.42	3.22	2.38	2.22	3.66	2.56	2.64	2.4	2.02	2.4	2.48	3.22	2.72
1	1:81342801-81344800	CN2	duplication	0|1	0|0	0|0	0|0	0|0	0|0	0|1	0|1	0|0	0|0	0|0	0|0	0|1	0|0	0|1	0|0	0|0	0|1	0|0	0|0	0|0	0|0	0|0	0|0	0|0	0|0	0|1	1|1	0|0	0|1	2.76	2.42	2.3	2.2	2.12	2.2	2.56	2.6	2.12	1.78	2.46	1.76	2.86	2.32	2.76	2.38
1	1:81539201-81540800	CN2	duplication	0|1	0|0	0|0	0|0	0|0	0|0	0|1	0|1	0|0	0|0	0|1	0|0	0|1	0|1	0|0	0|0	0|0	0|0	0|0	0|0	0|0	0|1	0|0	0|0	0|0	0|0	0|0	0|1	0|0	0|0	3.1	2.3	2.18	2.1	2.34	2.06	2.72	2.78	2.18	1.76	2.52	2.2	2.72	2.74	2.2	2.26
1	1:81541601-81543200	CN2	duplication	0|1	0|0	0|0	0|0	0|0	0|0	0|1	0|1	0|0	0|0	0|0	0|0	0|0	0|0	0|0	0|0	0|0	0|0	0|0	0|0	0|0	0|0	0|0	0|0	0|0	0|0	0|0	0|0	0|0	0|0	3.3	2.44	1.92	1.7	1.88	1.8	2.6	3.12	1.88	2.26	2.36	1.92	2.32	2.04	2.46	1.9
1	1:81558801-81560400	CN2	duplication	1|1	0|1	0|1	0|1	0|0	1|1	1|1	1|1	0|0	0|0	0|1	0|1	0|1	0|1	0|1	0|0	0|1	0|1	0|1	0|1	0|0	1|1	0|0	0|0	0|1	0|1	0|1	0|1	0|1	0|1	4.46	3.34	2.84	2.72	2.34	4.1	4.14	3.58	2.02	2.46	2.66	3.46	2.76	3.34	2.86	1.68
1	1:81606401-81608400	CN2	duplication	0|1	0|0	0|0	0|0	0|0	0|0	0|0	0|0	0|0	0|0	0|0	0|0	0|1	0|0	0|0	0|0	0|0	0|1	0|0	0|0	0|0	0|1	0|0	0|0	0|0	0|1	0|0	0|1	0|0	0|1	3.2	2.08	2.34	2.14	2.28	2.1	2.5	2.02	2.2	2.36	2.22	1.92	3.1	2.46	1.8	2.24
1	1:81631201-81633600	CN0,CN2	deletion	0|0	0|0	0|0	0|0	0|0	0|0	0|0	0|2	0|1	0|0	1|1	0|1	1|1	1|1	1|1	1|1	1|1	0|1	1|1	1|1	0|0	0|0	0|0	0|0	0|0	0|0	0|0	0|0	0|0	0|0	2.14	2.02	1.78	2.16	1.72	2.22	2.12	2.56	1.28	2.26	0.02	0.9	0.04	0.06	0	0.04
1	1:81679201-81681200	CN2	duplication	0|1	0|1	0|1	0|0	0|0	0|1	0|1	0|1	0|1	0|0	0|0	0|0	0|1	0|0	0|0	0|0	0|0	0|0	0|1	0|0	0|1	0|0	0|0	0|0	0|1	0|1	0|0	0|1	0|0	0|1	3	2.74	2.52	2.32	2.34	2.84	3.26	2.82	2.76	2.46	1.86	2.08	2.64	2.3	2.12	1.76
1	1:81884001-81891600	CN2	duplication	0|1	1|1	1|1	0|1	0|1	1|1	1|1	1|1	0|1	0|1	0|1	0|0	0|0	0|0	0|1	0|0	0|0	0|1	0|0	0|1	0|1	1|1	0|1	0|1	0|1	0|1	0|0	0|1	0|1	0|1	3.02	3.9	3.8	2.94	2.88	4.04	4.14	3.96	2.94	2.96	2.82	2.18	2.04	1.98	2.9	2.06
1	1:81893201-81967600	CN2,CNH	duplication	2|2	1|1	0|1	2|2	2|2	0|1	1|1	0|1	2|2	2|2	2|2	2|2	1|1	2|2	1|2	1|1	2|2	2|2	2|2	1|2	2|2	1|2	2|2	2|2	2|2	2|2	2|2	2|2	2|2	2|2	6.3	3.6	3.18	7.98	8.52	3.06	4.4	3.22	5.94	7.16	6.86	6.92	3.98	6.38	4.64	4.18
1	1:82622401-82625600	CN0,CN2	deletion	0|0	0|1	0|1	0|0	0|2	0|2	0|0	0|1	0|0	0|0	0|2	0|0	0|1	0|0	0|0	0|1	0|1	0|1	0|1	0|0	0|0	0|2	0|2	0|2	0|2	0|2	0|0	0|0	0|0	0|2	1.7	1.26	0.78	1.9	2.86	2.6	2.06	1.2	2.34	1.54	2.78	1.56	0.7	2.34	1.5	0.86
1	1:82632801-82634800	CNH	duplication	1|1	1|1	1|1	1|1	1|1	1|1	1|1	1|1	1|1	1|1	1|1	1|1	1|1	1|1	1|1	1|1	1|1	1|1	1|1	1|1	1|1	1|1	1|1	1|1	1|1	1|1	1|1	1|1	1|1	1|1	22.9	19.34	19.82	19.58	19.72	20.32	23.58	24.98	20.48	21.92	18.4	20.22	23.8	22.74	21.86	21.28
1	1:82644401-82648400	CN2,CNH	duplication	2|2	1|1	0|1	1|2	1|2	2|2	1|1	0|1	2|2	2|2	2|2	1|2	2|2	2|2	1|1	1|2	1|1	1|2	1|1	2|2	0|1	0|0	0|1	1|1	0|1	0|1	0|1	0|1	0|1	0|1	6.42	3.62	3.18	4.58	4.98	5.94	4.18	2.74	5.46	5.64	6.82	4.8	5.84	6.9	3.52	5.06
1	1:82655201-82657200	CN2,CNH	duplication	2|2	2|2	2|2	2|2	2|2	2|2	2|2	2|2	2|2	2|2	2|2	2|2	2|2	2|2	2|2	2|2	2|2	2|2	2|2	2|2	2|2	1|2	1|2	2|2	2|2	2|2	2|2	2|2	2|2	2|2	12.18	7.76	6.94	9.18	10	9.84	8.9	9.18	10.12	12.78	11.32	8.6	10.04	12.02	8.12	9.38
1	1:82660001-82669600	CN2,CNH	duplication	1|2	1|1	1|1	1|1	1|1	1|1	1|1	1|1	1|1	1|2	1|2	1|2	1|2	1|2	1|1	1|2	1|1	1|1	1|1	1|1	0|0	0|0	0|0	0|1	0|0	0|1	0|1	0|0	0|0	0|0	5.2	3.66	4.1	3.84	3.46	4.24	3.64	3.76	4.3	4.9	5.3	4.6	4.6	5.2	4.04	4.6
1	1:82670401-82672000	CN2,CNH	duplication	0|0	0|1	0|1	0|1	1|2	1|2	1|1	1|1	1|1	1|1	1|2	0|1	0|1	1|1	0|1	0|1	0|1	0|1	0|0	0|1	0|1	1|2	0|1	1|2	0|1	1|1	0|1	1|1	1|1	1|1	2.4	3.36	2.98	3.4	4.58	4.96	3.88	4.06	4.16	3.64	4.5	3.28	2.54	4.2	3.28	3
1	1:82815601-82822000	CN0	deletion	0|0	0|0	0|0	0|0	0|0	0|0	0|0	0|1	0|0	0|0	0|0	0|0	0|0	0|0	0|0	0|0	0|0	0|0	0|0	0|0	0|1	0|0	0|0	0|0	0|1	0|1	1|1	0|1	0|1	0|1	1.84	1.98	1.6	1.72	2.02	1.98	1.88	1.48	1.88	1.74	1.84	2.1	1.98	1.86	1.82	2.06
1	1:82822801-82825200	CN2,CNH	duplication	2|2	2|2	2|2	2|2	2|2	2|2	2|2	2|2	1|2	2|2	1|2	2|2	2|2	2|2	2|2	2|2	2|2	2|2	1|2	2|2	2|2	2|2	2|2	2|2	2|2	2|2	2|2	2|2	2|2	2|2	6.84	5.9	7.24	6.4	7.06	5.9	6.6	6.4	5.08	7.98	4.54	9.8	8.52	6.28	6.02	10.68
1	1:82856401-82858800	CN0,CN2	duplication	0|0	0|2	0|2	0|2	0|2	0|2	0|0	0|0	2|2	0|0	2|2	0|0	0|2	0|2	0|2	0|2	2|2	2|2	0|2	0|0	0|0	0|0	0|0	2|2	0|0	0|0	0|0	0|1	0|0	0|0	1.64	2.7	2.66	2.96	3.46	3.02	2.18	2.34	4.44	2.52	4.52	2.2	3.06	3.1	3.42	3.24
1	1:82860001-82862400	CN0,CN2	deletion	0|1	0|0	0|1	0|0	0|0	0|0	0|1	0|1	2|2	0|1	0|2	0|1	0|1	0|0	2|2	0|1	0|0	0|2	0|0	0|1	0|0	0|1	0|1	0|2	0|1	0|0	0|0	0|1	0|1	0|0	0.88	2.04	1.06	1.8	1.7	2.16	1.08	1.18	3.48	1.06	3.18	1.22	0.88	2.24	3.56	1.36
1	1:82864001-82865600	CN0,CN2,CNH	duplication	0|0	2|2	0|0	0|2	2|3	0|2	0|0	0|0	3|3	0|0	2|3	0|0	0|2	2|2	2|3	0|2	2|2	2|3	2|3	0|0	0|0	0|0	0|2	2|3	0|0	0|0	0|0	0|1	0|0	0|1	2.08	3.8	2.42	3.04	4.44	3	1.56	2.38	5.54	2.44	5.04	2.56	2.9	3.94	4.92	3.06
1	1:82867201-82869600	CN0,CN2	deletion	0|1	0|0	0|1	0|0	0|0	0|0	0|1	0|1	2|2	0|1	0|2	0|1	0|1	0|0	0|2	0|0	0|0	0|2	0|0	0|1	0|0	0|1	0|0	0|2	0|0	0|0	0|0	0|0	0|0	0|0	1.14	2.14	1.18	1.66	1.84	2.26	1.18	1.32	3.7	1.18	3.3	1.26	1.08	2.36	3.48	1.54
1	1:82870401-82872400	CN2,CNH	duplication	0|0	0|1	0|1	0|1	1|1	0|1	0|0	0|0	1|2	0|1	1|1	0|1	0|1	0|1	1|1	0|1	1|2	1|1	1|1	0|0	0|0	0|0	0|1	1|1	0|0	0|1	0|0	0|0	0|0	0|0	1.74	3.3	3	3.02	3.64	3.22	2.34	2.28	4.56	2.74	4.2	2.48	3.1	3.22	4.4	3.34
1	1:82874001-82876400	CN0,CN2	deletion	0|1	0|0	0|1	0|0	0|0	0|0	0|1	0|1	2|2	0|1	0|2	0|1	0|1	0|0	0|2	0|0	0|0	0|2	0|0	0|1	0|0	0|1	0|1	0|2	0|1	0|0	0|0	0|1	0|1	0|0	0.92	2.18	1.36	1.66	1.66	2.3	1.12	1.3	3.58	1.2	3.2	1.48	1.1	2.34	3.2	1.8
1	1:83220801-83222800	CN0	deletion	0|1	0|0	0|0	0|1	0|0	0|0	0|1	0|1	0|0	0|0	0|0	0|0	0|1	0|0	0|0	0|0	0|0	0|1	0|0	0|1	0|0	0|1	0|0	0|0	0|0	0|1	0|1	0|1	0|1	0|1	0.88	1.54	1.5	1.44	1.8	1.66	1.28	1.16	1.6	1.56	1.96	1.9	1.32	2.34	1.84	2.24
1	1:83517601-83519600	CN0	deletion	0|0	0|0	0|0	0|0	0|0	0|0	0|1	0|0	0|0	0|0	0|0	0|1	0|1	0|1	0|1	0|1	0|1	0|0	0|1	1|1	0|0	0|0	0|0	0|0	0|0	0|0	0|0	0|0	0|0	0|0	2.14	1.86	2.42	1.9	2.32	1.58	1.26	1.94	2.18	1.84	1.6	1.06	1.1	1.42	0.86	1.04
1	1:83611201-83613600	CN0	deletion	1|1	1|1	1|1	1|1	1|1	1|1	0|1	1|1	1|1	1|1	1|1	0|1	0|1	0|1	0|1	0|1	0|1	1|1	0|1	0|0	1|1	1|1	1|1	1|1	1|1	1|1	0|1	1|1	1|1	1|1	0.24	0	0	0	0	0.2	1.3	0	0	0.34	0.1	0.86	1.06	1.22	0.88	0.96
1	1:83699601-83702000	CN0	deletion	0|1	0|0	0|1	1|1	0|0	0|1	0|1	0|1	1|1	0|1	0|0	0|0	0|1	0|0	0|1	0|1	0|1	0|1	0|1	0|0	1|1	0|1	1|1	1|1	0|1	1|1	0|1	1|1	1|1	1|1	0.6	1.52	1.06	0.44	1.52	0.74	0.76	0.76	0.48	0.62	2.22	1.58	1.32	2.14	1.44	1.3
1	1:84067201-84070000	CNH	duplication	1|1	1|1	1|1	1|1	1|1	1|1	1|1	1|1	1|1	1|1	1|1	1|1	1|1	1|1	1|1	1|1	1|1	1|1	1|1	1|1	1|1	1|1	1|1	1|1	1|1	1|1	1|1	1|1	1|1	1|1	61.84	51.3	53.66	66.52	69.24	66.34	67.6	62.58	57.12	56.26	60.72	56.82	48.88	56.78	55.36	56.54
1	1:85541201-85543600	CN0,CN2	deletion	0|2	0|0	0|0	0|0	0|0	0|1	0|1	0|1	0|0	0|0	0|1	0|1	0|1	0|1	0|1	0|1	0|1	0|1	0|1	0|1	0|1	0|0	0|0	0|0	0|1	0|0	0|1	0|0	0|1	0|0	2.62	1.58	1.76	1.74	2.4	1.46	1.5	1.52	1.84	2.26	0.74	0.76	0.58	0.54	1.1	0.92
1	1:86632801-86635600	CNH	duplication	1|1	1|1	1|1	1|1	1|1	1|1	1|1	1|1	1|1	1|1	1|1	1|1	1|1	1|1	1|1	1|1	1|1	1|1	1|1	1|1	1|1	1|1	1|1	1|1	1|1	1|1	1|1	1|1	1|1	1|1	24.56	43.16	32.44	31.5	26.64	34.62	23.8	31.62	32.3	25.2	52.02	45.74	42.54	43.94	36.04	51.22
1	1:87744001-87796800	CN2	duplication	0|0	0|1	0|1	0|0	0|0	0|1	0|0	0|1	0|0	0|0	0|0	0|0	0|0	0|0	0|0	0|0	0|0	0|0	0|0	0|0	0|1	0|0	0|0	0|1	0|1	0|1	0|1	0|1	0|1	0|1	2.16	3.02	3.12	2.08	2.14	3.16	2.2	3.1	2.2	2.2	2.14	2	2.04	1.96	1.94	1.94
1	1:88478401-88480400	CN2	duplication	0|1	0|1	0|1	0|1	0|1	0|1	1|1	0|1	0|0	0|0	0|0	0|0	0|0	0|0	0|0	0|0	0|0	0|0	0|0	0|0	1|1	0|0	0|0	0|0	0|0	0|0	0|0	0|0	0|0	0|0	2.6	3.08	2.54	2.76	3.38	3.2	4	2.66	1.8	1.84	1.92	1.82	2	1.72	1.98	1.7
1	1:89344001-89347200	CN2,CNH	duplication	1|1	1|1	1|1	1|1	1|2	1|1	1|1	0|1	1|1	1|2	1|1	2|2	1|2	1|2	2|2	2|2	1|1	2|2	1|1	1|1	1|1	1|2	2|2	1|1	1|1	1|1	1|1	1|1	1|1	0|1	4.1	4.48	4.24	4.42	5.28	3.72	4.4	2.7	3.66	5.24	4.34	5.92	5	5.24	5.62	6.64
1	1:89348001-89350000	CN0	deletion	0|1	1|1	1|1	1|1	0|0	1|1	0|1	1|1	1|1	1|1	0|1	1|1	0|1	1|1	0|1	0|1	0|1	0|1	1|1	0|1	1|1	0|1	1|1	0|1	1|1	1|1	1|1	1|1	1|1	1|1	0.98	0.54	0.36	0.46	1.58	0	0.8	0.2	0.28	0.5	0.96	0.04	0.98	0.32	0.98	0.8
1	1:89349601-89446800	CN2,CNH	duplication	1|2	1|2	1|2	1|2	1|2	1|1	1|2	1|1	1|1	2|2	1|2	2|2	2|2	2|2	2|2	2|2	1|1	2|2	1|2	1|2	1|1	2|2	2|2	1|2	1|1	1|1	1|1	1|1	1|1	1|1	4.58	4.98	4.9	4.96	5.06	3.94	4.78	3.96	4.14	5.92	4.76	5.84	5.76	5.82	6.04	6.22
1	1:89460001-89480800	CN2,CNH	duplication	1|1	1|1	1|1	1|1	1|1	0|1	1|1	0|1	0|1	1|2	1|1	1|2	1|2	1|2	1|2	1|2	0|1	1|2	1|1	1|1	0|1	1|2	1|2	1|1	0|1	0|1	0|1	0|1	0|1	0|1	4.12	4.14	3.72	3.84	3.98	3.02	4.18	3.22	3.34	5.12	4.08	4.9	4.66	4.86	5.1	5.06
1	1:89485201-89708400	CN2,CNH	duplication	1|2	1|2	1|2	1|2	1|2	1|1	1|2	1|1	1|1	2|2	1|2	2|2	2|2	2|2	2|2	2|2	1|1	2|2	1|2	1|2	1|1	2|2	2|2	1|2	1|1	1|1	1|1	1|1	1|1	1|1	4.62	4.94	4.86	4.86	4.88	3.96	4.68	3.94	4.02	5.88	4.88	5.96	5.8	5.82	5.94	5.94
1	1:89708801-89710400	CN0,CN2	duplication	0|2	0|2	2|2	0|2	0|2	2|2	0|2	0|2	0|2	0|0	2|2	0|2	0|0	0|2	0|0	0|2	2|2	0|0	0|2	2|2	0|0	0|0	0|2	0|2	0|1	0|1	0|0	0|1	0|0	0|1	2.58	3.24	3.52	3.24	3.24	3.86	2.58	2.62	2.92	2.3	3.66	2.96	2.46	2.72	2.24	3.18
1	1:89715601-89847600	CN2,CNH	duplication	1|2	1|2	1|1	1|2	1|2	1|1	1|1	1|1	1|1	2|2	1|2	2|2	1|2	1|2	2|2	2|2	1|1	1|2	1|2	1|2	1|1	1|2	1|2	1|1	1|1	1|1	1|1	1|1	1|1	1|1	4.64	4.62	4.44	4.52	4.64	3.56	4.44	3.76	3.78	5.7	4.64	5.6	5.42	5.42	5.64	5.62
1	1:89959201-89961600	CN2,CNH	duplication	2|2	2|2	2|2	2|2	2|2	2|2	2|2	2|2	1|2	2|2	2|2	2|2	2|2	2|2	2|2	1|2	1|2	2|2	2|2	2|2	1|2	2|2	2|2	2|2	1|2	1|2	1|1	2|2	1|2	2|2	7.66	5.8	6.42	6	5.76	5.62	6.2	6.48	4.94	6.7	5.66	6.68	7.76	6.88	6.78	5.48
1	1:90828001-90832000	CN0	deletion	0|1	0|0	0|1	0|0	0|1	0|0	0|1	0|0	0|0	0|1	0|0	0|1	0|1	0|0	0|0	0|1	1|1	0|0	1|1	0|1	0|0	1|1	1|1	1|1	0|0	0|0	0|0	0|0	0|0	0|0	1.04	1.72	0.92	1.96	0.82	1.7	1.02	1.98	1.96	1.08	1.86	0.94	1.22	2.16	1.98	1.22
1	1:92047201-92048800	CN0,CN2	deletion	0|0	0|0	0|0	0|0	0|1	0|0	0|0	0|0	0|0	0|0	0|0	0|0	0|0	0|0	0|0	0|0	0|1	0|0	0|0	0|0	0|2	0|1	0|1	0|1	0|0	0|0	0|0	0|0	0|0	0|0	1.66	2	1.68	2.04	0.82	1.82	1.62	1.86	1.84	1.94	2.02	1.84	2.12	2.14	2.08	2.2
1	1:92052801-92054400	CN0,CN2	deletion	0|1	0|0	0|0	0|0	0|0	0|0	0|0	0|0	0|0	0|0	0|0	0|0	0|0	0|0	0|0	0|0	0|1	0|0	0|0	0|0	0|0	0|1	0|1	0|1	0|0	0|0	0|2	0|0	0|0	0|0	1.42	2.3	2.24	2.54	1.86	1.92	1.52	1.8	2.46	1.84	2.5	2.12	2.3	2.24	2.26	1.86
1	1:92057201-92060400	CN0,CN2,CNH	duplication	0|2	0|0	0|1	0|2	0|0	0|0	0|0	0|0	0|0	0|1	0|0	0|2	0|2	0|0	0|0	0|2	2|2	0|2	0|2	0|2	2|2	2|2	2|2	2|2	2|2	2|2	2|2	2|2	2|2	2|3	2.78	1.98	1.04	2.96	2.26	2.22	2.14	2.24	1.9	1.12	2.12	2.88	3.22	2.02	2.16	2.6
1	1:92066401-92071200	CN2,CNH	duplication	1|2	0|1	0|0	0|1	1|1	1|1	1|1	0|1	0|1	0|1	1|1	0|1	0|1	1|1	0|1	0|1	2|2	0|1	0|1	2|2	0|1	0|1	1|1	1|1	0|1	0|1	0|1	0|1	0|1	0|1	4.78	3.48	2.14	3.04	3.74	3.82	4.38	3.18	3.18	2.4	3.8	2.9	3.14	3.68	3.14	2.76
1	1:92072801-92080400	CN0,CN2,CNH	duplication	2|2	0|0	0|1	0|2	0|2	0|0	0|2	0|0	0|0	0|1	0|0	0|0	0|0	0|0	0|0	0|0	3|3	0|0	0|0	2|2	0|2	0|2	0|2	0|2	0|0	0|2	0|2	0|2	0|2	0|2	3.82	2.12	1.46	2.56	2.62	2.08	3.36	1.96	1.9	1.26	2.22	2.2	2.04	2.08	1.84	2.2
1	1:92083201-92086000	CN2,CNH	duplication	1|2	0|1	0|0	0|0	0|0	0|0	1|1	0|0	0|1	0|1	0|0	0|1	0|1	0|0	0|0	0|1	1|2	0|0	0|1	0|1	0|0	0|1	0|1	0|1	0|1	0|1	0|1	0|1	0|1	0|1	4.54	2.5	2.18	2.18	2.32	2.2	4.18	2.36	2.52	2.54	1.96	2.48	2.88	2.42	2.28	2.52
1	1:92086401-92088400	CN0,CN2,CNH	duplication	0|2	0|2	0|0	0|0	0|2	0|2	0|2	0|0	0|0	0|0	0|2	0|0	0|0	0|0	0|0	0|1	2|3	0|0	0|0	0|2	0|1	0|2	0|0	0|0	0|1	0|1	0|1	0|1	0|1	0|1	3.16	2.56	2.3	1.82	3.14	2.78	3.42	1.88	2.02	2.26	2.56	1.78	1.76	2.42	2.3	1.5
1	1:92096001-92098400	CN2	duplication	1|1	0|0	0|0	0|0	0|0	0|0	1|1	0|0	0|0	0|0	0|0	0|0	0|0	0|0	0|0	0|0	1|1	0|0	0|0	0|1	0|0	0|0	0|0	0|0	0|0	0|0	0|0	0|0	0|0	0|0	4.48	2.06	2.4	1.82	2.24	2.04	3.54	2.32	1.88	1.86	2.42	1.88	1.96	2.36	1.68	1.66
1	1:92101201-92104000	CN2,CNH	duplication	1|2	0|1	0|0	0|0	0|0	0|0	1|1	0|0	0|1	0|1	0|0	0|1	0|1	0|0	0|0	0|1	1|2	0|0	0|1	0|1	0|0	0|1	0|1	0|1	0|1	0|1	0|1	0|1	0|1	0|1	4.48	2.46	2.18	2.2	2.32	2.18	4.06	2.36	2.54	2.54	1.94	2.5	2.86	2.42	2.26	2.52
1	1:92104401-92107200	CN0,CN2	duplication	2|2	0|0	0|0	0|0	0|2	0|2	0|2	0|0	0|0	0|0	0|0	0|0	0|0	0|0	0|0	0|0	2|2	0|0	0|0	0|2	0|0	0|2	0|2	2|2	0|0	0|1	0|0	0|0	0|1	0|0	3.54	2.56	2.14	1.88	3.14	2.78	3.24	2.12	2.04	2.26	2.56	1.76	1.68	2.42	2.3	1.68
1	1:92107201-92109200	CN2,CNH	duplication	0|1	0|0	0|0	0|1	1|1	0|0	0|1	0|0	0|0	0|0	0|0	0|1	0|1	0|0	0|0	0|1	1|2	0|0	0|1	0|1	0|1	2|2	2|2	2|2	0|1	0|1	1|1	1|1	0|1	1|1	3.36	2.42	1.76	3.34	3.98	2.1	3.14	2	2	1.88	2.54	2.84	2.76	2.04	2.36	2.7
1	1:92110401-92112800	CN2,CNH	duplication	1|1	0|1	0|0	0|1	1|1	0|1	1|1	0|0	0|1	0|1	0|0	0|1	0|1	0|1	0|0	0|1	2|2	0|1	0|1	1|1	0|0	0|1	0|1	0|1	0|0	0|1	0|1	0|1	0|1	0|0	4.12	2.84	2.16	2.68	3.9	2.76	4.18	2.34	3.08	2.62	2.26	2.72	3.02	3.4	2.26	2.68
1	1:92116401-92118000	CN2,CNH	duplication	2|2	1|2	1|1	1|1	1|1	1|1	2|2	1|2	0|1	1|1	1|1	0|0	0|1	1|1	1|1	0|1	2|2	1|1	0|1	1|2	0|0	1|1	0|0	0|1	0|1	0|1	0|1	0|0	0|0	0|0	5.68	4.62	3.66	3.92	4.36	4.3	5.92	4.64	3.4	4.08	3.86	2.34	2.88	4.4	3.64	2.96
1	1:93057201-93066000	CN0,CN2,CNH	duplication	1|1	3|3	3|3	3|3	1|1	3|3	1|1	3|3	3|3	2|3	3|3	1|1	0|0	2|3	0|0	0|0	3|3	0|2	1|1	3|3	1|1	1|1	1|1	1|1	1|1	1|1	1|1	1|1	1|1	1|1	0.5	12.3	5.76	7.78	0.48	11.32	0.46	5.6	12.12	4.9	8.84	0	1.8	4.56	1.3	1.7
1	1:93066401-93076400	CN0,CN2,CNH	deletion	1|1	2|3	0|2	2|3	1|1	3|3	1|1	0|2	3|3	2|2	2|2	1|1	0|1	0|2	0|1	0|1	0|0	0|1	1|1	2|3	1|1	1|1	1|1	1|1	1|1	1|1	1|1	1|1	1|1	1|1	0.3	5.22	2.64	4.54	0.28	6.56	0.28	2.98	5.66	3.6	3.78	0	0.96	2.7	0.92	0.88
1	1:93370401-93374000	CNH	duplication	1|1	1|1	1|1	1|1	1|1	1|1	1|1	1|1	1|1	1|1	1|1	1|1	1|1	1|1	1|1	1|1	1|1	1|1	1|1	1|1	1|1	1|1	1|1	1|1	1|1	1|1	1|1	1|1	1|1	1|1	78.8	72.84	87.52	78.66	88.38	92.18	81.5	74.22	98.68	87.14	60.24	84.1	95.78	80.46	74.32	93.26
1	1:93374001-93376800	CN2,CNH	duplication	2|2	1|1	1|1	0|1	1|1	1|1	2|2	2|2	2|2	2|2	1|2	2|2	2|2	2|2	2|2	2|2	1|1	1|1	1|1	1|1	2|2	0|1	0|1	0|1	0|1	0|1	2|2	1|2	1|2	1|2	6.24	4.48	4.68	3.06	3.48	4.22	5.76	7.9	8.1	6.12	5.14	7.7	6.86	8.18	8.72	7.9
1	1:93377601-93387600	CN0,CN2	duplication	0|2	0|0	0|0	0|0	0|0	0|2	0|2	0|1	0|0	0|0	0|0	0|0	0|2	0|0	0|2	0|2	0|1	0|2	0|2	0|1	0|2	0|1	0|1	0|1	0|2	0|2	0|2	0|2	0|2	0|2	3.02	2.12	1.92	2.08	2.14	3.04	3.02	1	1.86	1.9	1.98	2.42	2.58	2.1	2.78	2.96
1	1:96598401-96612000	CN2,CNH	duplication	0|0	0|1	1|1	0|1	0|1	0|1	0|0	1|1	0|1	0|1	0|0	0|1	0|1	0|0	0|0	0|1	2|2	0|0	0|1	1|1	1|1	0|0	0|0	0|0	1|1	1|1	1|1	1|1	1|1	1|1	2.02	2.96	4.16	3.16	2.94	2.92	2.08	4.02	3.08	3.04	2.08	3.04	3.2	1.98	1.94	2.78
1	1:97492001-97494000	CN0,CN2	duplication	0|0	0|0	0|0	0|0	0|0	0|0	0|0	0|0	0|1	0|0	0|0	0|0	0|2	0|0	0|0	0|0	0|0	0|0	0|1	0|0	0|0	1|1	0|1	0|1	0|0	0|0	0|0	0|0	0|0	0|0	2.14	2.16	1.52	2.4	1.7	2.18	2.2	2.12	1.32	2.38	2.22	2.48	2.66	2.54	2.18	2.08
1	1:98974001-98980400	CNH	duplication	1|1	1|1	1|1	1|1	1|1	1|1	1|1	1|1	1|1	1|1	1|1	1|1	1|1	1|1	1|1	1|1	1|1	1|1	1|1	1|1	1|1	1|1	1|1	1|1	1|1	1|1	1|1	1|1	1|1	1|1	66.98	52.1	56.44	76.34	67.48	77.46	67.92	60.52	66.48	61.44	62.18	59.54	58.88	59.22	60.32	54.92
1	1:98981201-99010000	CN0	deletion	0|1	0|1	1|1	1|1	0|0	0|1	0|1	0|1	1|1	0|0	1|1	0|1	0|1	1|1	1|1	0|1	0|0	1|1	0|0	0|1	0|0	0|0	0|0	0|0	0|0	0|0	0|0	0|0	0|0	0|0	1	1.04	0	0	1.94	1.04	0.84	0.96	0	1.9	0	1.08	1	0	0	1.1
1	1:99010001-99017200	CNH	duplication	1|1	1|1	1|1	1|1	1|1	1|1	1|1	1|1	1|1	1|1	1|1	1|1	1|1	1|1	1|1	1|1	1|1	1|1	1|1	1|1	1|1	1|1	1|1	1|1	1|1	1|1	1|1	1|1	1|1	1|1	62.42	49.96	52.38	70.4	63.44	71.78	66.36	58.32	62.3	54.9	59.04	57.78	53.78	56.96	58.22	57.54
1	1:100330801-100336400	CNH	duplication	1|1	1|1	1|1	1|1	1|1	1|1	1|1	1|1	1|1	1|1	1|1	1|1	1|1	1|1	1|1	1|1	1|1	1|1	1|1	1|1	1|1	1|1	1|1	1|1	1|1	1|1	1|1	1|1	1|1	1|1	63.38	49.84	52.64	71.18	63.82	72.58	66.24	58.58	62.12	54.14	60.2	57.02	55.86	59.8	59	56.16
1	1:100360401-100394000	CNH	duplication	1|1	1|1	1|1	1|1	1|1	1|1	1|1	1|1	1|1	1|1	1|1	1|1	1|1	1|1	1|1	1|1	1|1	1|1	1|1	1|1	1|1	1|1	1|1	1|1	1|1	1|1	1|1	1|1	1|1	1|1	61.96	46.16	58.42	44.46	23.4	31.6	39.64	75.04	70.2	25.52	53.68	37.46	69.68	40.42	40.92	83.9
1	1:100394401-100400400	CNH	duplication	1|1	1|1	1|1	1|1	1|1	1|1	1|1	1|1	1|1	1|1	1|1	1|1	1|1	1|1	1|1	1|1	1|1	1|1	1|1	1|1	1|1	1|1	1|1	1|1	1|1	1|1	1|1	1|1	1|1	1|1	77.8	68.56	79.04	77.02	85.74	98.7	76.52	70.98	94.96	79.24	65	82.16	88.46	75.3	75.52	91
1	1:100400801-100403600	CNH	duplication	1|1	1|1	1|1	1|1	1|1	1|1	1|1	1|1	1|1	1|1	1|1	1|1	1|1	1|1	1|1	1|1	1|1	1|1	1|1	1|1	1|1	1|1	1|1	1|1	1|1	1|1	1|1	1|1	1|1	1|1	104.38	91.38	110.24	145.44	68.92	74.26	71.42	127.72	119.32	53.34	108.12	90.76	118.42	90	77.8	135.88
1	1:100403601-100428400	CNH	duplication	1|1	1|1	1|1	1|1	1|1	1|1	1|1	1|1	1|1	1|1	1|1	1|1	1|1	1|1	1|1	1|1	1|1	1|1	1|1	1|1	1|1	1|1	1|1	1|1	1|1	1|1	1|1	1|1	1|1	1|1	121.28	97.96	127.58	159.96	77.64	85.44	86.92	142.86	129.9	68.14	112.5	106.9	139.56	119.6	112.38	164.54
1	1:100428401-100431200	CNH	duplication	1|1	1|1	1|1	1|1	1|1	1|1	1|1	1|1	1|1	1|1	1|1	1|1	1|1	1|1	1|1	1|1	1|1	1|1	1|1	1|1	1|1	1|1	1|1	1|1	1|1	1|1	1|1	1|1	1|1	1|1	60.66	56.5	48.9	63.7	46.78	49.08	40.58	37.68	45.34	37.58	63.16	58.08	48.26	67.34	61.24	54.3
1	1:100431201-100438800	CNH	duplication	1|1	1|1	1|1	1|1	1|1	1|1	1|1	1|1	1|1	1|1	1|1	1|1	1|1	1|1	1|1	1|1	1|1	1|1	1|1	1|1	1|1	1|1	1|1	1|1	1|1	1|1	1|1	1|1	1|1	1|1	127.86	99.1	111.22	157.2	74.12	80.8	85.3	131.58	122.66	57.08	119.04	95	124.86	101.42	85.44	142.46
1	1:100439201-100441600	CNH	duplication	1|1	1|1	1|1	1|1	1|1	1|1	1|1	1|1	1|1	1|1	1|1	1|1	1|1	1|1	1|1	1|1	1|1	1|1	1|1	1|1	1|1	1|1	1|1	1|1	1|1	1|1	1|1	1|1	1|1	1|1	47.98	40.5	53.04	48.28	51.96	50.5	44.9	54.36	63.12	55.86	41.76	56.26	57.46	59.48	55.26	58.82
1	1:100445601-100456000	CNH	duplication	1|1	1|1	1|1	1|1	1|1	1|1	1|1	1|1	1|1	1|1	1|1	1|1	1|1	1|1	1|1	1|1	1|1	1|1	1|1	1|1	1|1	1|1	1|1	1|1	1|1	1|1	1|1	1|1	1|1	1|1	175.64	141.54	235.1	212.16	108.42	122.08	119.56	266.66	209.84	101.66	157.76	150.04	269.32	173.44	165.04	293.42
1	1:101965601-101971600	CNH	duplication	1|1	1|1	1|1	1|1	1|1	1|1	1|1	1|1	1|1	1|1	1|1	1|1	1|1	1|1	1|1	1|1	1|1	1|1	1|1	1|1	1|1	1|1	1|1	1|1	1|1	1|1	1|1	1|1	1|1	1|1	43.26	30.24	38.14	34.24	40.86	45	43.96	47.36	38.12	46.14	42.98	39.68	41.06	38.16	38.72	42.18
1	1:102410401-102413200	CN0,CN2	deletion	0|0	0|0	0|1	0|0	0|0	0|1	0|0	0|1	0|1	0|1	0|0	0|1	0|2	0|1	0|1	0|0	0|0	0|1	0|0	0|0	0|0	1|1	1|1	1|1	0|0	0|0	0|0	0|0	0|0	0|2	2.02	2.3	1.32	2.3	1.84	1.28	2.06	1.1	1.28	1.1	1.98	1.16	2.92	1.32	1.28	2.28
1	1:102748401-102750400	CNH	duplication	1|1	1|1	1|1	1|1	1|1	1|1	1|1	1|1	1|1	1|1	1|1	1|1	1|1	1|1	1|1	1|1	1|1	1|1	1|1	1|1	1|1	1|1	1|1	1|1	1|1	1|1	1|1	1|1	1|1	1|1	33.32	29.66	28.92	27.88	26.74	26.64	30.86	31.24	30.68	26.74	26.9	27.2	31.46	27.4	28	30.52
1	1:102842801-102846000	CN0,CN2	deletion	0|0	0|0	0|1	0|1	1|1	0|0	0|0	0|1	0|0	0|0	0|0	0|0	0|0	0|0	0|0	0|2	1|1	0|0	0|1	0|1	0|0	0|0	0|0	0|0	0|0	0|0	0|0	0|0	0|0	0|0	2.24	2.06	0.88	0.88	0.14	2.04	1.96	0.84	2.06	2	1.92	2.22	2.34	1.8	2.36	2.52
1	1:102903201-102905600	CN0,CN2	deletion	0|0	0|0	0|0	0|0	0|0	0|0	0|0	0|1	0|0	0|1	0|0	0|0	0|0	0|0	0|0	0|2	0|0	0|0	0|0	0|0	0|0	1|1	1|1	1|1	0|0	0|0	0|0	0|0	0|0	0|0	2.06	1.98	1.94	2.32	2.08	2.06	1.6	1.28	2.16	1.08	2.02	1.92	2.1	1.72	2.36	2.58
1	1:102986801-102989200	CN2	duplication	0|0	0|1	1|1	1|1	1|1	1|1	0|0	0|1	1|1	1|1	0|1	1|1	1|1	1|1	1|1	1|1	0|0	1|1	0|1	0|1	0|0	0|1	1|1	1|1	0|0	0|0	0|0	0|0	0|0	0|0	2.04	3.16	3.48	3.66	3.54	4.34	2.06	2.76	3.66	3.92	3.24	3.76	3.4	3.6	4.06	4.12
1	1:103003201-103007200	CN2	duplication	0|0	0|0	0|0	0|0	0|0	0|0	0|0	0|1	0|0	0|0	0|0	0|0	0|0	0|0	0|0	0|0	0|0	0|0	0|0	0|0	0|0	1|1	1|1	0|1	0|0	0|0	0|0	0|0	0|0	0|0	1.86	1.94	1.72	1.92	1.98	1.92	1.78	3.1	1.88	2.5	1.96	1.86	1.72	1.82	1.9	2.1
1	1:104210801-104214000	CNH	duplication	1|1	1|1	1|1	1|1	1|1	1|1	1|1	1|1	1|1	1|1	1|1	1|1	1|1	1|1	1|1	1|1	1|1	1|1	1|1	1|1	1|1	1|1	1|1	1|1	1|1	1|1	1|1	1|1	1|1	1|1	44.9	44.84	45.08	45.38	50.38	52.42	33.5	38.66	51.08	51.3	46.72	47.56	45.58	46.04	43.6	55.38
1	1:105080801-105144400	CNH	duplication	1|1	1|1	1|1	1|1	1|1	1|1	1|1	1|1	1|1	1|1	1|1	1|1	1|1	1|1	1|1	1|1	1|1	1|1	1|1	1|1	1|1	1|1	1|1	1|1	1|1	1|1	1|1	1|1	1|1	1|1	17.48	16.54	17.24	19.88	17.02	18.78	15.68	16.36	18.28	16.58	18.68	14.6	14.64	12.76	11.84	15.96
1	1:106234001-106236800	CNH	duplication	1|1	1|1	1|1	1|1	1|1	1|1	1|1	1|1	1|1	1|1	1|1	1|1	1|1	1|1	1|1	1|1	1|1	1|1	1|1	1|1	1|1	1|1	1|1	1|1	1|1	1|1	1|1	1|1	1|1	1|1	49.74	42.9	46.74	48.2	47.38	46.8	45.24	49.24	54.54	49.28	43.34	46.7	51.1	47.82	43	53.86
1	1:106693201-106699200	CN0	deletion	0|0	0|0	0|0	0|0	0|1	0|0	0|0	0|0	0|0	0|0	0|0	0|1	0|0	0|1	0|1	0|0	0|0	0|1	0|0	0|0	1|1	0|0	0|0	0|0	1|1	1|1	1|1	1|1	1|1	1|1	2.02	1.96	2.02	1.88	1	1.86	1.78	1.76	2.02	1.92	2.02	1.04	2.12	0.98	0.98	2.02
1	1:106814401-106819600	CN0	deletion	0|0	0|0	0|0	0|0	0|0	0|0	0|0	0|0	0|0	0|0	0|0	0|1	0|0	0|1	0|1	0|0	0|0	0|1	0|0	0|0	1|1	0|0	0|0	0|0	1|1	1|1	1|1	1|1	1|1	1|1	2.08	1.88	2.12	1.8	1.96	2.1	2.2	2.02	1.88	1.84	2	1.16	1.8	1.16	1.14	2.06
1	1:106832801-106836800	CN0	deletion	0|0	0|0	0|0	0|0	0|0	0|0	0|0	0|0	0|0	0|0	0|0	0|0	0|0	0|0	0|0	0|0	0|0	0|0	0|0	0|0	1|1	0|0	0|1	0|0	1|1	1|1	1|1	1|1	1|1	1|1	1.64	1.9	1.82	1.62	1.82	1.72	1.82	1.8	2.06	1.76	2.24	2	1.86	1.94	2	2.24
1	1:107067601-107070400	CNH	duplication	1|1	1|1	1|1	1|1	1|1	1|1	1|1	1|1	1|1	1|1	1|1	1|1	1|1	1|1	1|1	1|1	1|1	1|1	1|1	1|1	1|1	1|1	1|1	1|1	1|1	1|1	1|1	1|1	1|1	1|1	58.38	52.96	57.3	54.86	51.7	49	55.88	59	58.62	52.46	48.58	53.36	56.2	56.64	52.84	55.06
1	1:107115201-107118000	CN0	deletion	1|1	1|1	1|1	1|1	0|1	1|1	1|1	0|1	1|1	1|1	0|1	0|0	0|1	0|0	0|0	0|1	0|0	0|0	1|1	0|0	0|0	1|1	1|1	1|1	0|0	0|0	0|0	0|0	0|0	0|0	0.4	0.32	0.3	0.24	0.6	0.38	0.4	0.6	0.48	0.22	1.06	1.74	1.3	2.02	2.02	1.3
1	1:107155201-107157200	CN0	deletion	0|0	0|0	0|0	0|0	0|0	0|0	0|0	0|0	0|0	0|0	0|0	0|1	0|0	0|1	0|1	0|0	0|0	0|1	0|0	0|0	0|0	0|0	0|0	0|0	0|0	0|0	0|0	0|0	0|0	0|0	2.14	1.6	1.7	1.72	1.88	2.16	2.12	1.86	1.96	1.92	1.78	1.04	2.1	0.96	0.66	2.08
1	1:107196401-107199600	CN0	deletion	0|0	0|0	0|0	0|0	0|0	0|0	0|0	0|0	0|0	0|0	0|0	0|1	0|0	0|1	0|1	0|0	0|0	0|1	0|0	0|0	0|0	0|0	0|1	0|0	0|0	0|0	0|0	0|0	0|0	0|0	1.54	1.86	1.94	1.86	2.24	1.76	1.98	1.92	2.02	2.02	1.98	1.04	2.2	0.94	0.88	1.76
1	1:107225601-107227600	CN0	deletion	0|1	0|0	0|0	0|0	0|0	0|0	0|0	0|0	0|0	0|0	0|0	0|0	0|0	0|0	0|0	0|0	0|0	0|0	0|0	0|0	0|1	0|0	0|0	0|0	0|1	0|1	0|1	0|1	0|1	0|1	1.32	2.06	1.48	2.08	1.98	1.76	1.9	1.82	1.58	1.76	1.98	1.86	2.08	2.28	1.98	2.18
1	1:108574401-108581600	CNH	duplication	1|1	1|1	1|1	1|1	1|1	1|1	1|1	1|1	1|1	1|1	1|1	1|1	1|1	1|1	1|1	1|1	1|1	1|1	1|1	1|1	1|1	1|1	1|1	1|1	1|1	1|1	1|1	1|1	1|1	1|1	66.3	48.88	55.8	71.1	70.38	73.2	69.72	63.32	64.08	58.3	63.42	60.72	56.86	57.3	61.06	57.96
1	1:108614801-108618800	CNH	duplication	1|1	1|1	1|1	1|1	1|1	1|1	1|1	1|1	1|1	1|1	1|1	1|1	1|1	1|1	1|1	1|1	1|1	1|1	1|1	1|1	1|1	1|1	1|1	1|1	1|1	1|1	1|1	1|1	1|1	1|1	70.34	50.2	55.2	71.58	68.3	74.66	70.26	61.72	64.94	62.14	62.7	58.1	61.1	59.14	60.54	55.46
1	1:108619601-108626800	CNH	duplication	1|1	1|1	1|1	1|1	1|1	1|1	1|1	1|1	1|1	1|1	1|1	1|1	1|1	1|1	1|1	1|1	1|1	1|1	1|1	1|1	1|1	1|1	1|1	1|1	1|1	1|1	1|1	1|1	1|1	1|1	60.36	49.4	52.82	69.32	62.28	68.72	64.28	57.38	61.68	55.6	56.08	56.18	55.18	56.5	54	52.1
1	1:108628401-108631200	CNH	duplication	1|1	1|1	1|1	1|1	1|1	1|1	1|1	1|1	1|1	1|1	1|1	1|1	1|1	1|1	1|1	1|1	1|1	1|1	1|1	1|1	1|1	1|1	1|1	1|1	1|1	1|1	1|1	1|1	1|1	1|1	60.78	45.5	50.44	67.44	63.44	63.7	64.28	53.88	62.3	50.5	58.44	54.94	53.02	54.08	52.06	51.58
1	1:110028001-110033600	CNH	duplication	1|1	1|1	1|1	1|1	1|1	1|1	1|1	1|1	1|1	1|1	1|1	1|1	1|1	1|1	1|1	1|1	1|1	1|1	1|1	1|1	1|1	1|1	1|1	1|1	1|1	1|1	1|1	1|1	1|1	1|1	65.46	50.96	55.94	70.66	64.42	70.72	67.46	59.7	61.54	54.26	59.6	56.52	57.14	57.68	60.1	56.14
1	1:110036801-110042400	CNH	duplication	1|1	1|1	1|1	1|1	1|1	1|1	1|1	1|1	1|1	1|1	1|1	1|1	1|1	1|1	1|1	1|1	1|1	1|1	1|1	1|1	1|1	1|1	1|1	1|1	1|1	1|1	1|1	1|1	1|1	1|1	66.98	49.98	53.6	72.54	65.36	72.46	64.64	60.52	63.38	56.6	61.62	59.54	54.82	58.76	60.94	54.92
1	1:110046001-110048800	CNH	duplication	1|1	1|1	1|1	1|1	1|1	1|1	1|1	1|1	1|1	1|1	1|1	1|1	1|1	1|1	1|1	1|1	1|1	1|1	1|1	1|1	1|1	1|1	1|1	1|1	1|1	1|1	1|1	1|1	1|1	1|1	62	48.46	52.98	72.54	62.1	68.18	64.28	57.04	63.36	52.04	58.96	56.98	53.42	56.18	54.92	51.1
1	1:110049601-110051200	CNH	duplication	1|1	1|1	1|1	1|1	1|1	1|1	1|1	1|1	1|1	1|1	1|1	1|1	1|1	1|1	1|1	1|1	1|1	1|1	1|1	1|1	1|1	1|1	1|1	1|1	1|1	1|1	1|1	1|1	1|1	1|1	76.36	61.96	67.74	84.38	82	84.2	76.74	77.54	80.72	73.42	74.92	70.78	65.26	65.9	66.98	69.2
1	1:110318801-110322400	CNH	duplication	1|1	1|1	1|1	1|1	1|1	1|1	1|1	1|1	1|1	1|1	1|1	1|1	1|1	1|1	1|1	1|1	1|1	1|1	1|1	1|1	1|1	1|1	1|1	1|1	1|1	1|1	1|1	1|1	1|1	1|1	66.88	52.94	57.86	75.88	70.96	77.68	68.24	66.16	66.62	59.54	63.04	62.78	59.18	58.8	61.26	60.48
1	1:111492001-111494000	CN0,CN2	deletion	0|0	0|0	0|0	0|0	0|0	0|0	0|0	0|0	0|0	0|0	0|2	0|0	0|1	0|0	0|0	0|1	1|1	0|0	0|0	0|1	0|0	0|0	0|0	0|0	0|0	0|0	0|0	0|0	0|0	0|0	2.1	2.28	1.76	2.22	2.12	2.2	2.04	1.98	2.24	2.34	2.56	1.86	1.2	2.24	2.08	1.08
1	1:112324001-112326000	CN2	duplication	0|1	0|1	0|1	0|0	0|0	0|0	0|1	0|1	0|0	0|0	0|0	0|0	0|0	0|0	0|0	0|0	0|0	0|1	0|1	0|1	0|0	0|1	0|0	0|0	0|0	0|0	0|0	0|0	0|0	0|0	2.96	2.7	3.02	2.18	1.92	2.14	2.84	2.88	1.8	2.46	1.66	2.08	2.1	1.96	2.14	1.76
1	1:115539601-115542400	CN0	deletion	0|0	0|0	0|0	0|0	0|0	0|0	0|0	0|0	0|0	0|0	0|1	0|1	0|0	0|1	0|0	0|0	0|1	0|0	0|1	0|1	0|1	0|0	0|0	0|0	0|1	0|1	0|1	0|1	0|1	0|1	2.02	1.92	2.2	2.02	1.88	2.06	2.24	2.1	2.34	2.04	1.44	1.16	2.02	1.08	1.82	1.68
1	1:116144401-116146400	CN2	duplication	0|1	0|0	0|0	0|0	0|0	0|0	0|1	0|1	0|0	0|0	0|1	0|0	0|0	0|0	0|0	0|0	0|1	0|0	0|1	0|0	0|0	0|0	0|0	0|0	0|0	0|0	0|0	0|0	0|0	0|0	2.94	2.18	1.94	1.92	1.9	2.32	2.84	3.3	1.96	2.14	2.76	2.08	1.98	2.42	2.12	1.56
1	1:117200001-117206400	CNH	duplication	1|1	1|1	1|1	1|1	1|1	1|1	1|1	1|1	1|1	1|1	1|1	1|1	1|1	1|1	1|1	1|1	1|1	1|1	1|1	1|1	1|1	1|1	1|1	1|1	1|1	1|1	1|1	1|1	1|1	1|1	77.52	70.84	81.14	77.3	85.4	97.76	78.82	69.06	92.48	77.82	63.06	81.74	87.88	74.9	75.2	92.08
1	1:117262801-117264400	CNH	duplication	1|1	1|1	1|1	1|1	1|1	1|1	1|1	1|1	1|1	1|1	1|1	1|1	1|1	1|1	1|1	1|1	1|1	1|1	1|1	1|1	1|1	1|1	1|1	1|1	1|1	1|1	1|1	1|1	1|1	1|1	16.4	14.4	15.58	15.64	16.5	16.98	15.06	13.82	17.34	17.64	14.82	18.48	17.42	18.98	17.1	18.86
1	1:117928401-117930800	CN0	deletion	0|0	0|0	0|0	0|0	0|1	0|0	0|0	0|0	0|0	0|0	0|1	0|0	0|1	0|1	0|0	0|1	0|0	0|0	0|1	0|1	0|0	0|0	0|0	0|0	0|0	0|0	0|0	0|0	0|0	0|0	2.1	2.2	2.5	1.96	1.32	1.54	1.96	2.24	1.9	1.6	1.16	1.8	1.14	1.2	1.86	1.46
1	1:118207601-118210000	CN0	deletion	0|0	0|1	1|1	0|0	0|0	0|0	0|1	0|0	0|0	0|1	0|0	0|1	0|1	0|0	0|1	0|1	0|1	0|1	0|1	0|1	0|0	0|0	0|1	0|0	0|0	0|0	0|0	0|0	0|0	0|0	2.38	1.16	0.2	1.88	2	1.92	1.36	2.42	2.16	1.46	2	0.9	1.24	1.98	0.98	1.06
1	1:118243201-118248000	CN0	deletion	0|1	0|0	0|0	0|1	0|1	0|1	0|1	1|1	0|0	0|0	1|1	0|1	0|1	0|1	0|0	0|1	0|1	0|0	0|1	0|1	1|1	0|1	0|0	0|1	1|1	1|1	1|1	1|1	1|1	1|1	0.94	1.84	1.8	0.96	1.18	0.92	1.08	0.02	2.14	1.86	0	0.92	1.04	1.1	2.02	1.08
1	1:120130801-120135200	CN0,CN2	deletion	0|0	0|0	0|0	0|0	0|1	0|1	0|0	0|0	0|0	0|0	0|0	0|0	0|0	0|0	0|1	0|0	1|1	0|1	0|0	0|1	0|0	0|0	0|0	0|0	0|0	0|0	0|0	0|0	0|0	0|2	2.04	2.04	1.92	1.82	0.82	1.18	1.88	1.84	2.08	2.2	1.82	2.18	2.2	1.92	0.98	1.96
1	1:120136801-120140800	CN0	deletion	0|0	0|0	0|0	0|0	0|1	0|1	0|0	0|0	0|0	0|0	0|0	0|0	0|0	0|0	0|1	0|0	1|1	0|1	0|0	0|1	0|0	0|0	0|0	0|0	0|0	0|0	0|0	0|0	0|0	0|0	1.8	1.88	2.2	2.06	1.02	1.08	1.66	1.9	2.12	1.74	1.8	1.74	2.04	1.98	1.04	2.16
1	1:120759601-120762000	CN2	duplication	0|0	0|1	0|1	0|0	0|0	0|0	0|1	0|0	0|1	0|0	0|0	0|0	0|0	0|0	0|0	0|0	0|0	0|0	0|0	0|0	0|0	0|0	0|0	0|0	0|0	0|0	0|0	0|0	0|0	0|0	2.16	2.9	3.22	2.14	2.02	2	2.96	2.16	2.74	2	1.9	1.76	1.94	2.12	1.88	1.8
1	1:120766001-120768000	CN2	duplication	0|0	0|1	0|1	0|0	0|0	0|0	0|1	0|0	0|0	0|0	0|0	0|0	0|0	0|0	0|0	0|0	0|0	0|0	0|0	0|0	0|0	0|0	0|0	0|0	0|0	0|0	0|0	0|0	0|0	0|0	2.1	2.86	3.2	1.84	1.78	2.32	3.06	1.74	1.94	2.08	1.84	2	1.7	1.9	2.44	2.36
1	1:120778001-120780000	CN2	duplication	0|0	0|1	0|1	0|0	0|0	0|0	0|1	0|0	0|0	0|0	0|0	0|0	0|0	0|0	0|0	0|0	0|0	0|0	0|0	0|0	0|0	0|0	0|0	0|0	0|0	0|0	0|0	0|0	0|0	0|0	2.32	2.92	3.2	1.98	1.66	2.28	3.2	2.24	2.08	2.2	1.98	2.08	1.94	2.08	1.76	1.94
1	1:120792801-120794800	CN0,CN2	duplication	0|0	2|2	0|2	0|0	0|1	0|0	0|2	0|0	0|2	0|0	0|0	0|2	0|0	0|0	0|2	0|0	0|2	0|0	0|0	0|0	0|0	0|0	0|0	0|0	0|2	0|0	0|0	0|2	0|0	0|0	2.08	3.74	3.26	2.16	1.32	2.06	3.22	2.04	2.5	2.24	2.12	2.56	2.24	2.44	2.68	2.06
1	1:120825601-120827600	CN2	duplication	0|0	0|1	0|1	0|0	0|0	0|0	0|1	0|0	0|0	0|0	0|0	0|0	0|0	0|0	0|0	0|0	0|0	0|0	0|0	0|0	0|0	0|0	0|0	0|0	0|1	0|1	0|0	0|0	0|0	0|0	2.18	3.32	3.2	1.9	1.96	2.14	2.9	2.46	2.02	1.9	2.24	1.92	2.44	2.1	2.12	2.06
1	1:120835601-120837200	CN0,CN2	duplication	0|0	0|2	0|2	0|0	0|0	0|0	0|2	0|0	0|2	0|0	0|1	0|0	0|0	0|0	0|0	0|0	0|0	0|0	0|0	0|0	0|0	0|0	0|0	0|0	0|0	0|0	0|0	0|0	0|0	0|0	2.12	3.06	3.34	2.12	1.88	2.2	3	2.08	2.84	2.38	1.36	2.16	2.06	1.96	1.64	2.16
1	1:120844001-120846800	CN2	duplication	0|0	0|1	0|1	0|0	0|0	0|0	0|1	0|0	0|0	0|0	0|0	0|0	0|0	0|1	0|0	0|0	0|0	0|0	0|0	0|0	0|0	0|0	0|0	0|0	0|0	0|0	0|0	0|0	0|0	0|0	2.06	2.92	2.8	1.94	2.26	1.68	3.38	2.02	2.32	2.08	1.74	2.04	2.18	2.7	1.92	2.32
1	1:120847601-120849600	CN2	duplication	0|0	0|1	0|1	0|0	0|0	0|0	0|1	0|0	0|0	0|0	0|1	0|0	0|0	0|0	0|1	0|0	0|0	0|0	0|0	0|0	0|0	0|0	0|0	0|0	0|0	0|0	0|0	0|1	0|0	0|0	2.3	3.2	3.08	1.64	1.92	1.88	3.5	2.3	2.18	2.06	2.46	2.06	2.02	2.3	2.56	2.1
1	1:120858801-120860800	CN2	duplication	0|0	1|1	0|1	0|0	0|0	0|0	0|1	0|0	0|0	0|0	0|0	0|0	0|0	0|0	0|0	0|0	0|0	0|0	0|1	0|0	0|0	0|0	0|0	0|0	0|0	0|0	0|0	0|0	0|0	0|0	2.26	3.8	3.08	2.28	1.94	2	3.16	2	1.64	2.2	2	2.42	2.2	2.06	2.38	1.56
1	1:120873201-120875200	CN2	duplication	0|0	0|1	0|1	0|1	0|0	0|1	0|1	0|0	0|0	0|0	0|0	0|0	0|0	0|0	0|0	0|0	0|0	0|0	0|0	0|0	0|0	0|0	0|0	0|0	0|0	0|0	0|0	0|0	0|0	0|0	2.26	3.36	2.84	2.54	1.84	2.98	3.3	2.46	1.88	2.22	2.16	2.08	2.18	2.12	2.1	2.36
1	1:120880401-120883600	CN2	duplication	0|0	0|1	0|1	0|0	0|0	0|0	0|1	0|0	0|0	0|0	0|0	0|0	0|1	0|0	0|0	0|0	0|0	0|0	0|0	0|0	0|0	0|0	0|0	0|0	0|0	0|0	0|0	0|0	0|0	0|0	2.1	3	3.26	1.94	1.62	2.14	3.22	2.2	1.84	2.24	2.06	1.94	2.52	2.14	2.26	1.88
1	1:120884801-120886400	CN2	duplication	0|0	0|1	0|1	0|0	0|0	0|0	0|1	0|0	0|0	0|0	0|0	0|0	0|0	0|0	0|0	0|0	0|0	0|0	0|0	0|0	0|0	0|0	0|0	0|0	0|0	0|0	0|0	0|0	0|0	0|0	2.12	3.46	3.02	1.84	1.86	1.84	3.2	1.8	2.02	2.04	2.08	2.42	2.54	2.46	1.54	2.08
1	1:120890801-120893200	CN2	duplication	0|0	0|1	0|1	0|0	0|0	0|0	0|1	0|0	0|0	0|0	0|0	0|0	0|0	0|0	0|0	0|0	0|0	0|0	0|0	0|0	0|0	0|0	0|0	0|0	0|0	0|0	0|0	0|1	0|0	0|0	2.4	2.92	2.92	2	1.98	1.62	2.96	2.44	2	2.02	1.82	1.86	2.22	2.04	2.26	1.92
1	1:120894001-120895600	CN0,CN2	duplication	0|0	0|2	0|2	0|0	0|0	0|1	0|2	0|0	0|0	0|0	0|0	0|0	0|0	0|0	0|0	0|0	0|0	0|0	0|0	0|0	0|0	0|0	0|1	0|0	0|0	0|0	0|0	0|0	0|0	0|0	1.96	3.12	3.32	1.92	1.84	1.5	2.92	1.84	2.34	1.92	2.3	1.96	2.14	1.62	1.7	1.96
1	1:120901601-120906000	CN2	duplication	0|0	0|1	0|1	0|0	0|0	0|0	0|1	0|0	0|0	0|0	0|0	0|0	0|0	0|0	0|0	0|0	0|0	0|0	0|0	0|0	0|0	0|0	0|0	0|0	0|0	0|0	0|0	0|0	0|0	0|0	2.22	3.46	3.04	2.08	2.02	1.9	3.52	2.02	2.18	2.12	2.04	2.08	1.98	1.88	2.04	1.9
1	1:120909201-120912000	CN2	duplication	0|0	0|1	1|1	0|0	0|0	0|0	1|1	0|0	0|0	0|0	0|0	0|0	0|0	0|0	0|0	0|0	0|0	0|0	0|0	0|0	0|0	0|0	0|0	0|0	0|0	0|0	0|0	0|0	0|0	0|1	2.48	3.04	3.6	2.46	2.02	2.24	3.7	2	2.2	2.2	2.32	2.06	2.24	2.46	2.16	2.46
1	1:120923601-120926400	CN2	duplication	0|0	0|1	0|1	0|0	0|0	0|0	1|1	0|0	0|0	0|0	0|0	0|0	0|0	0|0	0|0	0|0	0|0	0|0	0|0	0|0	0|0	0|0	0|0	0|0	0|0	0|0	0|0	0|0	0|0	0|1	2.46	3.26	3.34	2.12	2.02	2.1	3.66	1.98	2.16	2.04	2.34	2.06	1.66	2.12	2.02	2.12
1	1:120936001-120938400	CN0,CN2	duplication	0|0	0|2	0|2	0|0	0|0	0|0	0|2	0|0	0|0	0|0	0|0	0|0	0|0	0|0	0|0	0|2	0|0	0|0	0|0	0|1	0|0	0|0	0|0	0|0	0|0	0|0	0|0	0|0	0|0	0|0	2.22	2.9	3.3	1.98	2.04	2.06	3.28	2.14	2.24	1.88	2.28	1.88	2	1.82	1.98	2.64
1	1:120955601-120957600	CN0,CN2	duplication	0|0	0|2	0|2	0|0	0|0	0|0	0|2	0|0	0|0	0|0	0|0	0|0	0|0	0|0	0|0	0|2	0|0	0|1	0|0	0|0	0|0	0|0	0|0	0|0	0|0	0|0	0|0	0|0	0|0	0|0	1.96	3.34	3.14	1.88	2.06	1.98	3.48	1.92	2.06	1.9	2.04	1.94	1.98	1.78	1.92	2.7
1	1:120988801-120991200	CNH	duplication	1|1	1|1	1|1	1|1	1|1	1|1	1|1	1|1	1|1	1|1	1|1	1|1	1|1	1|1	1|1	1|1	1|1	1|1	1|1	1|1	1|1	1|1	1|1	1|1	1|1	1|1	1|1	1|1	1|1	1|1	23	21.88	17.92	21.78	18.3	27.86	18.12	16.74	24.98	14.66	23.12	18.86	20.74	21.18	17.78	24.22
1	1:121939201-121941200	CN0	deletion	0|1	0|0	0|0	0|1	0|0	0|0	0|0	0|1	0|0	0|0	0|0	0|0	0|0	0|0	0|0	0|0	0|0	0|0	0|0	0|0	0|0	0|1	0|0	0|0	0|1	0|0	0|0	0|1	0|0	0|0	1.46	1.86	2.1	1.44	2.14	1.84	1.62	1.4	1.82	1.68	2.12	2.02	1.96	1.62	1.86	1.94
1	1:122012801-122016400	CN0	deletion	0|1	0|0	0|1	0|1	0|0	0|1	0|1	0|1	0|1	0|0	0|1	0|0	0|1	0|1	0|0	0|0	0|0	0|1	0|0	0|1	0|1	0|1	0|1	0|1	0|1	0|1	0|1	0|1	0|1	0|1	1.26	1.94	1.42	1.28	1.54	1.32	1.26	1.28	1.1	1.72	1.4	1.7	1.24	1.18	1.8	1.88
1	1:122034001-122035600	CNH	duplication	1|1	1|1	1|1	1|1	1|1	1|1	1|1	1|1	1|1	1|1	1|1	1|1	1|1	1|1	1|1	1|1	1|1	1|1	1|1	1|1	1|1	1|1	1|1	1|1	1|1	1|1	1|1	1|1	1|1	1|1	29.22	25.8	22.76	23.76	32.06	27.08	26.22	24.42	28.1	26.64	22.8	26.14	28.12	26	30.38	32.26
1	1:122036001-122037600	CNH	duplication	1|1	1|1	1|1	1|1	1|1	1|1	1|1	1|1	1|1	1|1	1|1	1|1	1|1	1|1	1|1	1|1	1|1	1|1	1|1	1|1	1|1	1|1	1|1	1|1	1|1	1|1	1|1	1|1	1|1	1|1	43.44	43.76	37.94	35.24	55.92	46.08	41.96	49.74	52.32	44.52	40.8	38.82	40.8	42.98	40.64	37.92
1	1:122886801-122890000	CN0	deletion	0|0	0|0	0|0	0|0	0|0	0|0	0|0	0|0	0|0	0|0	1|1	0|0	0|0	1|1	0|1	0|0	0|1	0|1	0|1	0|1	0|0	0|0	0|0	0|0	0|0	0|0	0|0	0|0	0|0	0|0	2	1.96	1.98	2.14	2.28	2.2	1.9	2.3	2.16	2.08	0.08	1.78	2.22	0.04	1.3	2.06
1	1:123041601-123044000	CN0,CN2	deletion	0|1	0|0	0|0	0|1	0|0	0|0	0|1	0|1	0|1	0|0	0|1	0|0	0|0	0|1	0|1	0|0	0|1	0|1	0|0	0|1	0|0	0|0	0|0	0|0	0|2	0|2	0|0	0|2	0|0	0|2	0.8	1.9	1.56	0.84	1.84	1.56	0.7	1.08	0.96	1.66	1.26	1.76	1.5	1.34	1.02	1.54
1	1:123113601-123116800	CNH	duplication	1|1	1|1	1|1	1|1	1|1	1|1	1|1	1|1	1|1	1|1	1|1	1|1	1|1	1|1	1|1	1|1	1|1	1|1	1|1	1|1	1|1	1|1	1|1	1|1	1|1	1|1	1|1	1|1	1|1	1|1	17.18	9.12	11.74	12.62	13.32	13.12	14.1	18.46	16.08	18.5	10.3	19.28	17.96	17.96	17.84	18.68
1	1:123118401-123120800	CNH	duplication	1|1	1|1	1|1	1|1	1|1	1|1	1|1	1|1	1|1	1|1	1|1	1|1	1|1	1|1	1|1	1|1	1|1	1|1	1|1	1|1	1|1	1|1	1|1	1|1	1|1	1|1	1|1	1|1	1|1	1|1	43.56	30.06	34.3	40.46	34.7	39.16	41.94	44.12	39.02	45.38	33.96	40.34	37.32	31.08	34.5	37.1
1	1:123159201-123162400	CN2	duplication	0|0	0|1	0|1	0|0	1|1	1|1	0|0	0|0	0|0	0|1	0|0	0|0	0|1	0|0	0|0	0|1	0|0	0|0	0|0	0|0	0|0	0|0	0|0	0|0	0|0	0|0	0|0	0|0	0|0	0|0	2.04	2.88	3.1	2.1	3.84	4.1	1.72	1.68	2.34	3.04	1.72	1.94	3.48	2.06	1.9	2.98
1	1:123571201-123580400	CNH	duplication	1|1	1|1	1|1	1|1	1|1	1|1	1|1	1|1	1|1	1|1	1|1	1|1	1|1	1|1	1|1	1|1	1|1	1|1	1|1	1|1	1|1	1|1	1|1	1|1	1|1	1|1	1|1	1|1	1|1	1|1	10.42	12.18	7.92	8.14	20.02	17.12	7.52	6.58	7.52	22.44	19.18	7.04	7.78	6.3	8.02	9.04
1	1:123582001-123587600	CN2,CNH	duplication	1|1	1|2	1|2	1|1	1|2	1|2	1|1	0|0	1|2	1|1	1|1	1|2	1|2	1|1	1|2	1|2	1|1	1|1	1|1	0|1	1|1	1|2	1|1	1|1	1|1	1|1	1|2	0|1	0|0	0|1	4.36	4.56	4.64	3.52	4.64	4.56	3.7	2.22	5.38	3.54	3.56	4.76	4.76	3.58	4.56	4.56
1	1:123593201-123594800	CN2,CNH	duplication	1|2	1|2	1|1	2|2	1|1	1|2	1|1	0|0	1|2	0|1	1|1	1|2	1|1	1|1	1|2	1|2	0|1	1|1	1|1	1|1	1|1	1|1	1|1	1|1	0|1	0|1	1|2	1|1	0|1	0|1	4.72	4.8	4.12	5.9	4.2	4.62	4.34	1.96	4.96	3.56	3.98	5.22	4.38	3.86	4.98	5.22
1	1:123595201-123617200	CNH	duplication	1|1	1|1	1|1	1|1	1|1	1|1	1|1	1|1	1|1	1|1	1|1	1|1	1|1	1|1	1|1	1|1	1|1	1|1	1|1	1|1	1|1	1|1	1|1	1|1	1|1	1|1	1|1	1|1	1|1	1|1	13.94	11.68	14.6	17.76	13.8	15.18	11.16	19.84	14	17.98	15.2	15.48	17.22	17.52	18.14	19.98
1	1:123618001-123627200	CNH	duplication	1|1	1|1	1|1	1|1	1|1	1|1	1|1	1|1	1|1	1|1	1|1	1|1	1|1	1|1	1|1	1|1	1|1	1|1	1|1	1|1	1|1	1|1	1|1	1|1	1|1	1|1	1|1	1|1	1|1	1|1	10.18	8.22	10.96	11.46	8.48	11.86	7.88	13.48	9.36	12.36	9.52	10.76	11.44	11.88	10.86	12.94
1	1:123630801-123635600	CN0	deletion	0|1	1|1	1|1	1|1	1|1	1|1	0|1	0|1	0|1	0|1	1|1	0|1	0|0	0|1	0|1	0|1	1|1	1|1	1|1	1|1	0|1	1|1	1|1	1|1	1|1	1|1	0|1	0|1	0|1	0|1	0.8	0	0	0	0	0	0.92	1.02	1.16	0.92	0	1.16	1.52	0.78	1.18	1.4
1	1:123637201-123642000	CN0	deletion	0|0	1|1	1|1	1|1	1|1	1|1	0|0	0|0	0|0	0|1	1|1	0|0	0|0	0|0	0|0	0|0	1|1	1|1	1|1	0|1	0|0	1|1	0|1	1|1	1|1	0|1	0|0	0|0	0|0	0|0	1.7	0.44	0.4	0.18	0.54	0.42	1.7	1.7	1.9	1.5	0.46	1.8	2.1	2.04	1.7	2.02
1	1:123643201-123648800	CN0,CN2	deletion	0|0	1|1	1|1	1|1	1|1	1|1	0|0	0|0	0|0	0|0	1|1	0|0	0|0	0|0	0|0	0|0	1|1	1|1	1|1	1|1	0|2	1|1	1|1	1|1	1|1	1|1	0|0	0|0	0|0	0|0	2.06	0.02	0.04	0.02	0.06	0	2.28	2.16	2.38	2.08	0	2.38	2.24	2.12	2.32	2.26
1	1:123649201-123659600	CN0	deletion	0|1	1|1	1|1	1|1	1|1	1|1	0|1	0|1	0|1	0|1	1|1	0|1	0|1	0|1	0|1	0|1	1|1	1|1	1|1	1|1	0|1	1|1	1|1	1|1	1|1	1|1	0|1	0|1	0|1	0|1	1.28	0	0.08	0.04	0.06	0.04	1.08	1.32	1.2	1.18	0.06	1.14	1.24	1.22	1.22	1.22
1	1:123661201-123666800	CN0	deletion	0|0	1|1	1|1	1|1	1|1	1|1	0|0	0|0	0|0	0|0	1|1	0|0	0|0	0|0	0|0	0|0	1|1	1|1	1|1	1|1	0|0	1|1	1|1	1|1	1|1	1|1	0|0	0|0	0|0	0|0	2.06	0.02	0.04	0.02	0.06	0	2.26	2.14	2.4	2.08	0	2.38	2.24	2.12	2.32	2.26
1	1:123666801-123673600	CNH	duplication	1|1	1|1	1|1	1|1	1|1	1|1	1|1	1|1	1|1	1|1	1|1	1|1	1|1	1|1	1|1	1|1	1|1	1|1	1|1	1|1	1|1	1|1	1|1	1|1	1|1	1|1	1|1	1|1	1|1	1|1	73.98	67.54	76.48	73.12	81.5	92.34	73.56	63.62	89.78	77.6	60.98	79.38	85.96	71.32	73.72	86.84
1	1:123673201-123706000	CN0	deletion	0|1	1|1	1|1	1|1	1|1	1|1	0|1	0|1	0|1	0|1	1|1	0|1	0|0	0|1	0|1	0|0	1|1	1|1	1|1	1|1	0|1	1|1	1|1	1|1	1|1	1|1	0|1	0|1	0|1	0|0	1.52	0.16	0.26	0.18	0.28	0.26	1.38	1.24	1.48	1.5	0.18	1.48	1.6	1.4	1.38	1.58
1	1:123708001-123719600	CNH	duplication	1|1	1|1	1|1	1|1	1|1	1|1	1|1	1|1	1|1	1|1	1|1	1|1	1|1	1|1	1|1	1|1	1|1	1|1	1|1	1|1	1|1	1|1	1|1	1|1	1|1	1|1	1|1	1|1	1|1	1|1	9.72	11.9	7.76	7.6	19.02	16.26	7.18	6.6	6.76	21.3	19.1	7.06	7.48	5.98	7.86	8.54
1	1:123720401-123739600	CNH	duplication	1|1	1|1	1|1	1|1	1|1	1|1	1|1	1|1	1|1	1|1	1|1	1|1	1|1	1|1	1|1	1|1	1|1	1|1	1|1	1|1	1|1	1|1	1|1	1|1	1|1	1|1	1|1	1|1	1|1	1|1	12.38	13.32	11.34	13.92	16.56	16.36	11.78	9.86	14.54	13.26	7.82	11.06	13.16	8.12	12.58	14.82
1	1:123744001-123746400	CNH	duplication	1|1	1|1	1|1	1|1	1|1	1|1	1|1	1|1	1|1	1|1	1|1	1|1	1|1	1|1	1|1	1|1	1|1	1|1	1|1	1|1	1|1	1|1	1|1	1|1	1|1	1|1	1|1	1|1	1|1	1|1	13.8	14.06	13.04	15.36	17.82	18.46	12.1	11.04	15.66	16.34	7.62	11.68	10.92	9.42	12.32	11.94
1	1:123748001-123749600	CNH	duplication	1|1	1|1	1|1	1|1	1|1	1|1	1|1	1|1	1|1	1|1	1|1	1|1	1|1	1|1	1|1	1|1	1|1	1|1	1|1	1|1	1|1	1|1	1|1	1|1	1|1	1|1	1|1	1|1	1|1	1|1	16.22	15.9	12.34	13.7	16.62	17.12	15.12	12.9	14.86	14.84	6.82	11.32	12.92	8.1	12.86	16.1
1	1:123750801-123753200	CNH	duplication	1|1	1|1	1|1	1|1	1|1	1|1	1|1	1|1	1|1	1|1	1|1	1|1	1|1	1|1	1|1	1|1	1|1	1|1	1|1	1|1	1|1	1|1	1|1	1|1	1|1	1|1	1|1	1|1	1|1	1|1	33.42	29.78	31.06	42.9	34.86	30.72	27.4	24.92	41.4	31.62	32.82	30.44	29.34	25.34	31.1	32.36
1	1:123754001-123756800	CNH	duplication	1|1	1|1	1|1	1|1	1|1	1|1	1|1	1|1	1|1	1|1	1|1	1|1	1|1	1|1	1|1	1|1	1|1	1|1	1|1	1|1	1|1	1|1	1|1	1|1	1|1	1|1	1|1	1|1	1|1	1|1	12.6	10.4	11.36	18.1	13.96	12.24	10.54	9.54	18.56	14.32	13.18	10.66	12.14	9.58	13.32	12.44
1	1:123757601-123759600	CNH	duplication	1|1	1|1	1|1	1|1	1|1	1|1	1|1	1|1	1|1	1|1	1|1	1|1	1|1	1|1	1|1	1|1	1|1	1|1	1|1	1|1	1|1	1|1	1|1	1|1	1|1	1|1	1|1	1|1	1|1	1|1	17.98	18.04	15.36	16.44	19.92	21.62	16.12	13.32	18.32	16.52	10.4	15.96	18.76	9.46	15.42	22.22
1	1:123762001-123763600	CNH	duplication	1|1	1|1	1|1	1|1	1|1	1|1	1|1	1|1	1|1	1|1	1|1	1|1	1|1	1|1	1|1	1|1	1|1	1|1	1|1	1|1	1|1	1|1	1|1	1|1	1|1	1|1	1|1	1|1	1|1	1|1	10.52	10.68	9.96	11.78	13.12	12.48	8.92	8.1	12.24	11.2	6.28	8.84	8.68	6.36	10.44	9.38
1	1:123765201-123767200	CNH	duplication	1|1	1|1	1|1	1|1	1|1	1|1	1|1	1|1	1|1	1|1	1|1	1|1	1|1	1|1	1|1	1|1	1|1	1|1	1|1	1|1	1|1	1|1	1|1	1|1	1|1	1|1	1|1	1|1	1|1	1|1	19.36	16.94	15.5	16.64	19.08	18.78	16.68	11.38	17.9	16.1	10.18	15.5	12.36	10.38	14.3	14
1	1:123792401-123804000	CNH	duplication	1|1	1|1	1|1	1|1	1|1	1|1	1|1	1|1	1|1	1|1	1|1	1|1	1|1	1|1	1|1	1|1	1|1	1|1	1|1	1|1	1|1	1|1	1|1	1|1	1|1	1|1	1|1	1|1	1|1	1|1	9.36	11.66	7.26	8.06	19.62	16.1	6.6	6.68	7.16	21.3	18.92	6.78	7.26	5.88	7.46	7.76
1	1:123808801-123810400	CN0	deletion	0|1	0|0	0|1	0|0	0|0	0|0	0|1	0|1	0|1	0|0	0|0	0|0	0|1	0|1	0|1	0|0	0|0	0|1	0|0	0|0	0|0	0|1	0|0	0|0	0|1	0|1	0|0	0|1	0|1	0|1	1.12	1.82	1.26	1.76	1.56	1.9	0.86	1.36	1.28	1.74	1.76	1.84	0.84	1.38	1.42	1.58
1	1:123880001-123885600	CNH	duplication	1|1	1|1	1|1	1|1	1|1	1|1	1|1	1|1	1|1	1|1	1|1	1|1	1|1	1|1	1|1	1|1	1|1	1|1	1|1	1|1	1|1	1|1	1|1	1|1	1|1	1|1	1|1	1|1	1|1	1|1	17.8	16.18	15.68	18.56	14.52	23.52	14.48	13.42	22.04	13.08	20.56	16.96	18.12	17.98	14.5	22.6
1	1:123886801-123892400	CNH	duplication	1|1	1|1	1|1	1|1	1|1	1|1	1|1	1|1	1|1	1|1	1|1	1|1	1|1	1|1	1|1	1|1	1|1	1|1	1|1	1|1	1|1	1|1	1|1	1|1	1|1	1|1	1|1	1|1	1|1	1|1	32.78	76.8	75.04	53.14	68.98	68	39.86	36.56	79.18	54	54.88	42.9	53.96	56.46	45.54	59.2
1	1:125375201-125381600	CNH	duplication	1|1	1|1	1|1	1|1	1|1	1|1	1|1	1|1	1|1	1|1	1|1	1|1	1|1	1|1	1|1	1|1	1|1	1|1	1|1	1|1	1|1	1|1	1|1	1|1	1|1	1|1	1|1	1|1	1|1	1|1	13.24	11.6	11.88	11.4	11.02	13.22	14.54	15.26	12.1	15.26	9.7	7.54	13.54	12.16	9.74	10.02
1	1:125758401-125760400	CN2,CNH	duplication	2|2	2|2	2|2	2|2	2|2	2|2	2|2	2|2	2|2	2|2	1|2	2|2	2|2	2|2	2|2	2|2	2|2	2|2	2|2	2|2	2|2	2|2	2|2	2|2	2|2	2|2	2|2	2|2	2|2	2|2	7.06	7.24	6.94	9.44	10.42	8.22	6.68	6.2	8.4	7.56	4.98	6.86	5.56	6.02	6.78	7.34
1	1:125762401-125768000	CNH	duplication	1|1	1|1	1|1	1|1	1|1	1|1	1|1	1|1	1|1	1|1	1|1	1|1	1|1	1|1	1|1	1|1	1|1	1|1	1|1	1|1	1|1	1|1	1|1	1|1	1|1	1|1	1|1	1|1	1|1	1|1	8.4	9.14	7.58	9.74	10.92	9.02	7.72	8.22	10.58	8.4	5.62	7.9	7.68	6.46	7.52	8.26
1	1:125768801-125770800	CNH	duplication	1|1	1|1	1|1	1|1	1|1	1|1	1|1	1|1	1|1	1|1	1|1	1|1	1|1	1|1	1|1	1|1	1|1	1|1	1|1	1|1	1|1	1|1	1|1	1|1	1|1	1|1	1|1	1|1	1|1	1|1	13.92	13.42	13.14	14.1	13.7	12.96	12.22	10.68	12.32	12.66	8.84	11.26	11.2	11.04	13.16	10.14
1	1:125771201-125778400	CNH	duplication	1|1	1|1	1|1	1|1	1|1	1|1	1|1	1|1	1|1	1|1	1|1	1|1	1|1	1|1	1|1	1|1	1|1	1|1	1|1	1|1	1|1	1|1	1|1	1|1	1|1	1|1	1|1	1|1	1|1	1|1	15.74	15.22	14.16	18.48	17.72	15.18	13.4	13.22	18.42	15.44	13.98	14.56	13.38	12.24	15.1	15.54
1	1:125782001-125783600	CNH	duplication	1|1	1|1	1|1	1|1	1|1	1|1	1|1	1|1	1|1	1|1	1|1	1|1	1|1	1|1	1|1	1|1	1|1	1|1	1|1	1|1	1|1	1|1	1|1	1|1	1|1	1|1	1|1	1|1	1|1	1|1	12.06	14.46	11.54	13.14	18.16	17.58	10.38	10.36	13.86	14.46	6.28	10.14	11.4	8.48	11	14.18
1	1:125784401-125787600	CNH	duplication	1|1	1|1	1|1	1|1	1|1	1|1	1|1	1|1	1|1	1|1	1|1	1|1	1|1	1|1	1|1	1|1	1|1	1|1	1|1	1|1	1|1	1|1	1|1	1|1	1|1	1|1	1|1	1|1	1|1	1|1	12.96	14.06	12.68	15.36	17.5	16.86	13.26	10.58	16.56	14.26	7.96	11.92	12.48	8.34	13.28	16.2
1	1:125788401-125790400	CNH	duplication	1|1	1|1	1|1	1|1	1|1	1|1	1|1	1|1	1|1	1|1	1|1	1|1	1|1	1|1	1|1	1|1	1|1	1|1	1|1	1|1	1|1	1|1	1|1	1|1	1|1	1|1	1|1	1|1	1|1	1|1	19.22	17.4	15.58	16.2	18.72	19	16.9	10.76	17.64	16.2	9.7	15.4	12.28	10.46	14.5	13.66
1	1:125792001-125794800	CNH	duplication	1|1	1|1	1|1	1|1	1|1	1|1	1|1	1|1	1|1	1|1	1|1	1|1	1|1	1|1	1|1	1|1	1|1	1|1	1|1	1|1	1|1	1|1	1|1	1|1	1|1	1|1	1|1	1|1	1|1	1|1	9.84	11.82	11.1	10.46	14.6	12.84	11.4	9.56	10.58	10.88	7.08	9.56	10.78	7.1	10.1	11.94
1	1:125794801-125834400	CNH	duplication	1|1	1|1	1|1	1|1	1|1	1|1	1|1	1|1	1|1	1|1	1|1	1|1	1|1	1|1	1|1	1|1	1|1	1|1	1|1	1|1	1|1	1|1	1|1	1|1	1|1	1|1	1|1	1|1	1|1	1|1	28.16	50.2	56.5	56.24	54.18	62.78	27.12	36.56	54.4	45.58	53.32	62.76	53.84	49	47.5	76.3
1	1:125837201-125838800	CNH	duplication	1|1	1|1	1|1	1|1	1|1	1|1	1|1	1|1	1|1	1|1	1|1	1|1	1|1	1|1	1|1	1|1	1|1	1|1	1|1	1|1	1|1	1|1	1|1	1|1	1|1	1|1	1|1	1|1	1|1	1|1	12.48	12.2	13.8	11.18	13.48	12.24	14.1	12.9	12.24	14.62	16.84	12.32	13.18	14.72	12.08	15.68
1	1:125842001-125876400	CNH	duplication	1|1	1|1	1|1	1|1	1|1	1|1	1|1	1|1	1|1	1|1	1|1	1|1	1|1	1|1	1|1	1|1	1|1	1|1	1|1	1|1	1|1	1|1	1|1	1|1	1|1	1|1	1|1	1|1	1|1	1|1	15.52	23.56	30.98	29.52	28.16	30.9	14.96	22.28	33.76	22.44	33.32	32.4	28.7	26.2	28.16	40.4
1	1:125876401-125878000	CNH	duplication	1|1	1|1	1|1	1|1	1|1	1|1	1|1	1|1	1|1	1|1	1|1	1|1	1|1	1|1	1|1	1|1	1|1	1|1	1|1	1|1	1|1	1|1	1|1	1|1	1|1	1|1	1|1	1|1	1|1	1|1	56.84	75.76	73.86	74.76	68.98	63.78	49.74	56.4	68.68	60.68	59.28	54.66	61.84	59	58.02	69.84
1	1:125879201-125894800	CNH	duplication	1|1	1|1	1|1	1|1	1|1	1|1	1|1	1|1	1|1	1|1	1|1	1|1	1|1	1|1	1|1	1|1	1|1	1|1	1|1	1|1	1|1	1|1	1|1	1|1	1|1	1|1	1|1	1|1	1|1	1|1	56.44	63.1	63.5	60.32	65.56	66.38	50.74	61.4	64.86	58.36	59.02	63.42	59.3	57.64	60.72	73.02
1	1:125910801-125912800	CN0,CN2	deletion	0|1	0|2	0|2	0|0	0|0	0|0	0|1	0|1	0|0	0|0	0|0	0|0	0|1	0|0	0|1	0|0	0|0	0|0	0|1	0|0	0|0	0|1	0|1	0|1	0|0	0|0	0|0	0|1	0|1	0|1	1.46	2.84	2.7	1.58	2.04	2.24	1.46	1.08	1.54	1.66	2.08	1.84	1.46	1.58	1.5	2.28
1	1:125916801-125933600	CN2,CNH	duplication	1|2	2|2	2|2	2|2	2|2	2|2	2|2	1|2	2|2	2|2	2|2	2|2	2|2	2|2	2|2	2|2	1|2	2|2	2|2	2|2	2|2	2|2	2|2	2|2	2|2	2|2	2|2	1|2	1|2	2|2	4.74	13.36	13.42	8.58	10.72	9.64	6.54	5.2	11.7	9.92	6.86	5.62	7.16	7.48	7.12	7.72
1	1:125935201-125943200	CN2,CNH	duplication	1|2	2|2	2|2	2|2	2|2	2|2	2|2	2|2	2|2	2|2	2|2	2|2	2|2	2|2	2|2	2|2	2|2	2|2	2|2	2|2	2|2	2|2	2|2	2|2	2|2	2|2	2|2	2|2	1|2	2|2	5.22	16.08	15.54	11.22	12.98	13.98	7.04	6.58	14.06	11.94	8.1	6.96	11.5	10.5	9.34	12.58
1	1:125944801-125956000	CNH	duplication	1|1	1|1	1|1	1|1	1|1	1|1	1|1	1|1	1|1	1|1	1|1	1|1	1|1	1|1	1|1	1|1	1|1	1|1	1|1	1|1	1|1	1|1	1|1	1|1	1|1	1|1	1|1	1|1	1|1	1|1	7.5	20.44	19.4	15.32	18.66	17.86	9.64	8.52	21.36	15.9	11.84	7.56	11.74	13.58	11.62	14.28
1	1:125962001-125963600	CN2,CNH	duplication	2|2	2|2	2|2	2|2	2|2	2|2	2|2	2|2	2|2	2|2	1|1	2|2	1|2	1|1	2|2	2|2	1|2	2|2	1|2	2|2	2|2	2|2	1|2	2|2	2|2	2|2	2|2	2|2	2|2	2|2	5.84	8	6.92	7.54	8.74	7.88	5.98	6.66	7.44	7.82	4.26	6.48	5.6	4.52	6.54	5.82
1	1:125964001-125965600	CNH	duplication	1|1	1|1	1|1	1|1	1|1	1|1	1|1	1|1	1|1	1|1	1|1	1|1	1|1	1|1	1|1	1|1	1|1	1|1	1|1	1|1	1|1	1|1	1|1	1|1	1|1	1|1	1|1	1|1	1|1	1|1	58.28	102.7	78.92	80.24	65.12	63.48	76.28	56.72	120.82	91.32	75.54	96.62	86.86	85.56	92.34	101.08
1	1:125965601-125967200	CNH	duplication	1|1	1|1	1|1	1|1	1|1	1|1	1|1	1|1	1|1	1|1	1|1	1|1	1|1	1|1	1|1	1|1	1|1	1|1	1|1	1|1	1|1	1|1	1|1	1|1	1|1	1|1	1|1	1|1	1|1	1|1	19.06	17.24	15.44	16.06	18.72	18.84	16.76	10.76	19.16	16.84	10.7	15.24	12.44	10.36	14.36	14.6
1	1:125968001-125973600	CNH	duplication	1|1	1|1	1|1	1|1	1|1	1|1	1|1	1|1	1|1	1|1	1|1	1|1	1|1	1|1	1|1	1|1	1|1	1|1	1|1	1|1	1|1	1|1	1|1	1|1	1|1	1|1	1|1	1|1	1|1	1|1	15.3	14.18	12.68	15.54	18.08	18.44	13.64	11.68	17.28	14.48	8.7	12.36	13.44	9.74	14.38	16.36
1	1:125974401-125987200	CNH	duplication	1|1	1|1	1|1	1|1	1|1	1|1	1|1	1|1	1|1	1|1	1|1	1|1	1|1	1|1	1|1	1|1	1|1	1|1	1|1	1|1	1|1	1|1	1|1	1|1	1|1	1|1	1|1	1|1	1|1	1|1	19.2	25.88	22.9	21.92	26.72	25.34	20	15.6	27.8	25.52	22	23.64	15.7	20.1	23.7	19.4
1	1:125988001-125991200	CNH	duplication	1|1	1|1	1|1	1|1	1|1	1|1	1|1	1|1	1|1	1|1	1|1	1|1	1|1	1|1	1|1	1|1	1|1	1|1	1|1	1|1	1|1	1|1	1|1	1|1	1|1	1|1	1|1	1|1	1|1	1|1	25.6	26.26	24.56	30.58	31.7	28.86	22.92	23.4	30.88	28.9	23.7	24.26	22.42	19.06	27.46	27.34
1	1:126004001-126006000	CN2,CNH	duplication	2|2	2|2	2|2	2|2	2|2	2|2	2|2	2|2	2|2	2|2	1|1	2|2	2|2	1|1	2|2	2|2	1|2	2|2	2|2	2|2	2|2	2|2	2|2	2|2	2|2	2|2	2|2	2|2	2|2	2|2	6.84	8.14	6.94	8.7	11.08	9.76	6.62	7.04	9.16	10	3.92	8.32	6.72	3.9	8.48	9.36
1	1:127148401-127150400	CN0,CN2	deletion	1|1	0|1	0|0	0|1	0|0	0|1	0|1	0|0	0|0	0|0	0|0	0|0	0|0	0|0	0|0	0|0	0|0	0|0	0|2	0|0	0|0	0|0	0|1	0|0	0|0	0|0	0|0	0|2	0|0	0|0	0	1.06	1.62	1.48	2.38	0.92	1.02	1.64	1.9	2.32	2.38	1.98	1.72	2.22	2.38	2.24
1	1:127412801-127414400	CN0,CN2	deletion	0|0	0|0	0|0	0|1	0|0	0|2	0|2	0|1	0|0	0|0	0|1	0|2	0|2	0|0	0|1	0|2	0|0	0|1	0|0	0|0	0|1	0|1	0|0	0|0	0|1	0|1	0|1	0|0	0|1	0|1	2.14	2.4	1.8	0.94	1.86	2.66	2.6	1	1.62	1.96	0.92	2.96	2.88	2.2	0.76	2.66
1	1:127546801-127549200	CN0,CN2	deletion	0|1	0|1	0|1	1|1	0|0	0|0	0|1	1|1	0|0	0|0	1|1	0|0	0|0	0|1	1|1	0|0	0|1	1|1	0|1	0|1	0|0	0|0	0|0	0|0	0|0	0|2	0|0	0|0	0|0	0|2	1.42	1.26	1.16	0.3	2	2.12	1.18	0.3	2.1	1.98	0.3	2.4	2.26	1.44	0.2	1.68
1	1:127932401-127936400	CN0,CN2	deletion	0|1	0|1	0|1	1|1	0|1	0|0	0|1	1|1	0|1	0|0	0|0	0|0	0|0	0|0	0|0	0|0	0|0	0|0	0|0	0|0	0|0	0|2	0|0	0|0	0|0	0|0	0|1	0|0	0|0	0|0	1.16	1.1	1.22	0.04	1	2.34	1.24	0.04	1.08	1.94	2.28	2.26	2.18	2.16	2.16	2.14
1	1:128167201-128170400	CN0	deletion	0|1	0|1	0|1	0|0	0|1	0|1	0|1	0|0	0|1	1|1	0|1	0|1	0|0	0|1	0|1	0|0	0|1	0|0	0|1	1|1	1|1	1|1	0|1	1|1	1|1	1|1	0|1	1|1	1|1	1|1	1.22	0.92	1.22	1.6	1.08	1.16	1.34	2.1	1.02	0	1.12	1.04	2.16	1.18	0.96	2.02
1	1:128366801-128369200	CN0,CN2	deletion	0|0	0|0	0|0	0|0	0|1	0|1	0|2	0|0	0|1	0|0	0|0	0|2	0|2	0|0	0|0	0|0	0|0	0|0	0|0	0|0	0|1	0|1	0|1	0|1	0|1	0|1	0|1	0|1	0|1	0|1	2.42	2.46	1.62	2.42	0.86	1.34	2.8	2.06	1.4	1.78	2.16	2.56	2.8	2.22	2.26	2.24
1	1:129634801-129636800	CN0	deletion	0|0	0|0	0|0	0|0	0|0	0|0	0|0	0|0	0|0	0|0	0|0	0|1	0|0	0|0	0|0	0|1	0|0	0|0	0|1	0|1	0|1	0|1	0|0	0|0	0|0	0|1	0|0	0|1	0|0	0|1	2.12	2.1	2.3	1.88	1.52	2.38	1.9	2.08	2.08	1.96	1.54	1.34	2.04	1.66	1.96	1.44
1	1:133387201-133388800	CNH	duplication	1|1	1|1	1|1	1|1	1|1	1|1	1|1	1|1	1|1	1|1	1|1	1|1	1|1	1|1	1|1	1|1	1|1	1|1	1|1	1|1	1|1	1|1	1|1	1|1	1|1	1|1	1|1	1|1	1|1	1|1	53.98	44.66	45.4	42.54	47.1	46.24	43.54	47.46	45.58	38.3	42.62	45.54	51.36	49	44.34	44.98
1	1:133667201-133669600	CN2,CNH	duplication	0|1	0|1	0|1	1|2	0|1	1|1	0|1	0|1	1|1	0|1	1|1	0|1	2|2	1|2	1|1	1|2	0|1	1|1	0|1	0|1	1|2	1|1	1|1	0|1	1|2	1|2	1|2	2|2	1|2	2|2	3.4	2.74	2.68	4.98	2.72	3.86	3.34	3.36	4.08	3.36	4.12	2.5	6.1	5.5	3.78	5.2
1	1:133682001-133685200	CN0,CN2	deletion	0|1	0|1	1|1	0|2	0|1	0|0	0|1	0|0	0|1	1|1	0|1	0|1	0|0	0|0	0|1	0|0	0|0	0|1	0|1	1|1	0|0	0|0	0|0	0|0	0|0	0|0	0|0	0|0	0|0	0|0	1.12	1.22	0.06	2.66	1.06	2.06	1.2	2	0.88	0	0.98	1.04	2.04	2.4	1.18	2.36
1	1:133856801-133860800	CN0	deletion	0|1	0|1	1|1	0|0	0|1	0|0	0|1	0|0	0|1	1|1	0|1	0|1	0|0	0|0	0|1	0|0	0|0	0|1	0|1	1|1	0|0	0|0	0|0	0|0	0|0	0|0	0|0	0|0	0|0	0|0	1.06	1.06	0	1.8	1.06	2.4	0.96	2.04	1.14	0.02	1	1.04	2.12	2	1.22	2.36
1	1:134110001-134114000	CN0	deletion	0|1	0|1	1|1	0|0	0|1	0|1	0|1	0|0	0|1	1|1	0|1	0|1	0|0	0|0	0|1	0|0	0|0	0|1	0|1	1|1	0|0	0|0	0|0	0|0	0|0	0|0	0|0	0|0	0|0	0|0	1	1.06	0	1.96	1	1.02	0.98	2.02	1	0	0.98	1.14	1.96	2.14	0.88	1.96
1	1:134160401-134167600	CNH	duplication	1|1	1|1	1|1	1|1	1|1	1|1	1|1	1|1	1|1	1|1	1|1	1|1	1|1	1|1	1|1	1|1	1|1	1|1	1|1	1|1	1|1	1|1	1|1	1|1	1|1	1|1	1|1	1|1	1|1	1|1	39.86	45.4	37.12	38.54	38.56	34.6	35.58	36.82	42.74	30.62	29.24	26.06	23.52	33.96	28.36	27.64
1	1:134359201-134362800	CNH	duplication	1|1	1|1	1|1	1|1	1|1	1|1	1|1	1|1	1|1	1|1	1|1	1|1	1|1	1|1	1|1	1|1	1|1	1|1	1|1	1|1	1|1	1|1	1|1	1|1	1|1	1|1	1|1	1|1	1|1	1|1	49.8	42.22	52.6	51.92	53.3	51.76	43	53.78	60.36	47.02	45.62	54.54	56.46	53.24	48.62	59.02
1	1:134467601-134470400	CNH	duplication	1|1	1|1	1|1	1|1	1|1	1|1	1|1	1|1	1|1	1|1	1|1	1|1	1|1	1|1	1|1	1|1	1|1	1|1	1|1	1|1	1|1	1|1	1|1	1|1	1|1	1|1	1|1	1|1	1|1	1|1	41.06	32.24	36.26	38.68	35.18	36.02	39.58	42.02	39.86	34.28	33.34	37.16	43.48	39.9	36.24	35.96
1	1:134575201-134577200	CN2,CNH	duplication	2|2	1|2	0|1	1|1	0|1	0|1	2|2	1|2	0|1	1|1	2|2	1|1	1|2	1|2	0|1	1|1	1|2	1|2	1|1	1|1	1|1	2|2	1|2	2|2	1|2	1|2	1|1	2|2	1|1	2|2	6	4.44	3.3	4.2	3.44	3.22	5.62	4.94	3.08	4	5.62	4.16	4.64	5.22	3.3	4.2
1	1:135126001-135128000	CNH	duplication	1|1	1|1	1|1	1|1	1|1	1|1	1|1	1|1	1|1	1|1	1|1	1|1	1|1	1|1	1|1	1|1	1|1	1|1	1|1	1|1	1|1	1|1	1|1	1|1	1|1	1|1	1|1	1|1	1|1	1|1	33.12	29.94	31.06	42.9	37.5	31.42	27.16	26.82	41.4	35.86	33.7	30.64	29.04	26.64	35.68	34.52
1	1:135140401-135144000	CNH	duplication	1|1	1|1	1|1	1|1	1|1	1|1	1|1	1|1	1|1	1|1	1|1	1|1	1|1	1|1	1|1	1|1	1|1	1|1	1|1	1|1	1|1	1|1	1|1	1|1	1|1	1|1	1|1	1|1	1|1	1|1	21.44	12.82	13.5	13.22	14.26	13.56	23.16	22.56	24.9	20.12	13.24	18.76	23.8	19.4	21.5	23.72
1	1:135145601-135148000	CNH	duplication	1|1	1|1	1|1	1|1	1|1	1|1	1|1	1|1	1|1	1|1	1|1	1|1	1|1	1|1	1|1	1|1	1|1	1|1	1|1	1|1	1|1	1|1	1|1	1|1	1|1	1|1	1|1	1|1	1|1	1|1	13.5	9.76	10.8	14.06	12.92	10.42	11.7	10.04	14.3	11.62	13.26	9.38	10.32	9.18	11.64	11.42
1	1:135150801-135152400	CNH	duplication	1|1	1|1	1|1	1|1	1|1	1|1	1|1	1|1	1|1	1|1	1|1	1|1	1|1	1|1	1|1	1|1	1|1	1|1	1|1	1|1	1|1	1|1	1|1	1|1	1|1	1|1	1|1	1|1	1|1	1|1	33.58	29.92	30.82	43.08	36.44	32.14	27.86	27.12	41.74	35.4	33.28	30.4	28.7	26.82	35.3	34.6
1	1:135153201-135159200	CN0,CN2	duplication	0|0	0|1	0|1	0|2	0|0	0|2	0|2	0|0	0|0	0|1	0|2	0|2	0|1	0|0	0|2	0|0	0|0	0|2	0|2	0|2	0|2	0|0	0|2	0|2	0|2	0|2	0|2	0|2	0|2	0|2	2.46	1.4	1.32	3.54	2.4	3.2	3.44	1.68	2.32	1.44	2.6	2.64	1.48	2.02	2.98	2.02
1	1:135168001-135171200	CNH	duplication	1|1	1|1	1|1	1|1	1|1	1|1	1|1	1|1	1|1	1|1	1|1	1|1	1|1	1|1	1|1	1|1	1|1	1|1	1|1	1|1	1|1	1|1	1|1	1|1	1|1	1|1	1|1	1|1	1|1	1|1	18.96	10.76	11.1	11.42	12.58	13.18	22.36	16.88	20.54	17.18	11.62	15.98	19.14	17.22	18.28	18
1	1:135173201-135175200	CNH	duplication	1|1	1|1	1|1	1|1	1|1	1|1	1|1	1|1	1|1	1|1	1|1	1|1	1|1	1|1	1|1	1|1	1|1	1|1	1|1	1|1	1|1	1|1	1|1	1|1	1|1	1|1	1|1	1|1	1|1	1|1	13.48	8.94	10.56	18.94	13.48	10.44	11.56	10.08	18.04	13.82	13.26	11.26	10.1	10.28	13.66	10.92
1	1:135470401-135472400	CN0,CN2	duplication	0|0	0|0	0|0	0|0	0|0	0|0	0|0	0|0	0|0	0|0	0|0	0|0	0|0	0|0	0|0	0|1	0|1	0|0	0|0	0|2	2|2	0|2	0|0	0|0	0|2	0|2	0|2	0|2	0|2	0|2	2.24	1.76	2.14	2.04	2.04	1.6	2.16	2.22	2	1.96	2.2	2.24	1.98	1.6	1.96	1.42
1	1:135875601-135898800	CN2	duplication	0|0	0|0	0|0	0|0	0|0	0|0	0|0	0|0	0|0	0|0	0|0	0|1	0|0	0|0	0|0	0|0	0|0	0|0	0|0	0|0	0|0	0|0	1|1	1|1	0|0	0|0	0|0	0|0	0|0	0|0	2.34	1.96	2.04	2.08	1.92	1.86	2	1.98	1.98	1.98	1.96	2.94	2.28	2	1.92	2.04
1	1:135901601-135903600	CN2,CNH	duplication	0|1	0|0	0|1	0|0	0|0	0|1	0|0	0|0	0|1	0|0	0|0	0|1	0|1	0|0	0|0	0|0	0|0	0|0	0|1	0|1	0|1	0|0	1|1	1|2	0|0	0|1	0|1	0|0	0|0	0|1	2.68	2.46	2.48	2.08	2.32	2.6	2.38	2.44	2.54	2.3	2	3.42	2.62	1.88	2.2	2.18
1	1:135904401-135910000	CN2,CNH	duplication	0|1	0|0	0|0	0|1	0|0	0|0	0|0	0|0	0|0	0|0	0|0	0|1	0|0	0|0	0|0	0|0	0|0	0|0	0|0	0|0	0|0	0|0	1|2	1|1	0|0	0|0	0|0	0|0	0|0	0|0	2.72	2.12	2.32	2.56	2.4	2.12	2.24	2.24	2.34	2.26	2.2	3.24	2.26	1.94	2.26	2.42
1	1:135910801-135919200	CN2	duplication	0|1	0|0	0|0	0|0	0|0	0|0	0|0	0|0	0|0	0|0	0|0	0|1	0|1	0|1	0|0	0|0	0|0	0|1	0|0	0|0	0|0	0|0	1|1	1|1	0|0	0|0	0|0	0|1	0|0	0|1	2.58	2.28	2.3	2.4	2.04	2.1	2.3	2.2	2.16	2.36	2.22	3.18	2.94	2.52	2.22	2.4
1	1:135920401-135922000	CN0,CN2	duplication	0|0	0|0	0|0	0|0	0|0	0|0	0|1	0|0	0|0	0|0	0|0	0|2	0|2	0|0	0|0	0|2	0|0	0|0	0|0	0|0	0|0	0|0	0|2	2|2	0|0	0|0	0|0	0|0	0|0	0|0	2.48	2.12	2.14	1.96	2.02	2.3	1.46	2.06	2.04	1.86	1.82	2.92	2.86	2.5	1.92	3.24
1	1:135922401-135924000	CN2	duplication	0|0	0|0	0|0	0|0	0|0	0|0	0|0	0|0	0|0	0|0	0|0	1|1	0|1	0|0	0|0	0|0	0|0	0|0	0|0	0|0	0|0	0|0	0|1	1|1	0|0	0|0	0|0	0|1	0|0	0|0	2.42	2.2	2.54	1.78	1.92	2.08	1.9	2.5	2.02	1.84	1.8	3.74	3.04	2.18	2.16	2.18
1	1:139089601-139098400	CN2,CNH	duplication	2|2	2|2	2|2	2|2	2|2	2|2	2|2	2|2	1|1	2|2	2|2	2|2	2|2	2|2	2|2	2|2	2|2	2|2	2|2	2|2	1|2	2|2	2|2	2|2	2|2	1|2	2|2	2|2	1|2	2|2	13.62	12.88	9.66	11.94	13.82	12.16	10.22	14.08	4.02	12	7.72	9.2	11.84	12.94	12.86	11.76
1	1:141369201-141371200	CN2	duplication	0|0	0|0	0|0	0|0	0|0	0|0	0|0	0|0	0|1	0|0	0|0	0|1	0|1	0|1	0|1	0|1	0|0	0|1	0|0	0|0	0|0	0|0	0|0	0|0	0|0	0|0	0|0	0|1	0|0	0|1	1.88	2.16	2.04	2.32	2.16	2.1	1.68	1.8	2.64	1.78	1.64	2.96	2.92	2.84	2.64	3.24
1	1:141423601-141425600	CN2	duplication	1|1	0|1	0|1	0|0	0|0	0|0	0|1	0|1	0|0	0|0	0|0	0|0	0|1	0|0	0|1	0|1	0|0	0|1	0|0	0|0	1|1	0|0	0|0	0|0	1|1	0|1	0|0	1|1	0|0	1|1	3.66	2.94	2.8	2.22	2.04	2.42	2.88	2.84	2.52	2.14	2.44	2.14	3.34	2.5	2.76	2.68
1	1:142488801-142493200	CNH	duplication	1|1	1|1	1|1	1|1	1|1	1|1	1|1	1|1	1|1	1|1	1|1	1|1	1|1	1|1	1|1	1|1	1|1	1|1	1|1	1|1	1|1	1|1	1|1	1|1	1|1	1|1	1|1	1|1	1|1	1|1	52.42	43.06	44.92	44.4	45.26	47.3	45.48	46.24	51.2	50.62	47.92	50.84	53.7	52.2	47.48	57.46
1	1:142494401-142496400	CNH	duplication	1|1	1|1	1|1	1|1	1|1	1|1	1|1	1|1	1|1	1|1	1|1	1|1	1|1	1|1	1|1	1|1	1|1	1|1	1|1	1|1	1|1	1|1	1|1	1|1	1|1	1|1	1|1	1|1	1|1	1|1	38.78	34.5	34.86	34.66	34.86	37.34	34.34	34.74	37.2	38.48	40.42	38.98	41.28	40.84	36.58	47.4
1	1:142860001-142861600	CN0	deletion	0|0	0|1	0|0	0|0	0|0	0|0	0|0	0|0	0|1	0|0	0|1	0|1	0|0	0|0	0|0	0|0	0|1	0|0	0|0	0|0	0|0	0|1	0|0	0|0	0|0	0|0	0|0	0|0	0|0	0|1	1.92	0.96	2.2	2.24	2	1.86	1.82	2.22	1.2	1.62	1.24	1.16	1.66	1.92	2.42	1.84
1	1:143215601-143236000	CN2	duplication	0|1	0|0	0|0	0|0	0|0	0|1	1|1	0|0	0|1	0|0	0|0	0|0	0|0	0|0	0|0	0|0	0|0	0|0	0|0	0|0	0|0	0|0	0|0	0|0	0|0	0|0	0|0	0|0	0|0	0|0	3.24	2.12	2.06	2	2.02	3	4.14	1.94	3	1.96	2.16	1.92	1.92	1.98	1.96	1.92
1	1:143345601-143349200	CNH	duplication	1|1	1|1	1|1	1|1	1|1	1|1	1|1	1|1	1|1	1|1	1|1	1|1	1|1	1|1	1|1	1|1	1|1	1|1	1|1	1|1	1|1	1|1	1|1	1|1	1|1	1|1	1|1	1|1	1|1	1|1	37.78	32.72	35.92	32.76	39.48	38.62	29.58	29.38	34.76	33.12	33.98	32.7	31.06	32.36	27.56	33
1	1:143352801-143354800	CNH	duplication	1|1	1|1	1|1	1|1	1|1	1|1	1|1	1|1	1|1	1|1	1|1	1|1	1|1	1|1	1|1	1|1	1|1	1|1	1|1	1|1	1|1	1|1	1|1	1|1	1|1	1|1	1|1	1|1	1|1	1|1	44.98	55.08	48.4	38.26	55.2	52.82	38.1	40.84	47.78	41.5	48.04	44.28	32.6	33.78	40.46	47
1	1:143383601-143386400	CN2,CNH	duplication	0|0	0|0	0|1	0|1	0|1	0|1	0|0	0|1	0|0	0|0	0|0	0|0	0|0	0|0	0|0	0|0	0|1	0|0	0|1	0|1	0|1	0|1	0|0	0|0	0|1	1|2	0|0	0|1	0|1	0|1	2.14	2.4	2.56	3.48	3.06	2.5	2.38	2.64	1.64	2.38	2.22	2.06	2.44	2.34	2	2.26
1	1:143388001-143393200	CNH	duplication	1|1	1|1	1|1	1|1	1|1	1|1	1|1	1|1	1|1	1|1	1|1	1|1	1|1	1|1	1|1	1|1	1|1	1|1	1|1	1|1	1|1	1|1	1|1	1|1	1|1	1|1	1|1	1|1	1|1	1|1	54.6	55.46	51.4	44.72	51.58	58.52	40.86	41.46	51.78	44.9	45.04	45.7	42.04	41.06	40.44	44.84
1	1:143396001-143398800	CNH	duplication	1|1	1|1	1|1	1|1	1|1	1|1	1|1	1|1	1|1	1|1	1|1	1|1	1|1	1|1	1|1	1|1	1|1	1|1	1|1	1|1	1|1	1|1	1|1	1|1	1|1	1|1	1|1	1|1	1|1	1|1	81.02	100.44	89.52	78.26	98.38	99.36	68.18	72.56	95.88	83.72	82.32	87.96	71.86	72.24	76.82	90.52
1	1:143399601-143401200	CN2,CNH	duplication	1|1	1|1	1|2	1|1	1|1	0|1	1|1	1|2	0|1	1|1	0|1	0|1	0|1	1|1	1|1	0|1	1|1	1|1	0|1	0|1	1|1	1|1	0|1	0|0	1|1	1|1	0|0	1|2	1|2	1|1	4.22	3.88	5.02	4.38	3.66	2.68	4.5	5.2	3.4	4.56	2.66	3.02	3.1	3.96	4.56	2.76
1	1:143410801-143412800	CNH	duplication	1|1	1|1	1|1	1|1	1|1	1|1	1|1	1|1	1|1	1|1	1|1	1|1	1|1	1|1	1|1	1|1	1|1	1|1	1|1	1|1	1|1	1|1	1|1	1|1	1|1	1|1	1|1	1|1	1|1	1|1	24.24	23.16	23.08	21.9	25.94	24.58	22.82	28.52	27.74	26.08	20.66	24.08	30.56	24.74	19.84	28.98
1	1:144496801-144498800	CN0	deletion	0|0	0|1	0|1	0|1	0|1	0|1	0|0	0|1	0|1	0|1	0|1	0|1	0|1	0|1	0|1	0|0	0|0	0|1	0|0	0|0	0|1	0|1	0|0	0|0	0|1	1|1	0|0	0|1	0|1	0|1	1.54	1.1	0.86	0.84	0.64	0.58	1.66	0.94	1.02	0.86	1.24	0.8	1.14	1.08	0.56	1.76
1	1:144504001-144506000	CN0,CN2	deletion	0|0	0|0	0|0	0|0	0|0	0|0	0|0	0|0	0|0	0|0	0|1	0|0	0|1	0|0	0|0	0|1	0|1	0|0	0|1	0|1	0|0	0|0	0|0	0|0	0|0	0|2	1|1	0|2	0|0	0|2	1.98	2.1	1.78	1.78	2.22	1.6	2.34	2.18	2.26	1.62	1.24	2.2	1.3	2	1.9	1.16
1	1:144540801-144542800	CN0	deletion	0|1	0|1	0|1	0|1	0|0	0|0	0|1	0|1	0|1	0|1	0|1	0|0	0|1	0|1	0|1	0|1	0|1	0|1	1|1	0|1	0|0	0|1	0|1	0|1	0|0	0|0	1|1	0|0	0|0	0|0	0.86	1	1.02	1.34	1.76	1.82	1.06	1.3	1.1	1.48	0.92	1.76	1.2	1.24	1.48	1.02
1	1:144547601-144550000	CN0	deletion	1|1	1|1	1|1	1|1	1|1	1|1	1|1	1|1	1|1	1|1	0|1	1|1	0|1	1|1	1|1	0|1	0|1	0|1	0|1	0|0	1|1	1|1	1|1	1|1	1|1	1|1	0|1	1|1	1|1	1|1	0	0	0.38	0.22	0	0	0	0	0	0.26	1.12	0	0.86	0.42	0	0.58
1	1:145097601-145100000	CN0	deletion	0|0	0|0	0|1	0|0	0|0	0|0	0|0	0|0	0|0	0|1	0|0	0|0	0|0	0|0	0|0	0|0	0|0	0|0	0|0	0|0	1|1	0|0	0|0	0|0	1|1	1|1	1|1	1|1	1|1	1|1	2.24	2.02	1.16	2.34	2.22	1.82	1.84	2.48	2.1	1.26	2.1	2.2	2.36	2.18	2.16	2.34
1	1:146476001-146477600	CNH	duplication	1|1	1|1	1|1	1|1	1|1	1|1	1|1	1|1	1|1	1|1	1|1	1|1	1|1	1|1	1|1	1|1	1|1	1|1	1|1	1|1	1|1	1|1	1|1	1|1	1|1	1|1	1|1	1|1	1|1	1|1	22.72	26.06	24.58	28.72	27.44	25	21.48	22.92	26.86	22.88	28.14	29.68	25.5	25.6	29.7	30.04
1	1:146481601-146484000	CNH	duplication	1|1	1|1	1|1	1|1	1|1	1|1	1|1	1|1	1|1	1|1	1|1	1|1	1|1	1|1	1|1	1|1	1|1	1|1	1|1	1|1	1|1	1|1	1|1	1|1	1|1	1|1	1|1	1|1	1|1	1|1	9.04	11.76	8.36	9.9	12.74	12.78	7.02	8.62	13.14	8	7.76	10.56	9.28	10.14	10.68	9.76
1	1:146490001-146492000	CNH	duplication	1|1	1|1	1|1	1|1	1|1	1|1	1|1	1|1	1|1	1|1	1|1	1|1	1|1	1|1	1|1	1|1	1|1	1|1	1|1	1|1	1|1	1|1	1|1	1|1	1|1	1|1	1|1	1|1	1|1	1|1	38.9	45.3	35.38	41.56	43.64	39.08	34.86	36.1	47.6	36	41.02	42.76	41.6	42.1	43.84	46.36
1	1:146492401-146494800	CNH	duplication	1|1	1|1	1|1	1|1	1|1	1|1	1|1	1|1	1|1	1|1	1|1	1|1	1|1	1|1	1|1	1|1	1|1	1|1	1|1	1|1	1|1	1|1	1|1	1|1	1|1	1|1	1|1	1|1	1|1	1|1	10.16	14.12	11.02	11.66	14.26	12.8	7.64	9.66	14.34	9.4	9.86	12.74	9.78	11.54	12.72	10.38
1	1:146500801-146502800	CNH	duplication	1|1	1|1	1|1	1|1	1|1	1|1	1|1	1|1	1|1	1|1	1|1	1|1	1|1	1|1	1|1	1|1	1|1	1|1	1|1	1|1	1|1	1|1	1|1	1|1	1|1	1|1	1|1	1|1	1|1	1|1	28.3	35.38	26.24	31.5	35.6	31.08	25.18	28.16	35.8	28.52	32.2	32.28	32.26	34.66	34.64	34.12
1	1:146503201-146504800	CNH	duplication	1|1	1|1	1|1	1|1	1|1	1|1	1|1	1|1	1|1	1|1	1|1	1|1	1|1	1|1	1|1	1|1	1|1	1|1	1|1	1|1	1|1	1|1	1|1	1|1	1|1	1|1	1|1	1|1	1|1	1|1	8.14	12.08	6.54	9.28	13.58	10.96	6.28	9.12	12.38	6.98	7.22	7.74	10.18	12.02	10.92	7.6
1	1:146512401-146514000	CNH	duplication	1|1	1|1	1|1	1|1	1|1	1|1	1|1	1|1	1|1	1|1	1|1	1|1	1|1	1|1	1|1	1|1	1|1	1|1	1|1	1|1	1|1	1|1	1|1	1|1	1|1	1|1	1|1	1|1	1|1	1|1	30.86	38.32	28.08	32.98	37.66	32.64	28.94	30.06	37.98	29.64	36.08	38.08	39.58	39.82	39.16	39.58
1	1:146518401-146520400	CNH	duplication	1|1	1|1	1|1	1|1	1|1	1|1	1|1	1|1	1|1	1|1	1|1	1|1	1|1	1|1	1|1	1|1	1|1	1|1	1|1	1|1	1|1	1|1	1|1	1|1	1|1	1|1	1|1	1|1	1|1	1|1	14.94	22.28	14.92	16.46	22.36	17.76	14.68	17.12	19.32	15.7	15.54	18.66	14.86	17.54	17.88	15.16
1	1:146566001-146568800	CNH	duplication	1|1	1|1	1|1	1|1	1|1	1|1	1|1	1|1	1|1	1|1	1|1	1|1	1|1	1|1	1|1	1|1	1|1	1|1	1|1	1|1	1|1	1|1	1|1	1|1	1|1	1|1	1|1	1|1	1|1	1|1	39.84	39.24	42.66	39.34	38.28	38.12	40.06	53.44	42.9	40.8	35.2	35.52	46.48	39.96	39.6	43.5
1	1:147651601-147656000	CN0	deletion	0|0	0|0	0|0	0|0	0|0	0|0	0|0	0|0	0|0	0|0	0|1	0|1	0|1	0|0	0|1	0|1	0|0	0|1	1|1	1|1	0|0	0|0	0|0	0|0	0|0	0|0	0|0	0|0	0|0	0|0	2.24	2.06	2.14	2.14	2.08	2.22	2.08	2.14	2.2	2.06	1.02	1.18	1.12	2.36	1.06	1.1
1	1:147767601-147769200	CN0,CN2	deletion	0|0	0|1	0|1	0|1	0|0	0|1	0|0	0|0	0|0	0|1	0|0	0|0	0|2	0|0	0|0	0|2	0|0	0|0	0|0	0|0	0|1	0|0	0|0	0|0	0|1	0|0	0|0	0|1	0|1	0|1	1.58	1.12	0.98	0.9	2	1.34	1.98	1.84	1.46	0.78	2.1	2.3	2.6	1.56	1.68	2.62
1	1:148227601-148238800	CN0	deletion	0|0	0|0	0|0	0|0	0|0	0|0	0|0	0|0	0|0	0|0	0|0	0|0	0|0	0|0	0|0	0|0	0|0	0|0	0|0	0|0	1|1	1|1	1|1	1|1	1|1	0|1	0|1	1|1	1|1	1|1	2.12	1.98	2.1	2.04	2.06	1.84	2.06	2.18	2.02	1.88	1.96	1.94	2.24	1.96	2.06	2.12
1	1:148565601-148570000	CNH	duplication	1|1	1|1	1|1	1|1	1|1	1|1	1|1	1|1	1|1	1|1	1|1	1|1	1|1	1|1	1|1	1|1	1|1	1|1	1|1	1|1	1|1	1|1	1|1	1|1	1|1	1|1	1|1	1|1	1|1	1|1	43.58	38.1	40.84	40.06	42.16	40.84	37.74	40.2	46.32	43.5	37.74	46.56	49.1	45.14	44.7	49.36
1	1:148685201-148692400	CN2	duplication	0|0	0|0	0|1	1|1	0|1	0|1	0|0	0|1	0|1	0|1	0|0	0|0	0|0	0|1	0|0	0|0	0|0	0|0	0|0	0|0	0|0	0|0	0|0	0|0	0|0	0|1	0|1	0|0	0|0	0|0	2.12	2.12	3.18	4.14	2.86	3.1	2	3.22	3.22	3.22	1.94	2.36	2.34	3.38	2.2	2.16
1	1:148858001-148861200	CNH	duplication	1|1	1|1	1|1	1|1	1|1	1|1	1|1	1|1	1|1	1|1	1|1	1|1	1|1	1|1	1|1	1|1	1|1	1|1	1|1	1|1	1|1	1|1	1|1	1|1	1|1	1|1	1|1	1|1	1|1	1|1	30.8	25.7	35.52	30.46	34.88	34.74	29.98	38.64	39.76	36.98	27.4	41.02	36.4	37.6	37.62	43.32
1	1:148874001-148876000	CNH	duplication	1|1	1|1	1|1	1|1	1|1	1|1	1|1	1|1	1|1	1|1	1|1	1|1	1|1	1|1	1|1	1|1	1|1	1|1	1|1	1|1	1|1	1|1	1|1	1|1	1|1	1|1	1|1	1|1	1|1	1|1	12.92	13.2	13.2	18.32	12.6	13.02	13.22	11.94	15.5	16.16	6.86	15.14	12.66	16.56	15.04	14.16
1	1:149523201-149524800	CNH	duplication	1|1	1|1	1|1	1|1	1|1	1|1	1|1	1|1	1|1	1|1	1|1	1|1	1|1	1|1	1|1	1|1	1|1	1|1	1|1	1|1	1|1	1|1	1|1	1|1	1|1	1|1	1|1	1|1	1|1	1|1	49.38	45.96	52.08	52.58	49.66	51.24	40.4	45.02	48.24	49.3	39.28	46.34	49.82	43.24	44.54	47.5
1	1:150438801-150442000	CN0	deletion	0|0	1|1	0|1	0|1	1|1	0|0	0|0	0|1	0|0	0|1	0|1	0|0	0|0	0|0	0|0	0|0	1|1	0|0	0|0	0|0	1|1	0|0	1|1	1|1	1|1	0|1	0|1	0|1	0|1	1|1	2.2	0.36	1.24	1.52	0.18	2.02	2.44	1.28	2.12	1.28	1.34	2.08	2.34	2.34	2.24	2.08
1	1:151603601-151605200	CN0	deletion	0|1	0|1	0|0	0|1	0|1	0|0	0|1	0|1	0|0	0|1	0|0	0|0	0|0	0|0	0|0	0|0	0|1	0|1	0|0	0|1	0|1	0|1	0|0	0|1	0|1	0|1	0|1	0|1	0|1	0|1	0.96	1.5	1.78	1.54	1.26	1.78	0.98	1.38	2.18	1.42	1.68	1.74	1.6	1.74	2.16	2.4
1	1:151623601-151625600	CN0	deletion	0|1	0|1	0|1	0|1	0|1	0|1	0|1	0|1	0|1	0|1	0|1	0|1	0|1	0|1	0|1	0|0	0|1	0|1	0|1	0|1	0|1	0|1	0|1	0|1	0|1	0|1	0|1	0|1	0|1	0|1	0.74	1.26	0.88	1.2	0.72	1.18	0.8	0.68	1.36	1.24	1.34	1.1	1.22	0.7	1.46	2.26
1	1:153985201-153986800	CN2	duplication	0|0	0|1	0|1	0|1	0|1	0|1	0|1	1|1	0|1	0|1	0|0	0|0	0|1	0|0	0|1	0|1	0|1	0|1	0|1	0|1	0|1	0|1	0|0	0|0	0|1	0|1	0|0	0|0	0|0	0|0	2.26	2.8	2.74	2.92	3.14	3.1	2.66	3.66	2.96	2.98	2.24	1.78	2.74	2.24	2.62	2.76
1	1:154067601-154072400	CN0	deletion	0|0	0|0	0|0	0|0	0|0	0|0	0|0	0|0	0|0	0|0	0|0	1|1	0|1	0|1	0|1	0|1	0|0	0|1	0|0	0|0	0|0	0|0	0|0	0|0	0|0	0|0	0|0	0|0	0|0	0|0	1.64	1.8	2.14	2.06	1.52	1.8	1.82	1.88	2.18	1.86	1.9	0.04	1.12	1.08	0.94	1.1
1	1:154669601-154671600	CNH	duplication	1|1	1|1	1|1	1|1	1|1	1|1	1|1	1|1	1|1	1|1	1|1	1|1	1|1	1|1	1|1	1|1	1|1	1|1	1|1	1|1	1|1	1|1	1|1	1|1	1|1	1|1	1|1	1|1	1|1	1|1	47.04	46.28	53.92	59.5	54.84	63.26	54.1	57.74	67.96	62.92	50.7	76.58	68.34	55.82	69.04	70.48
1	1:155200401-155202400	CN0,CN2	deletion	0|0	0|0	0|0	0|0	0|0	0|1	0|0	0|0	0|0	0|1	0|1	0|0	0|0	0|1	0|0	0|0	0|0	0|0	0|0	0|0	0|0	0|0	0|0	0|1	0|2	0|1	1|1	0|0	0|0	0|0	1.84	1.68	2.36	2.02	1.78	1.28	1.92	2.22	2.32	1.1	0.96	2	2.32	1.12	2.06	1.92
1	1:155294801-155300000	CN0	deletion	0|1	0|1	1|1	0|0	0|1	0|1	0|0	0|1	1|1	0|1	0|1	0|0	0|1	0|0	0|1	0|1	1|1	0|1	1|1	1|1	0|0	0|0	0|0	0|0	0|0	0|1	0|0	0|0	0|0	0|0	1.18	0.86	0.02	2.16	1	1.12	1.98	1.14	0.06	0.9	1	1.88	1.18	2.18	1.04	1.16
1	1:155509201-155512000	CN0	deletion	0|0	0|0	0|1	0|0	0|1	0|1	0|0	0|1	0|1	0|1	0|1	0|1	0|1	0|0	0|1	0|1	0|1	0|1	0|1	0|1	0|0	0|1	0|0	0|0	0|0	0|1	0|0	0|0	0|0	0|0	1.72	1.62	0.98	1.58	1.48	1.2	1.68	1.18	1.18	1.42	1.46	1.04	0.92	1.76	1.14	1.38
1	1:156655201-156660800	CN2	duplication	0|1	1|1	1|1	1|1	1|1	0|1	0|1	1|1	1|1	0|1	0|1	1|1	1|1	0|1	1|1	1|1	0|0	1|1	0|1	0|1	0|1	0|1	0|1	0|1	0|1	1|1	0|1	0|1	0|1	1|1	3.5	3.94	3.88	3.6	3.76	2.58	3.2	3.6	3.78	3.44	3.48	3.68	3.64	3.46	3.78	3.68
1	1:156667601-156670400	CN2,CNH	duplication	1|1	1|2	1|2	1|2	1|2	1|1	1|1	1|1	1|2	1|1	1|1	1|2	1|2	1|1	1|2	1|2	0|0	1|2	1|1	1|1	1|1	0|1	1|1	1|1	1|1	1|2	1|1	1|2	1|1	1|2	4.38	5.02	5.06	4.6	4.7	3.6	4.2	4.36	4.92	4.42	4.38	4.54	4.5	4.4	4.8	4.68
1	1:156852801-156854800	CN2	duplication	0|1	0|1	0|0	0|0	0|0	0|0	0|0	0|0	0|0	0|0	0|0	0|0	0|1	0|0	0|0	0|0	0|0	0|0	0|0	0|0	0|0	0|0	0|0	0|0	0|0	0|1	0|0	0|1	0|0	0|1	2.78	2.66	2.4	2.08	2.16	2.32	2.12	2.34	2.4	2.52	2.18	2.2	3.04	2.26	2.4	2.38
1	1:158494801-158501600	CN0	deletion	0|1	0|0	0|0	0|0	0|1	0|0	0|0	0|1	0|0	0|0	0|0	0|0	0|0	0|0	0|0	0|0	1|1	0|0	0|0	0|1	0|0	0|1	0|0	0|0	0|0	0|0	0|0	0|0	0|0	0|0	0.84	1.64	1.86	1.78	0.82	1.98	1.8	0.82	1.96	1.82	1.96	1.92	1.9	1.92	1.88	1.98
1	1:158733201-158735600	CNH	duplication	1|1	1|1	1|1	1|1	1|1	1|1	1|1	1|1	1|1	1|1	1|1	1|1	1|1	1|1	1|1	1|1	1|1	1|1	1|1	1|1	1|1	1|1	1|1	1|1	1|1	1|1	1|1	1|1	1|1	1|1	46.48	39.94	38.42	40.24	40.1	44.74	39.14	43.38	46.12	44.02	35.66	48.34	45.4	43.82	43.24	47.14
1	1:158930801-158932800	CNH	duplication	1|1	1|1	1|1	1|1	1|1	1|1	1|1	1|1	1|1	1|1	1|1	1|1	1|1	1|1	1|1	1|1	1|1	1|1	1|1	1|1	1|1	1|1	1|1	1|1	1|1	1|1	1|1	1|1	1|1	1|1	60.76	38.74	32.56	32.5	31	28.72	41.36	34.58	33.42	32.4	42.9	35.42	33.7	31.82	31.72	33.14
1	1:159266001-159270000	CNH	duplication	1|1	1|1	1|1	1|1	1|1	1|1	1|1	1|1	1|1	1|1	1|1	1|1	1|1	1|1	1|1	1|1	1|1	1|1	1|1	1|1	1|1	1|1	1|1	1|1	1|1	1|1	1|1	1|1	1|1	1|1	39.52	39.04	43.8	45.08	41.94	42.58	38.52	43.94	50.74	45.42	39.12	48.14	48.82	48.2	44.02	51.5
1	1:160064401-160066400	CNH	duplication	1|1	1|1	1|1	1|1	1|1	1|1	1|1	1|1	1|1	1|1	1|1	1|1	1|1	1|1	1|1	1|1	1|1	1|1	1|1	1|1	1|1	1|1	1|1	1|1	1|1	1|1	1|1	1|1	1|1	1|1	42.2	44.84	44.3	36.26	38.28	36.14	36.76	42.26	41.42	40.38	38.6	39.1	40.22	36.14	34.82	38.66
1	1:160163201-160165600	CN2,CNH	duplication	1|2	1|2	0|1	1|1	1|1	0|1	1|2	1|2	1|2	0|1	1|2	1|1	1|2	1|2	1|2	1|2	0|0	1|1	1|2	1|1	1|2	1|1	1|2	1|2	1|2	1|1	1|2	1|1	1|1	1|2	4.6	5.22	3.42	4.18	4.48	3.54	4.7	4.62	5.32	2.54	4.62	4.48	5.24	4.9	4.96	4.8
1	1:160187201-160196000	CN0,CN2	duplication	0|2	0|2	0|0	0|2	0|2	0|0	0|2	0|0	0|2	0|1	0|2	0|2	0|2	0|2	0|2	0|2	1|1	0|2	0|2	0|0	0|2	0|0	0|2	0|2	0|2	0|2	0|2	0|2	0|0	0|2	2.64	2.7	1.54	2.68	2.68	1.52	2.64	2.48	2.8	0.64	2.64	2.56	2.74	2.62	2.64	2.86
1	1:160541601-160543600	CNH	duplication	1|1	1|1	1|1	1|1	1|1	1|1	1|1	1|1	1|1	1|1	1|1	1|1	1|1	1|1	1|1	1|1	1|1	1|1	1|1	1|1	1|1	1|1	1|1	1|1	1|1	1|1	1|1	1|1	1|1	1|1	25.68	22.68	22.16	23.34	21.42	21.1	24.34	23.94	22.72	20.34	20.66	22.6	24.18	25.26	22.38	21
1	1:160689201-160693600	CNH	duplication	1|1	1|1	1|1	1|1	1|1	1|1	1|1	1|1	1|1	1|1	1|1	1|1	1|1	1|1	1|1	1|1	1|1	1|1	1|1	1|1	1|1	1|1	1|1	1|1	1|1	1|1	1|1	1|1	1|1	1|1	58	44.72	49.22	47.78	47.78	47.4	45.14	49.42	60.56	51.08	47	57.56	54.98	53.94	52.06	59.96
1	1:161799201-161801200	CN0,CN2	deletion	1|1	0|0	0|0	0|0	0|1	0|0	0|1	0|1	0|0	0|0	0|1	0|0	0|2	0|1	0|0	0|0	0|0	0|0	0|0	0|0	0|0	0|0	0|0	0|0	0|0	0|0	0|0	0|0	0|0	0|0	0.42	2.06	2.06	2.42	1.18	2.28	1.18	1.38	2.3	2.3	1.16	2.06	2.76	1.18	1.9	2.06
1	1:162670001-162672800	CN0,CN2	deletion	0|0	0|0	0|0	0|0	0|0	0|0	0|0	0|2	0|0	0|0	0|0	0|1	0|1	0|1	0|1	0|1	0|0	0|1	0|0	0|0	0|0	0|0	0|0	0|0	0|0	0|1	0|0	0|0	0|0	0|0	2.3	2.32	2.08	1.98	2.4	2.02	2.14	2.56	2.1	2.14	2.28	0.9	1.12	1.12	1.28	1.02
1	1:162918001-162920000	CN0,CN2	deletion	0|2	0|2	0|0	0|0	0|0	0|0	0|2	0|0	0|0	0|0	0|0	0|0	0|0	0|0	0|0	0|0	1|1	0|0	0|0	0|0	1|1	0|0	1|1	0|1	1|1	0|0	0|0	1|1	1|1	1|1	2.6	2.6	2.4	2.48	1.88	2.06	2.82	2.3	1.9	2.12	2.24	1.96	2.2	2.22	2	1.72
1	1:163267601-163270000	CN2	duplication	0|1	0|0	0|1	0|0	0|0	0|1	0|0	1|1	0|1	0|1	0|1	1|1	0|1	1|1	1|1	0|1	0|1	1|1	0|0	1|1	0|0	0|0	0|0	0|0	0|0	0|0	0|1	0|0	0|0	0|0	2.88	1.66	2.66	2.3	2.02	3.18	2	4.08	2.82	2.76	2.54	3.56	3.06	3.9	4.26	2.9
1	1:165887601-165889600	CN0	deletion	0|1	0|0	0|0	0|1	0|0	0|0	0|1	0|0	0|0	0|1	0|0	0|0	0|1	0|0	0|1	0|0	0|0	0|1	0|0	0|0	0|0	0|1	0|0	0|0	0|1	0|0	0|0	0|1	0|0	0|1	1.3	1.72	1.54	1.46	1.86	2.12	1.36	1.56	1.86	1.2	1.9	1.7	1.5	2.06	1.52	1.94
1	1:165935201-165938400	CN0,CN2,CNH	duplication	3|3	3|3	3|3	3|3	3|3	3|3	2|2	3|3	0|2	3|3	3|3	3|3	2|2	3|3	3|3	0|2	3|3	0|2	2|2	0|2	0|2	0|1	2|2	3|3	3|3	3|3	3|3	2|2	2|2	2|2	8.62	15.76	15.54	8.08	8.4	10.18	3.9	7.88	3	13.8	9.4	9.92	4.22	8.66	9.3	2.6
1	1:165940401-165942800	CN0,CN2	deletion	0|0	0|0	0|0	0|0	0|0	0|0	0|0	0|0	0|0	0|1	0|0	0|1	0|0	0|0	0|0	0|0	0|2	0|0	0|0	0|0	0|0	0|0	0|0	0|0	0|2	0|2	0|0	0|0	0|0	0|0	1.64	2.18	1.88	2.2	1.92	1.72	1.84	1.76	1.8	1.46	1.68	1.4	2.02	2.02	1.76	2
1	1:165948401-165950400	CN2	duplication	0|0	0|0	0|0	0|0	0|0	0|0	0|0	0|0	0|0	0|0	0|0	0|0	0|0	0|0	0|0	0|0	1|1	0|0	0|0	0|0	0|0	0|0	0|0	0|0	0|1	0|1	0|0	0|0	0|0	0|0	2.38	1.86	1.66	2.1	1.82	1.98	1.96	2.22	2	2.04	2	2	2.08	2.08	2.26	2.06
1	1:165952401-165956000	CN2	duplication	0|0	0|0	0|0	0|0	0|0	0|0	0|0	0|0	0|0	0|0	0|0	0|0	0|0	0|0	0|0	0|0	1|1	0|0	0|0	0|0	0|0	0|0	0|0	0|0	0|1	0|1	0|0	0|1	0|0	0|0	2.02	2	1.92	1.96	2.16	2.08	1.86	1.76	2.34	2	2.12	2.02	2.3	2.4	2.02	2.46
1	1:165957201-165959600	CN2	duplication	0|0	0|0	0|0	0|0	0|0	0|0	0|0	0|0	0|0	0|0	0|0	0|0	0|0	0|0	0|0	0|0	1|1	0|0	0|0	0|0	0|0	0|0	0|0	0|0	0|1	0|1	0|0	0|0	0|0	0|0	1.94	2.32	2.02	2	1.74	2.24	1.88	1.62	1.66	2.26	1.9	2.42	2.12	2.34	1.94	2.08
1	1:165964001-165966800	CN2	duplication	0|0	0|1	0|0	0|1	0|0	0|0	0|0	0|0	0|0	0|0	0|0	0|1	0|1	0|0	0|0	0|1	1|1	0|1	0|0	0|0	0|0	0|0	0|0	0|0	0|1	0|1	0|0	0|0	0|0	0|0	2.42	2.58	2.06	2.6	2.24	2.06	2.28	2.26	2.22	2.22	2.18	2.84	2.54	2.24	2.48	2.72
1	1:165967601-165973200	CN2	duplication	0|0	0|0	0|0	0|0	0|0	0|0	0|0	0|0	0|0	0|0	0|0	0|0	0|0	0|0	0|0	0|0	1|1	0|0	0|0	0|0	0|0	0|0	0|0	0|0	0|1	0|1	0|0	0|0	0|0	0|0	2.2	1.92	1.98	2.1	1.98	2.14	2.08	1.96	2.4	1.94	1.9	1.96	2.46	2.48	2.16	2.18
1	1:165975601-165977200	CN0,CN2	deletion	0|0	0|0	0|1	0|1	0|1	0|0	0|0	0|1	0|0	0|1	0|0	0|0	0|0	0|0	0|1	0|0	0|2	0|0	0|1	0|0	0|0	0|0	0|1	0|1	0|0	0|0	0|0	0|0	0|1	0|1	1.54	1.52	1.44	1.36	1.4	1.52	1.68	1.32	1.7	1.32	1.72	1.76	1.9	1.8	1.3	2.2
1	1:166131601-166133600	CN2	duplication	0|0	0|0	0|0	0|0	0|0	0|0	0|0	0|0	0|0	0|0	0|0	0|0	0|0	0|1	0|0	0|1	1|1	0|0	0|0	0|0	0|0	0|0	0|0	0|0	0|1	1|1	0|0	0|0	0|0	0|0	1.94	2.28	1.82	2.2	1.62	2.26	1.9	1.86	2.14	2.08	2.34	2.12	2.32	2.8	2.34	2.64
1	1:166134401-166139200	CN2	duplication	0|0	0|0	0|0	0|0	0|0	0|0	0|0	0|0	0|0	0|0	0|0	0|0	0|0	0|0	0|0	0|1	1|1	0|0	0|0	0|0	0|0	0|0	0|0	0|0	0|1	0|1	0|0	0|0	0|0	0|0	1.96	2.22	2.08	1.72	2.04	2.06	1.74	1.86	2.42	1.62	2.2	2	2.44	2.22	1.86	2.64
1	1:166146801-166149200	CN2	duplication	0|0	0|0	0|0	0|0	0|0	0|1	0|0	0|0	0|0	0|0	0|0	0|1	0|1	0|0	0|0	0|1	1|1	0|0	0|0	0|0	0|0	0|0	0|0	0|0	0|1	1|1	0|0	0|1	0|0	0|1	2.1	2.02	2.24	2.02	1.96	2.54	2.18	1.96	2.44	1.88	2.34	2.6	2.66	2.4	2.2	2.62
1	1:166153201-166155200	CN2	duplication	0|0	0|0	0|0	0|0	0|0	0|0	0|0	0|0	0|0	0|0	0|0	0|0	0|0	0|0	0|0	0|0	1|1	0|1	0|0	0|0	0|1	0|0	0|0	0|0	1|1	0|1	0|0	0|1	0|0	0|0	2.34	2.08	1.86	2.18	1.84	1.88	2.04	1.82	2.06	1.88	1.98	2.3	1.94	2.18	2.18	1.88
1	1:166155601-166157200	CN2	duplication	0|0	0|0	0|0	0|0	0|0	0|0	0|0	0|0	0|0	0|0	0|0	0|0	0|1	0|0	0|0	0|0	1|1	0|0	0|0	0|0	0|0	0|0	0|0	0|0	0|1	0|1	0|0	0|0	0|0	0|1	1.76	1.86	1.86	1.98	1.86	1.82	1.64	2.06	1.88	1.78	2.16	1.98	2.76	1.62	2.2	2.4
1	1:166160801-166162800	CNH	duplication	1|1	1|1	1|1	1|1	1|1	1|1	1|1	1|1	1|1	1|1	1|1	1|1	1|1	1|1	1|1	1|1	1|1	1|1	1|1	1|1	1|1	1|1	1|1	1|1	1|1	1|1	1|1	1|1	1|1	1|1	75.46	57.94	68.2	60.66	62.2	59.86	72.58	68.26	69.54	63.48	61.2	69.4	71.56	69.26	64.96	65.96
1	1:166165201-166166800	CN0,CN2	duplication	0|0	0|0	0|0	0|1	0|0	0|0	0|0	0|0	0|0	0|0	0|0	0|0	0|0	0|0	0|0	0|0	2|2	0|0	0|0	0|0	0|0	0|0	0|0	0|0	0|2	0|2	0|0	0|0	0|0	0|0	2.14	2.08	2.18	1.44	2.18	2.12	1.94	2.06	1.68	1.58	1.68	2	2.12	1.96	1.7	2.04
1	1:166167201-166169600	CN0,CN2	duplication	0|0	0|0	0|0	0|0	0|0	0|0	0|0	0|0	0|0	0|0	0|0	0|0	0|0	0|0	0|0	0|0	2|2	0|0	0|0	0|0	0|0	0|1	0|0	0|0	0|2	0|2	0|0	0|0	0|0	0|0	1.84	2.16	1.78	1.88	1.86	1.94	1.7	1.84	1.68	1.96	2.02	2.2	1.84	1.86	2.38	2.02
1	1:166183601-166185600	CN0,CN2,CNH	duplication	0|0	0|0	0|0	0|0	0|0	0|2	0|0	0|0	0|0	0|0	0|1	0|0	0|2	0|0	0|0	0|0	2|3	0|0	0|0	0|0	0|2	0|0	0|0	0|0	0|2	0|2	0|0	0|0	0|0	0|0	2.32	2.44	2.06	2.24	1.86	2.64	1.68	2.02	2.28	2.22	1.48	2.06	2.78	2.28	2.1	2.14
1	1:166189601-166192400	CN2	duplication	0|1	0|0	0|0	0|0	0|0	0|0	0|1	0|0	0|1	0|0	0|0	0|0	0|1	0|0	0|1	0|1	1|1	0|1	0|0	0|0	0|0	0|1	0|0	0|0	0|1	0|1	0|0	0|1	0|0	0|0	2.8	1.9	2.08	2.32	2	2.12	2.8	2.36	2.68	2.26	1.74	2.42	2.66	2.08	2.48	2.54
1	1:166194801-166198400	CN2	duplication	0|0	0|0	0|0	0|0	0|0	0|0	0|0	0|0	0|0	0|0	0|0	0|0	0|0	0|0	0|0	0|0	1|1	0|0	0|0	0|0	0|0	0|0	0|0	0|0	0|1	0|1	0|0	0|0	0|0	0|0	1.92	2.16	2.18	2.06	2.1	1.92	1.92	1.86	1.82	1.7	2.18	1.94	2	1.94	2.18	2.2
1	1:166199201-166201600	CN2	duplication	0|0	0|0	0|0	0|0	0|0	0|0	0|0	0|0	0|0	0|0	0|0	0|0	0|0	0|0	0|0	0|0	1|1	0|0	0|0	0|0	0|0	0|0	0|0	0|0	0|1	1|1	0|0	0|0	0|0	0|0	1.92	2.3	1.88	2.18	1.8	1.7	2	1.84	2.08	1.94	1.86	2.2	2.38	2.3	1.86	2.2
1	1:166202001-166204400	CN2	duplication	0|0	0|0	0|0	0|0	0|0	0|1	0|0	0|0	0|1	0|0	0|0	0|0	0|0	0|0	0|1	0|0	1|1	0|0	0|0	0|1	0|0	0|0	0|0	0|0	0|1	0|1	0|0	0|1	0|1	0|0	1.84	2.42	2.2	2.06	2.16	2.52	2.38	2.32	2.74	2.04	2.26	2.34	2.26	2.4	2.58	2.38
1	1:166208401-166214000	CN2	duplication	0|0	0|0	0|0	0|0	0|0	0|0	0|0	0|0	0|0	0|0	0|0	0|0	0|0	0|0	0|0	0|0	1|1	0|0	0|0	0|0	0|0	0|0	0|0	0|0	0|1	0|1	0|0	0|0	0|0	0|0	2.38	2.02	2.2	2.22	1.72	2	1.98	2.14	2.22	1.94	1.9	2.16	1.98	2.3	2.24	2.04
1	1:166214801-166216400	CN2	duplication	0|0	0|0	0|0	0|0	0|0	0|0	0|0	0|0	0|0	0|0	0|0	0|0	0|1	0|0	0|0	0|0	0|1	0|0	0|0	0|0	0|0	0|0	0|0	0|0	0|1	1|1	0|0	0|0	0|0	0|0	2	2.28	2.08	2.26	2.02	1.96	1.78	1.72	2.28	1.9	2.4	2.42	2.66	2.02	2.3	2.2
1	1:166222801-166224800	CN2	duplication	0|0	0|1	0|0	0|1	0|0	0|0	0|0	0|0	0|0	0|0	0|0	0|0	0|0	0|0	0|0	0|0	1|1	0|0	0|0	0|0	0|0	0|0	0|0	0|0	1|1	0|1	0|0	0|1	0|0	0|0	2.18	2.48	2.38	2.8	2.14	2.26	1.88	2.14	1.8	2.18	1.82	1.9	2.2	2.34	2.44	2.36
1	1:166229601-166232800	CN2	duplication	0|0	0|1	0|0	0|0	0|0	0|0	0|0	0|0	0|0	0|0	0|0	0|0	0|1	0|0	0|0	0|1	1|1	0|0	0|0	0|1	0|0	0|0	0|0	0|0	0|1	0|1	0|1	0|0	0|0	0|1	2.32	2.64	2.22	1.96	2.04	1.92	2.36	2.2	2.06	2.34	2.14	2.34	2.56	2.3	2.18	2.7
1	1:166234801-166239600	CN2	duplication	0|0	0|0	0|0	0|0	0|0	0|0	0|0	0|0	0|0	0|0	0|0	0|0	0|0	0|0	0|0	0|0	1|1	0|0	0|0	0|0	0|0	0|0	0|0	0|0	0|1	0|1	0|0	0|0	0|0	0|0	1.94	2.38	1.92	2.02	2.02	2	2.14	1.78	2.22	1.84	2.1	1.96	2.12	1.86	2.06	2.34
1	1:166243601-166246800	CN2	duplication	0|1	0|0	0|0	0|0	0|0	0|0	0|0	0|0	0|0	0|0	0|0	0|0	0|0	0|0	0|0	0|0	1|1	0|0	0|0	0|0	0|0	0|0	0|0	0|0	0|1	1|1	0|0	0|0	0|0	0|0	2.54	1.88	1.82	2.14	2	1.94	2.12	2.14	2.38	1.94	2.04	2.16	2.12	1.9	2.22	1.9
1	1:166247201-166248800	CN0,CN2	deletion	0|0	0|0	0|1	0|0	0|0	0|0	0|0	0|0	0|0	0|0	0|0	0|0	0|0	0|1	0|0	0|0	2|2	0|1	0|0	0|0	0|0	0|2	0|0	0|0	0|2	0|2	0|0	0|0	0|0	0|0	2.04	2.14	1.44	2.12	1.58	1.9	2	1.88	1.94	1.9	1.56	2.12	2.04	1.5	1.74	1.92
1	1:166249201-166251200	CN2	duplication	0|0	0|0	0|0	0|0	0|0	0|0	0|0	0|0	0|0	0|0	0|0	0|0	0|0	0|0	0|0	0|0	1|1	0|0	0|0	0|0	0|0	0|0	0|0	0|0	0|1	1|1	0|0	0|0	0|0	0|1	2.38	2.32	2.44	1.86	2.32	1.98	1.88	2.52	2.06	1.64	2.14	2.02	1.9	2.36	2.46	1.88
1	1:166252001-166254000	CN0,CN2	duplication	0|0	0|0	0|0	0|0	0|0	0|0	0|0	0|0	0|0	0|0	0|0	0|0	0|1	0|1	0|1	0|0	2|2	0|1	0|0	0|0	0|0	0|0	0|0	0|0	2|2	2|2	0|1	0|0	0|0	0|0	2.2	2.1	1.9	2.3	1.88	2.02	1.72	2.14	2.04	2.16	1.94	1.84	1.52	1.48	1.44	1.74
1	1:166254401-166256400	CN2	duplication	0|0	0|0	0|0	0|0	0|0	0|0	0|0	0|0	0|0	0|0	0|0	0|0	0|0	0|0	0|0	0|1	1|1	0|0	0|0	0|0	0|0	0|0	0|0	0|1	0|1	0|1	0|0	0|0	0|0	0|0	2.28	2.44	2.24	2.12	2.14	2.16	1.88	1.82	1.8	1.94	2	1.58	2.26	2	2	2.64
1	1:166258001-166260400	CN2	duplication	0|0	0|0	0|0	0|0	0|1	0|0	0|1	0|0	0|1	0|0	0|1	0|0	0|1	0|0	0|0	0|1	1|1	0|0	0|0	0|0	0|1	0|0	0|1	0|0	0|1	1|1	0|0	0|0	0|0	0|1	1.96	2.34	2.26	2.36	2.54	2.16	2.54	2.08	2.82	1.96	2.8	2.28	2.54	2.32	1.82	2.76
1	1:166261201-166263200	CN2	duplication	0|0	0|0	0|0	0|0	0|0	0|0	0|0	0|0	0|0	0|0	0|0	0|0	0|0	0|0	0|0	0|0	1|1	0|0	0|0	0|0	0|0	0|0	0|0	0|0	0|1	1|1	0|0	0|1	0|0	0|0	2.08	2.46	2.46	2.3	1.96	1.74	2.08	1.78	2.24	2	2	2.38	2.4	2.06	2.04	2.4
1	1:166264801-166267600	CN2	duplication	0|0	0|0	0|0	0|0	0|0	0|0	0|0	0|0	0|0	0|0	0|0	0|0	0|0	0|0	0|0	0|0	1|1	0|0	0|0	0|0	0|0	0|0	0|0	0|0	0|1	0|1	0|0	0|0	0|0	0|0	2.26	1.7	2.02	1.72	1.9	1.96	2	1.72	1.84	2.04	2.08	1.88	1.86	2.02	2.08	2.48
1	1:166270001-166274000	CN2	duplication	0|0	0|0	0|0	0|0	0|0	0|0	0|0	0|0	0|0	0|0	0|0	0|0	0|1	0|0	0|0	0|0	1|1	0|0	0|0	0|0	0|0	0|0	0|0	0|0	0|1	0|1	0|0	0|1	0|0	0|0	2.16	2.16	2.14	2.12	2.12	1.96	2.28	2.18	2.44	1.98	2.02	2.26	2.54	2.42	2.3	1.96
1	1:166274401-166276800	CN0,CN2	duplication	0|0	0|0	0|0	0|0	0|1	0|0	0|0	0|0	0|0	0|0	0|0	0|0	0|0	0|0	0|0	0|0	0|2	0|0	0|0	0|0	0|0	0|0	0|0	0|0	0|2	0|2	0|0	0|0	0|0	0|0	2.46	2.06	1.96	1.86	1.46	1.94	2.2	2.04	2.02	2.08	2.02	1.96	2.32	2.1	1.82	1.74
1	1:166288801-166292800	CN2	duplication	0|0	0|0	0|0	0|0	0|0	0|0	0|0	0|0	0|0	0|0	0|0	0|0	0|0	0|0	0|0	0|0	1|1	0|0	0|0	0|0	0|0	0|0	0|0	0|0	0|1	0|1	0|0	0|0	0|0	0|0	1.94	1.92	1.96	2.02	1.64	1.88	1.94	2.18	2.06	1.7	1.86	2.4	2.02	1.88	1.9	1.9
1	1:166298001-166300400	CN2	duplication	0|0	0|0	0|0	0|0	0|0	0|0	0|0	0|0	0|0	0|0	0|0	0|1	0|0	0|0	0|1	0|0	1|1	0|0	0|0	0|0	0|0	0|0	0|0	0|0	1|1	1|1	0|0	0|0	0|0	0|0	2.04	1.9	2.02	2.34	1.76	2.32	2.08	2.14	1.94	2.22	2.26	2.64	2.22	2.26	2.7	2.38
1	1:166305601-166308400	CN2	duplication	0|0	0|0	0|0	0|0	0|0	0|0	0|0	0|0	0|0	0|0	0|0	0|0	0|0	0|0	0|0	0|0	1|1	0|0	0|0	0|0	0|0	0|0	0|0	0|1	0|1	0|1	0|0	0|0	0|0	0|0	2.14	2.14	2.26	2.08	2.4	1.88	1.94	1.78	2.44	1.74	1.9	1.82	2.14	2.08	2	2.24
1	1:166310801-166316000	CN2	duplication	0|0	0|0	0|0	0|0	0|0	0|0	0|0	0|0	0|0	0|0	0|0	0|0	0|0	0|0	0|0	0|0	1|1	0|0	0|0	0|0	0|0	0|0	0|0	0|0	0|1	0|1	0|0	0|0	0|0	0|0	1.94	1.88	2.04	2.14	1.94	1.86	1.9	2	2.24	1.8	2.14	2.26	2.32	1.9	2.16	2.3
1	1:166322801-166325200	CN2,CNH	duplication	0|0	0|0	0|1	0|1	0|0	0|0	0|0	0|0	0|1	0|1	0|1	0|0	0|1	0|1	0|0	0|1	1|2	0|1	0|0	0|0	0|0	0|1	0|1	0|0	0|1	1|1	0|0	0|1	0|0	0|1	2.38	2.12	2.76	2.52	2.4	2.36	2.28	2.02	2.92	2.58	2.72	2.36	2.82	2.96	2.22	2.84
1	1:166326001-166335600	CN2	duplication	0|0	0|0	0|0	0|0	0|0	0|0	0|0	0|0	0|0	0|0	0|0	0|0	0|0	0|0	0|0	0|0	1|1	0|0	0|0	0|0	0|0	0|0	0|0	0|0	0|1	0|1	0|0	0|0	0|0	0|0	1.82	2.12	2.18	2.14	2.12	2.16	1.9	1.94	2	2	2.02	2.28	2.5	2.08	1.94	2.32
1	1:166354401-166358400	CN2	duplication	0|0	0|0	0|0	0|0	0|0	0|0	0|0	0|0	0|0	0|0	0|0	0|0	0|0	0|0	0|0	0|0	1|1	0|0	0|0	0|0	0|0	0|0	0|0	0|0	0|1	0|1	0|0	0|0	0|0	0|0	1.86	2.12	2.08	1.94	1.72	1.92	2.04	1.92	1.98	2.12	2.2	1.86	2.28	2.18	1.92	2.1
1	1:166362001-166367600	CN2	duplication	0|0	0|0	0|0	0|0	0|0	0|0	0|0	0|0	0|0	0|0	0|0	0|0	0|0	0|0	0|0	0|0	1|1	0|0	0|0	0|0	0|0	0|0	0|0	0|0	0|1	0|1	0|0	0|0	0|0	0|0	1.86	2.12	2.06	1.88	2.14	1.8	1.98	2.16	2.2	1.96	1.96	2.08	2.14	2.08	1.96	2.2
1	1:166369601-166373200	CN2	duplication	0|1	0|0	0|0	0|0	0|0	0|0	0|1	0|1	0|0	0|0	0|0	0|1	0|0	0|0	0|0	0|0	1|1	0|0	0|0	0|0	0|0	0|0	0|0	0|0	0|1	1|1	0|0	0|0	0|0	0|1	2.82	1.9	2.44	2.08	2.3	1.94	2.66	2.56	2.06	2.38	2.14	2.58	2.44	2.42	2.22	2.2
1	1:166376001-166380400	CN2,CNH	duplication	0|0	0|0	0|0	0|0	0|0	0|0	0|0	0|0	0|0	0|0	0|0	0|0	0|0	0|0	0|0	0|0	1|2	0|0	0|0	0|0	0|0	0|0	0|0	0|0	0|1	0|1	0|0	0|0	0|0	0|0	1.94	1.96	2.2	1.82	2.34	2.16	2.12	2.08	2.1	2.02	2.22	2.04	2.12	2.16	1.82	2.14
1	1:166380801-166384800	CN2	duplication	0|0	0|0	0|0	0|0	0|0	0|0	0|0	0|0	0|0	0|0	0|0	0|0	0|0	0|0	0|0	0|0	1|1	0|0	0|0	0|0	0|0	0|0	0|0	0|0	0|1	0|1	0|0	0|0	0|0	0|0	2.32	2.04	2.18	2.34	1.96	2.2	2.1	2.32	1.76	1.88	1.98	1.94	1.86	2.16	2.36	2.08
1	1:166388401-166391600	CN2	duplication	0|0	0|0	0|1	0|0	0|0	0|0	0|0	0|0	0|0	0|0	0|0	0|0	0|0	0|0	0|0	0|0	1|1	0|0	0|0	0|0	0|0	0|0	0|0	0|0	0|1	0|1	0|0	0|0	0|0	0|0	2.24	2	2.82	2.34	2.02	2.04	1.96	1.9	2	2.04	1.72	2.12	1.98	1.7	2.32	2.28
1	1:166392001-166393600	CN2	duplication	0|0	0|0	0|0	0|0	0|0	0|0	0|0	0|1	0|0	0|0	0|0	0|0	0|0	0|0	0|0	0|0	1|1	0|0	0|0	0|0	0|0	0|0	0|0	0|0	0|1	0|1	0|0	0|0	0|0	0|0	2.12	2.44	2.16	2.16	1.7	2.06	2.16	2.7	2.2	2.08	2.16	2.12	1.92	1.88	2.26	1.98
1	1:166394801-166396800	CN0,CN2,CNH	duplication	0|2	0|0	0|0	0|0	0|0	0|0	0|0	0|2	0|1	0|0	0|0	0|0	0|0	0|0	0|0	0|0	2|3	0|0	0|0	0|1	0|0	0|2	0|0	0|0	2|2	2|2	0|0	0|2	0|0	0|2	3.16	2.34	2.3	2.16	2.32	2.2	1.84	2.58	1.52	2.24	2.42	2.04	2.14	2.28	2.3	2.04
1	1:166406801-166412400	CN2	duplication	0|0	0|0	0|0	0|0	0|0	0|0	0|0	0|0	0|0	0|0	0|0	0|0	0|1	0|0	0|0	0|0	1|1	0|0	0|0	0|0	0|0	0|0	0|0	0|0	0|1	1|1	0|0	0|0	0|0	0|1	2.28	2.2	2.12	2.24	2.1	2.06	2.42	2.18	2.22	2.1	2.04	2.36	2.66	2.28	2.22	2.04
1	1:166413601-166415600	CN2	duplication	0|1	0|0	0|0	0|0	0|0	0|0	0|0	0|0	0|0	0|0	0|0	0|0	0|0	0|0	0|0	0|0	1|1	0|0	0|0	0|0	0|0	0|0	0|0	0|0	1|1	1|1	0|0	0|1	0|0	0|0	2.78	2.48	2.3	2.12	2.12	1.98	2.48	2.38	2.16	1.88	2.2	2.5	2.38	2.2	2.18	2.48
1	1:166422001-166424000	CN2	duplication	0|1	0|0	0|0	0|0	0|0	0|0	0|1	0|0	0|0	0|0	0|0	0|0	0|1	0|0	0|1	0|0	1|1	0|0	0|0	0|0	0|0	0|1	0|0	0|0	1|1	1|1	0|0	0|1	0|0	0|0	2.5	2.3	2.14	1.94	2.28	2.14	2.52	2.14	2.2	1.98	2.16	1.96	2.52	2.38	2.84	1.76
1	1:166428801-166433200	CN2	duplication	0|0	0|0	0|0	0|0	0|0	0|0	0|0	0|0	0|0	0|1	0|0	0|0	0|0	0|0	0|0	0|0	1|1	0|0	0|0	0|0	0|0	0|0	0|0	0|0	0|1	1|1	0|0	0|1	0|0	0|0	2.06	2.34	2.26	2.32	1.96	2.38	2.32	2.2	2.16	2.56	2.16	2.02	2.42	2.2	2.02	2.2
1	1:166436801-166438400	CN2	duplication	0|0	0|0	0|0	0|0	0|0	0|0	0|0	0|0	0|1	0|1	0|0	0|0	0|0	0|0	0|1	0|0	1|1	0|0	0|0	0|0	0|0	0|1	0|0	0|1	0|1	0|1	0|0	0|0	0|0	0|1	2.34	2.14	2.1	2.08	1.96	2.32	2.44	2.4	2.76	2.62	1.72	2.18	2.26	2.48	2.52	2.12
1	1:166438801-166440400	CN2	duplication	0|0	0|0	0|0	0|0	0|0	0|0	0|0	0|0	0|0	0|0	0|0	0|0	0|0	0|0	0|0	0|0	1|1	0|0	0|1	0|0	0|0	0|0	0|0	0|0	0|1	1|1	0|0	0|0	0|0	0|0	2.16	2.1	1.98	2.12	2.46	1.62	2.06	2.24	2.4	2.24	1.68	2.02	2.28	1.7	2.2	2.18
1	1:166441201-166445200	CN2	duplication	0|0	0|0	0|0	0|0	0|0	0|0	0|0	0|0	0|0	0|0	0|0	0|0	0|0	0|0	0|0	0|0	1|1	0|0	0|0	0|0	0|0	0|0	0|0	0|0	0|1	0|1	0|0	0|0	0|0	0|0	2.1	1.9	1.98	2.1	2.08	2.02	2	2.1	1.92	2.2	1.56	1.96	2.36	1.84	1.98	2.1
1	1:166452001-166453600	CN2,CNH	duplication	0|0	0|0	0|0	0|0	0|0	0|1	0|0	0|0	0|0	0|0	0|0	0|0	0|0	0|0	0|0	0|1	1|2	0|0	0|0	0|0	0|0	0|0	0|0	0|1	0|1	0|1	0|1	0|0	0|0	0|0	2.28	2.04	2.14	1.82	2.08	2.58	1.84	2.2	2	2.32	2.32	2.22	2.48	2.36	2.04	2.58
1	1:166454401-166456000	CN2	duplication	0|1	0|0	0|0	0|0	0|0	0|0	0|0	0|0	0|0	0|0	0|0	0|0	0|0	0|0	0|0	0|0	1|1	0|1	0|0	0|0	0|0	0|0	0|0	0|0	1|1	0|1	0|1	0|1	0|0	0|0	2.54	1.92	2.12	2.08	1.96	1.84	1.84	1.8	2.04	2.36	1.84	2.4	2.44	2	1.7	1.98
1	1:166456401-166458000	CN2	duplication	0|0	0|1	0|0	0|0	0|0	0|0	0|0	0|0	0|0	0|0	0|0	0|0	0|0	0|0	0|0	0|0	1|1	0|0	0|0	0|0	0|0	0|0	0|0	0|0	0|1	0|1	0|0	0|0	0|0	0|0	2.24	2.98	2.58	2.22	2.5	2.22	2.24	1.8	2.12	2.16	1.98	1.84	1.62	2.42	1.86	2.16
1	1:166458801-166466400	CN2	duplication	0|0	0|0	0|0	0|0	0|0	0|0	0|0	0|0	0|0	0|0	0|0	0|0	0|0	0|0	0|0	0|0	1|1	0|0	0|0	0|0	0|0	0|0	0|0	0|0	0|1	0|1	0|0	0|0	0|0	0|0	2.42	2.12	2.16	2.16	2.32	2.06	2.3	2.02	2.02	2.18	2.04	2.16	2.36	2	2.24	2.04
1	1:166473201-166475200	CN2,CNH	duplication	0|1	0|0	0|0	0|0	0|0	0|0	0|0	0|0	0|0	0|0	0|0	0|0	0|0	0|0	0|0	0|0	1|2	0|0	0|0	0|0	0|0	0|0	0|0	0|0	0|1	0|1	0|0	0|0	0|0	0|0	2.64	2.2	2.24	2.3	2.28	1.7	2.14	2.12	2.12	1.88	1.82	2.46	2.2	2.04	2	1.98
1	1:166476401-166478400	CN2	duplication	0|0	0|0	0|0	0|0	0|0	0|0	0|0	0|0	0|0	0|0	0|0	0|0	0|0	0|0	0|0	0|0	1|1	0|0	0|0	0|0	0|0	0|0	0|1	0|0	0|1	0|1	0|0	0|0	0|1	0|0	2.36	2.16	1.96	2.12	2.12	2.02	2.14	2.14	2.26	2.48	2.34	2.2	2.3	2.1	2.36	1.76
1	1:166482801-166494000	CN2	duplication	0|0	0|0	0|0	0|0	0|0	0|0	0|0	0|0	0|0	0|0	0|0	0|0	0|0	0|0	0|0	0|0	1|1	0|0	0|0	0|0	0|0	0|0	0|0	0|0	0|1	1|1	0|0	0|0	0|0	0|0	2.42	2.1	2.12	2.14	2.14	2.04	2.02	2.22	2.02	2.16	2.16	2.1	2.16	2.22	1.92	2.12
1	1:166497201-166506400	CN2	duplication	0|0	0|0	0|0	0|0	0|0	0|0	0|0	0|0	0|0	0|0	0|0	0|0	0|0	0|0	0|0	0|0	1|1	0|0	0|0	0|0	0|0	0|0	0|0	0|0	0|1	0|1	0|0	0|0	0|0	0|0	2.2	2.2	2.2	2.26	2.32	1.96	2.12	2.06	2.18	2	2.1	2.12	2.02	1.98	1.96	1.94
1	1:166508401-166510000	CN0,CN2	duplication	0|0	0|0	0|0	0|0	0|0	0|0	0|0	0|0	0|0	0|0	0|0	0|0	0|0	0|0	0|1	0|0	0|2	0|0	0|0	0|0	0|0	0|0	0|0	0|0	0|2	2|2	0|0	0|0	0|0	0|0	2.4	1.6	2.2	2.22	1.76	2.08	2.14	2.06	1.82	1.68	1.78	1.9	2.08	1.86	1.4	1.78
1	1:166512401-166522000	CN2	duplication	0|0	0|0	0|0	0|0	0|0	0|0	0|0	0|0	0|0	0|0	0|0	0|0	0|0	0|0	0|0	0|0	1|1	0|0	0|0	0|0	0|0	0|0	0|0	0|0	1|1	0|1	0|0	0|0	0|0	0|0	2.28	1.88	2.16	2.1	2	2.04	2.1	2.02	2.12	1.92	2.1	2.12	2.14	2.22	2.06	1.78
1	1:166524401-166531200	CN2,CNH	duplication	0|0	0|0	0|0	0|0	0|0	0|0	0|0	0|0	0|0	0|0	0|0	0|0	0|0	0|0	0|0	0|0	1|2	0|0	0|0	0|0	0|0	0|0	0|0	0|0	0|1	0|1	0|0	0|0	0|0	0|0	2.14	2.02	1.98	2.14	2.3	2.2	2.16	2.04	1.88	2.18	1.98	2.24	2.18	1.98	2.2	2.12
1	1:166533201-166534800	CN2	duplication	0|0	0|0	0|0	0|0	0|0	0|0	0|0	0|0	0|0	0|0	0|0	0|0	0|1	0|0	0|0	0|0	1|1	0|0	0|0	0|0	0|0	0|0	0|0	0|0	1|1	0|1	0|0	0|0	0|0	0|0	1.76	1.54	2.14	2.34	2.02	1.84	1.96	2.08	2.34	2	1.88	1.74	2.52	2.06	2.28	2.14
1	1:166535201-166540800	CN2	duplication	0|0	0|0	0|0	0|0	0|0	0|0	0|0	0|0	0|0	0|0	0|0	0|0	0|0	0|0	0|0	0|0	1|1	0|0	0|0	0|0	0|0	0|0	0|0	0|0	0|1	0|1	0|0	0|0	0|0	0|0	2.1	1.92	2.32	1.98	2.16	2.04	2.06	1.92	1.82	1.88	1.94	2.12	1.86	2.1	2	1.92
1	1:166542401-166554400	CN2	duplication	0|0	0|0	0|0	0|0	0|0	0|0	0|0	0|0	0|0	0|0	0|0	0|0	0|0	0|0	0|0	0|0	1|1	0|0	0|0	0|0	0|0	0|0	0|0	0|0	0|1	0|1	0|0	0|0	0|0	0|0	2.12	1.96	2.22	2.24	2.1	2.02	2.4	2.1	2.1	2.04	1.9	2	2.34	2.02	2.14	2.14
1	1:166556401-166558000	CN2	duplication	0|0	0|0	0|0	0|0	0|0	0|0	0|0	0|0	0|0	0|0	0|0	0|0	0|0	0|0	0|0	0|0	1|1	0|0	0|0	0|0	0|0	0|1	0|0	0|0	0|1	0|1	0|0	0|0	0|0	0|0	2.14	1.98	2.48	1.92	2.38	2.26	2.1	1.98	2.08	2.22	2.12	2.26	1.9	1.86	2.42	2.2
1	1:166558401-166560400	CN2	duplication	0|1	0|0	0|0	0|0	0|0	0|0	0|0	0|0	0|0	0|0	0|0	0|0	0|0	0|0	0|0	0|0	1|1	0|0	0|0	0|0	0|0	0|0	0|0	0|0	0|1	0|1	0|0	0|0	0|0	0|0	2.56	1.9	2.3	2.14	2.2	2.04	1.84	2.26	2.16	2.48	1.9	2.3	1.96	1.7	1.94	1.86
1	1:166566001-166568800	CN2	duplication	0|0	0|0	0|0	0|0	0|0	0|0	0|0	0|0	0|0	0|0	0|0	0|0	0|0	0|0	0|0	0|0	1|1	0|1	0|0	0|0	0|0	0|0	0|0	0|0	0|1	0|1	0|0	0|1	0|0	0|0	2.38	2.48	2.22	2.28	2.22	1.98	2.36	2.06	2.3	2.02	2.02	1.9	2.18	2.5	2.24	1.96
1	1:166576401-166588800	CN2	duplication	0|0	0|0	0|0	0|0	0|0	0|0	0|0	0|0	0|0	0|0	0|0	0|0	0|0	0|0	0|0	0|0	1|1	0|0	0|0	0|0	0|0	0|0	0|0	0|0	0|1	0|1	0|0	0|0	0|0	0|0	2.14	2.06	2.14	2.2	2.04	2.12	2.02	1.94	2.28	2.08	2.2	2.22	2.38	2.2	2.24	2.06
1	1:166591201-166592800	CN2	duplication	0|0	0|0	0|0	0|0	0|0	0|0	0|0	0|1	0|0	0|0	0|1	0|1	0|1	0|1	0|0	0|0	1|1	0|0	0|0	0|0	0|0	0|1	0|0	0|0	0|1	1|1	0|0	0|0	0|0	0|1	2.44	2.5	1.9	2.18	2.12	2.4	1.88	2.64	2.44	2.44	2.62	2.66	3.32	2.9	2.14	2.14
1	1:166597601-166602400	CN2	duplication	0|0	0|0	0|0	0|0	0|0	0|0	0|0	0|0	0|0	0|0	0|0	0|0	0|0	0|0	0|0	0|0	1|1	0|0	0|0	0|0	0|0	0|0	0|0	0|0	1|1	0|1	0|0	0|0	0|0	0|0	2.04	2.36	2.22	2.32	1.74	2.06	2.3	2	2.02	1.96	2.1	2.34	2.22	2.36	2.28	2.18
1	1:166603201-166610000	CN2	duplication	0|0	0|0	0|0	0|0	0|0	0|0	0|0	0|0	0|0	0|0	0|0	0|0	0|0	0|0	0|0	0|0	1|1	0|0	0|0	0|0	0|0	0|0	0|0	0|0	0|1	0|1	0|0	0|0	0|0	0|0	1.88	2.28	2.34	2.18	1.84	1.84	2.08	1.88	2.02	1.94	2.12	1.88	2.12	1.94	2.08	1.94
1	1:166611201-166614800	CN2	duplication	0|0	0|0	0|0	0|0	0|0	0|0	0|0	0|0	0|0	0|0	0|0	0|0	0|0	0|0	0|0	0|0	1|1	0|0	0|0	0|0	0|0	0|0	0|0	0|0	0|1	0|1	0|0	0|0	0|0	0|0	2.3	2.4	2.28	2.26	2.1	1.96	1.92	1.88	2.28	2.18	1.92	2.16	2.26	2.02	2.16	2.34
1	1:166617601-166620000	CN2	duplication	0|0	0|0	0|0	0|0	0|0	0|0	0|0	0|0	0|0	0|0	0|0	0|0	0|0	0|0	0|0	0|1	1|1	0|0	0|0	0|0	0|0	0|0	0|0	0|0	1|1	0|1	0|0	0|0	0|0	0|0	1.94	1.78	2.04	2.02	2.16	1.88	2.08	1.98	2.28	2.14	2.44	1.86	1.9	2.1	1.74	2.54
1	1:166621601-166623200	CN2	duplication	0|0	0|0	0|0	0|0	0|0	0|1	0|0	0|0	0|0	0|0	0|0	0|0	0|0	0|0	0|0	0|0	1|1	0|0	0|0	0|0	0|0	0|0	0|0	0|0	0|1	0|1	0|0	0|0	0|0	0|0	2.08	2.36	1.86	1.98	2.4	2.8	2.08	2.2	2.28	2.2	2.36	2.14	1.98	2.12	2.3	1.9
1	1:166623601-166628000	CN2	duplication	0|0	0|0	0|0	0|0	0|1	0|0	0|0	0|0	0|0	0|0	0|0	0|0	0|0	0|0	0|0	0|0	1|1	0|0	0|0	0|0	0|0	0|0	0|0	0|0	0|1	0|1	0|0	0|0	0|0	0|0	2.02	2.18	1.98	1.9	2.78	2.28	1.78	2.06	1.84	1.98	2.14	2.06	1.86	1.92	1.82	2.12
1	1:166633201-166636000	CN2	duplication	0|0	0|0	0|0	0|0	0|0	0|0	0|0	0|1	0|0	0|0	0|0	0|0	0|0	0|0	0|0	0|0	1|1	0|0	0|0	0|0	0|0	0|0	0|0	0|0	0|1	0|1	0|0	0|0	0|0	0|0	2.18	2.34	1.98	1.9	2.18	1.72	2.36	2.68	2.14	2.04	2.5	2.4	1.86	2.5	2.06	2.04
1	1:166637201-166648000	CN2	duplication	0|0	0|0	0|0	0|0	0|0	0|0	0|0	0|0	0|0	0|0	0|0	0|0	0|0	0|0	0|0	0|0	1|1	0|0	0|0	0|0	0|0	0|0	0|0	0|0	0|1	0|1	0|0	0|0	0|0	0|0	2.28	2.02	1.98	2.06	2	2.1	2.06	2.08	2.04	2.24	2.1	2.18	2.1	1.98	2.08	2.3
1	1:166653601-166674400	CN2	duplication	0|0	0|0	0|0	0|0	0|0	0|0	0|0	0|0	0|0	0|0	0|0	0|0	0|0	0|0	0|0	0|0	1|1	0|0	0|0	0|0	0|0	0|0	0|0	0|0	0|1	0|1	0|0	0|0	0|0	0|0	2.08	2.24	2.06	2	1.96	2.06	2	2.08	2.08	2.04	2.04	2.2	2.2	2.1	2.06	2.18
1	1:166679201-166681600	CN2	duplication	0|0	0|0	0|0	0|0	0|0	0|0	0|0	0|0	0|0	0|0	0|0	0|0	0|0	0|0	0|0	0|0	1|1	0|0	0|0	0|0	0|0	0|0	0|0	0|0	1|1	0|1	0|0	0|0	0|0	0|1	1.74	1.92	2.14	2.26	2.42	2.04	2.06	2.2	2.18	2.04	2.08	1.96	2.32	1.84	2.04	2.02
1	1:166682001-166684800	CN2	duplication	0|0	0|0	0|0	0|0	0|0	0|0	0|0	0|1	0|1	0|0	0|0	0|1	0|0	0|0	0|0	0|0	1|1	0|0	0|0	0|0	0|0	0|0	0|0	0|0	1|1	0|1	0|0	0|1	0|1	0|1	2.42	2.02	2.28	2.24	2.24	2.12	1.72	2.54	2.52	2.38	2.18	2.74	2.3	2.28	1.94	2.38
1	1:166686801-166692400	CN2	duplication	0|0	0|0	0|0	0|0	0|0	0|0	0|0	0|0	0|0	0|0	0|0	0|0	0|0	0|0	0|0	0|0	1|1	0|0	0|0	0|0	0|0	0|0	0|0	0|0	0|1	1|1	0|0	0|0	0|0	0|0	2.16	1.94	2.4	2.1	2.14	2.14	2.24	2.24	1.88	2.2	2.12	2.34	1.98	2.1	1.94	1.98
1	1:166696001-166698400	CN2,CNH	duplication	0|0	0|0	0|0	0|0	0|0	0|0	0|0	0|0	0|0	0|0	0|0	0|0	0|0	0|0	0|0	0|0	1|2	0|0	0|0	0|0	0|0	0|0	0|0	0|0	0|1	0|1	0|0	0|0	0|0	0|0	2.08	2.28	1.98	2.16	2.32	2.12	2.18	1.94	1.92	2.38	2.24	2	1.92	1.62	1.82	2.3
1	1:166702401-166704400	CN2	duplication	0|0	0|0	0|0	0|0	0|0	0|0	0|0	0|0	0|0	0|0	0|0	0|0	0|0	0|0	0|0	0|0	1|1	0|0	0|1	0|0	0|0	0|1	0|0	0|0	1|1	1|1	0|0	0|0	0|0	0|1	2.42	2.24	1.96	2.16	2.5	2.34	2	2.46	2	2.18	2.08	2.24	2.48	2.34	2.5	2.32
1	1:166706401-166709200	CN2	duplication	0|1	0|0	0|0	0|0	0|0	0|0	0|0	0|0	0|0	0|0	0|0	0|0	0|0	0|1	0|0	0|0	1|1	0|0	0|0	0|0	0|0	0|0	0|0	0|0	1|1	0|1	0|0	0|0	0|0	0|0	2.5	2.2	1.96	2.26	2.04	2.14	2.02	2.4	2.08	2.1	2.18	1.88	2.04	2.56	2.04	2.12
1	1:166709601-166711600	CN2	duplication	0|1	0|0	0|1	0|1	0|0	0|0	0|0	0|0	0|0	0|0	0|0	0|0	0|1	0|0	0|0	0|0	1|1	0|0	0|0	0|0	0|1	0|0	0|1	0|1	0|1	0|1	0|1	0|0	0|0	0|1	2.66	2.3	2.58	2.56	1.94	2.28	2.22	2.04	2.4	2.2	2.24	1.86	2.58	2.34	2.04	2.18
1	1:166712801-166715600	CN2	duplication	0|0	0|0	0|0	0|0	0|0	0|0	0|0	0|0	0|0	0|0	0|0	0|0	0|0	0|0	0|0	0|0	1|1	0|0	0|0	0|0	0|0	0|0	0|0	0|0	0|1	0|1	0|0	0|0	0|0	0|0	2.12	1.76	1.98	2.4	2.12	1.96	1.9	2.16	2.24	2.22	2.18	2.18	2.32	2.34	2.14	2.02
1	1:166716401-166726800	CN2	duplication	0|0	0|0	0|0	0|0	0|0	0|0	0|0	0|0	0|0	0|0	0|0	0|0	0|0	0|0	0|0	0|0	1|1	0|0	0|0	0|0	0|0	0|0	0|0	0|0	0|1	0|1	0|0	0|0	0|0	0|0	2.18	1.96	2.26	2.26	2.26	1.96	1.8	2.2	2.12	2.02	1.96	1.94	2.24	1.8	2.02	2.02
1	1:166730401-166734800	CN2	duplication	0|0	0|0	0|0	0|0	0|0	0|0	0|0	0|0	0|0	0|0	0|0	0|0	0|0	0|0	0|0	0|0	1|1	0|0	0|0	0|0	0|0	0|0	0|0	0|0	0|1	1|1	0|0	0|1	0|0	0|1	2.3	2.2	2.22	2.02	2.12	2.2	2.02	2.06	2.38	2.14	2.1	2.22	1.98	2.22	2.36	1.84
1	1:166735601-166738400	CN2	duplication	0|1	0|0	0|0	0|0	0|0	0|0	0|1	0|0	0|0	0|0	0|0	0|0	0|1	0|0	0|0	0|0	1|1	0|0	0|0	0|0	0|0	0|1	0|0	0|0	0|1	0|1	0|0	0|0	0|0	0|0	2.8	2.5	2.44	2.4	2.12	2.28	2.6	1.96	2.08	2	2.24	2.46	2.68	2.28	2.22	2.48
1	1:166739201-166746000	CN2	duplication	0|0	0|0	0|0	0|0	0|0	0|0	0|0	0|0	0|0	0|0	0|0	0|0	0|0	0|0	0|0	0|0	1|1	0|0	0|0	0|0	0|0	0|0	0|0	0|0	0|1	1|1	0|0	0|0	0|0	0|0	2.2	2.1	2.16	2.38	1.98	2	1.84	2.1	2.26	2.04	2.1	2.06	2.18	2.22	2.06	2.14
1	1:166746801-166749600	CN2,CNH	duplication	0|0	0|0	0|0	0|0	0|0	0|1	0|0	0|0	0|0	0|0	0|0	0|0	0|0	0|1	0|0	0|0	1|2	0|0	0|0	0|0	0|0	0|0	0|0	0|0	0|1	0|1	0|0	0|1	0|0	0|0	2.42	2.2	2.34	1.88	2.36	2.5	1.66	2.12	1.86	1.84	2.38	2.26	2.26	2.56	2.08	2.4
1	1:166750801-166754400	CN2	duplication	0|0	0|0	0|0	0|0	0|0	0|0	0|0	0|0	0|0	0|0	0|0	0|0	0|0	0|0	0|0	0|0	1|1	0|0	0|0	0|0	0|0	0|0	0|0	0|0	0|1	0|1	0|0	0|1	0|0	0|0	1.9	1.88	1.86	2.14	2.14	2.24	1.86	1.78	2.32	2.12	2.02	2.42	1.94	2.22	2.16	1.94
1	1:166754801-166757200	CN0,CN2	duplication	0|0	0|0	0|0	0|0	0|0	0|0	0|1	0|0	0|0	0|0	0|0	0|0	0|0	0|0	0|0	0|0	2|2	0|0	0|0	0|0	0|0	0|0	0|0	0|0	0|2	2|2	0|0	0|0	0|0	0|0	2.04	2.12	2.26	2.06	2.28	2.28	1.46	2.14	2.26	2.08	1.94	1.82	2.14	1.62	1.86	2.22
1	1:166758001-166760800	CN2,CNH	duplication	0|0	0|0	0|0	0|0	0|0	0|0	0|0	0|0	0|0	0|0	0|0	0|0	0|0	0|0	0|0	0|0	1|2	0|0	0|0	0|0	0|0	0|0	0|0	0|0	0|1	0|1	0|0	0|0	0|0	0|0	1.94	2.08	2.12	2.18	1.94	2.14	1.92	1.9	2.42	2.14	2	2.26	1.76	1.78	2.34	2.24
1	1:166764401-166772800	CN2	duplication	0|0	0|0	0|0	0|0	0|0	0|0	0|0	0|0	0|0	0|0	0|0	0|0	0|0	0|0	0|0	0|0	1|1	0|0	0|0	0|0	0|0	0|0	0|0	0|0	1|1	1|1	0|0	0|0	0|0	0|0	2.4	2.12	2.2	2.16	2.08	2.12	2.18	2.02	2.44	2.28	2.1	2.32	2.36	2.16	2.06	2.36
1	1:166776801-166779200	CN2	duplication	0|0	0|0	0|0	0|0	0|0	0|0	0|0	0|0	0|0	0|0	0|0	0|0	0|0	0|0	0|0	0|0	1|1	0|0	0|0	0|0	0|0	0|0	0|0	0|0	0|1	0|1	0|0	0|0	0|0	0|0	1.82	2.18	2.14	2.02	1.94	2.42	2.02	1.98	2.08	1.96	2.18	1.82	2.28	2.24	1.96	2.28
1	1:166781201-166784000	CN2	duplication	0|0	0|0	0|0	0|0	0|0	0|0	0|0	0|0	0|1	0|0	0|0	0|0	0|0	0|0	0|0	0|0	1|1	0|1	0|0	0|0	0|0	0|0	0|0	0|0	1|1	1|1	0|0	0|0	0|0	0|0	2.14	2.28	2.32	2.2	2.14	2.08	2.36	2.08	2.62	2.04	2.4	2.36	1.92	2.12	2.1	2.26
1	1:166791201-166792800	CN2	duplication	0|0	0|0	0|1	0|0	0|0	0|1	0|1	0|1	0|0	0|0	0|0	0|0	0|1	0|1	0|1	0|0	1|1	0|0	0|1	0|0	0|0	0|0	0|0	0|0	0|1	0|1	0|0	0|0	0|0	0|0	2.46	2.14	2.64	2.08	2.12	2.56	2.66	2.6	2.34	2.4	2.22	2.32	3	2.68	2.98	2.28
1	1:166797601-166800000	CN2	duplication	0|0	0|0	0|0	0|0	0|0	0|0	0|0	0|0	0|0	0|0	0|0	0|0	0|0	0|1	0|0	0|0	1|1	0|0	0|0	0|0	0|0	0|0	0|0	0|0	0|1	0|1	0|0	0|0	0|1	0|0	2.08	2.4	2.08	1.92	2.12	1.94	1.96	1.82	2.06	2.36	2.16	2.04	2.04	2.54	2.26	2.04
1	1:166800401-166804000	CN2	duplication	0|0	0|0	0|0	0|0	0|0	0|0	0|0	0|0	0|0	0|0	0|0	0|0	0|0	0|0	0|0	0|0	0|1	0|0	0|0	0|0	0|0	0|0	0|0	0|0	0|1	1|1	0|0	0|0	0|0	0|0	2.38	2.44	1.96	2.16	1.92	2.1	1.78	1.78	2.1	1.88	2.42	1.8	2.04	2.18	1.92	2
1	1:166807601-166811600	CN2	duplication	0|0	0|0	0|0	0|0	0|0	0|0	0|0	0|0	0|0	0|0	0|0	0|0	0|0	0|0	0|0	0|0	1|1	0|0	0|0	0|0	0|0	0|0	0|0	0|0	0|1	0|1	0|0	0|0	0|0	0|0	1.58	2.1	2.38	2.16	2.14	2.2	2.16	2.24	2.38	2.1	1.86	1.84	2.12	2	1.92	2.14
1	1:166813201-166823200	CN2	duplication	0|0	0|0	0|0	0|0	0|0	0|0	0|0	0|0	0|0	0|0	0|0	0|0	0|0	0|0	0|0	0|0	1|1	0|0	0|0	0|0	0|0	0|0	0|0	0|0	0|1	0|1	0|0	0|0	0|0	0|0	2.48	2.16	2.18	2.12	2.24	2.38	2.02	2.1	2.24	2.22	2.06	2.28	2.36	2.3	2.36	2.32
1	1:166825201-166838400	CN2	duplication	0|0	0|0	0|0	0|0	0|0	0|0	0|0	0|0	0|0	0|0	0|0	0|0	0|0	0|0	0|0	0|0	1|1	0|0	0|0	0|0	0|0	0|0	0|0	0|0	0|1	0|1	0|0	0|0	0|0	0|0	2.3	2.06	2.18	2.14	2.22	2.36	2.04	2	2.18	2.14	2.2	1.98	2.16	2.16	2.22	2.08
1	1:166840001-166842400	CN2	duplication	0|0	0|0	0|0	0|0	0|0	0|0	0|0	0|0	0|0	0|0	0|0	0|0	0|0	0|0	0|0	0|0	1|1	0|0	0|0	0|0	0|0	0|0	0|0	0|0	1|1	1|1	0|0	0|0	0|0	0|0	2.08	1.86	2.14	2.44	1.8	2.24	1.8	1.88	2.1	1.66	2	1.9	1.88	1.82	2.08	1.86
1	1:166844001-166846400	CN2	duplication	0|0	0|0	0|0	0|0	0|0	0|0	0|0	0|0	0|0	0|0	0|0	0|0	0|0	0|0	0|0	0|0	1|1	0|0	0|0	0|0	0|0	0|0	0|0	0|0	0|1	0|1	0|0	0|0	0|0	0|0	2.18	2.16	1.7	1.7	2.24	2.24	2	2.3	2.18	2.24	1.68	1.68	2.1	1.92	1.9	2.2
1	1:166848001-166851200	CN2	duplication	0|0	0|0	0|0	0|0	0|0	0|0	0|0	0|0	0|0	0|0	0|0	0|0	0|0	0|0	0|0	0|0	1|1	0|0	0|0	0|0	0|0	0|1	0|0	0|0	0|1	0|1	0|0	0|0	0|0	0|0	2	2.1	2.02	2.2	2.12	2.04	2.34	1.9	2.22	1.92	2.02	1.78	1.78	1.7	1.82	2.06
1	1:166855201-166860400	CN2	duplication	0|0	0|0	0|0	0|0	0|0	0|0	0|0	0|0	0|0	0|0	0|0	0|0	0|0	0|0	0|0	0|0	1|1	0|0	0|0	0|0	0|0	0|0	0|0	0|0	0|1	0|1	0|0	0|0	0|0	0|0	2.14	2.24	1.98	2	2.28	2.44	2.06	2.2	2.32	2.08	1.86	1.88	2.3	2.14	1.88	1.94
1	1:166863201-166871600	CN2	duplication	0|0	0|0	0|0	0|0	0|0	0|0	0|0	0|0	0|0	0|0	0|0	0|0	0|0	0|0	0|0	0|0	1|1	0|0	0|0	0|0	0|0	0|0	0|0	0|0	0|1	0|1	0|0	0|0	0|0	0|0	1.84	2.22	1.86	2.12	1.94	2	2.06	1.84	2.04	2.08	1.98	1.96	2.04	1.66	2.02	1.96
1	1:166873601-166876400	CN2,CNH	duplication	0|1	0|1	0|1	0|1	0|1	0|1	0|1	0|1	0|1	0|1	0|1	0|1	0|1	0|1	0|1	0|1	1|2	0|1	0|1	0|1	0|1	0|1	0|1	0|1	1|1	1|1	0|1	0|1	0|1	0|1	3.1	2.82	2.74	3.06	3	2.6	2.56	2.82	3.22	3.04	2.82	3.22	2.7	2.52	2.8	2.74
1	1:166877601-166879200	CN2	duplication	0|0	0|0	0|0	0|0	0|0	0|0	0|0	0|1	0|0	0|0	0|0	0|0	0|1	0|0	0|0	0|0	1|1	0|0	0|0	0|0	0|0	0|0	0|0	0|0	1|1	0|1	0|0	0|0	0|0	0|0	2.46	2.52	2.32	2	2.44	2.54	2.5	2.62	2.14	2.14	2.04	1.76	2.66	1.64	2.02	2.04
1	1:166883201-166888400	CN2	duplication	0|0	0|0	0|0	0|0	0|0	0|0	0|0	0|0	0|0	0|0	0|0	0|0	0|0	0|0	0|0	0|0	1|1	0|0	0|0	0|0	0|0	0|0	0|0	0|0	0|1	0|1	0|0	0|0	0|0	0|0	1.94	2.04	2	1.92	2	2.08	2.12	2	1.96	1.78	1.92	2.12	2.24	2.24	2	1.76
1	1:166890401-166892800	CN2	duplication	0|1	0|0	0|0	0|0	0|0	0|0	0|0	0|0	0|0	0|0	0|0	0|0	0|0	0|0	0|0	0|0	1|1	0|1	0|0	0|0	0|0	0|0	0|0	0|0	1|1	0|1	0|0	0|0	0|0	0|1	2.64	2.08	2	2.14	1.96	2.44	1.9	2.04	2.24	2.14	2.08	1.96	2.18	2.04	2.14	1.8
1	1:166893601-166898400	CN2	duplication	0|0	0|0	0|0	0|0	0|0	0|0	0|0	0|0	0|0	0|0	0|0	0|0	0|0	0|0	0|0	0|0	1|1	0|0	0|0	0|0	0|0	0|0	0|0	0|0	0|1	0|1	0|0	0|0	0|0	0|0	2.04	2.14	1.96	2.2	2.04	2.08	2.24	1.9	2.24	1.94	1.98	1.64	1.96	2.04	1.9	1.92
1	1:166907601-166909600	CN2,CNH	duplication	0|1	0|0	0|1	0|0	0|0	0|1	0|0	0|1	0|1	0|0	0|0	0|1	0|0	0|0	0|1	0|0	1|2	0|0	0|0	0|0	0|0	0|1	0|0	0|0	0|1	0|1	0|1	0|0	0|0	0|1	2.72	1.96	2.74	2.44	2.36	2.84	2.42	2.5	2.5	2.16	2.44	3.04	2.42	2.14	2.54	2.4
1	1:166912001-166913600	CN0,CN2	duplication	0|0	0|0	0|0	0|0	0|0	0|0	0|0	0|0	0|1	0|0	0|0	0|0	0|0	0|0	0|0	0|0	2|2	0|1	0|0	0|0	0|0	0|2	0|0	0|0	0|2	0|2	0|0	0|0	0|0	0|0	2.14	1.92	2.5	2.08	1.98	2.16	1.72	2.24	1.52	1.82	2.2	1.88	1.88	1.92	2.08	1.98
1	1:166915201-166917600	CN2,CNH	duplication	0|0	0|0	0|0	0|0	0|0	0|0	0|0	0|0	0|0	0|0	0|0	0|0	0|0	0|0	0|0	0|0	1|2	0|0	0|0	0|0	0|0	0|0	0|0	0|0	0|1	0|1	0|0	0|0	0|0	0|0	2.08	2.08	1.96	1.76	2.14	1.98	1.88	2.08	1.84	1.9	2.18	2.02	1.6	1.84	1.98	2.12
1	1:166918401-166923600	CN2	duplication	0|0	0|0	0|0	0|0	0|0	0|0	0|0	0|0	0|0	0|0	0|0	0|0	0|0	0|0	0|0	0|0	1|1	0|0	0|0	0|0	0|0	0|0	0|0	0|0	0|1	1|1	0|0	0|0	0|0	0|0	1.82	2.12	2.3	2.04	1.94	2.14	2.22	1.66	2.1	1.96	2.3	2.08	2.24	2.16	2.06	1.96
1	1:166926001-166930400	CN2	duplication	0|0	0|1	0|0	0|0	0|0	0|0	0|0	0|0	0|0	0|0	0|0	0|0	0|0	0|0	0|0	0|0	1|1	0|0	0|0	0|0	0|0	0|0	0|0	0|0	0|1	0|1	0|0	0|0	0|0	0|0	2.3	2.62	2.08	2.14	2.18	2.2	2.22	2.14	1.98	2.06	2.2	2.02	2.36	2.4	2	2.18
1	1:166930801-166932800	CN2	duplication	0|0	0|0	0|0	0|0	0|0	0|0	0|0	0|0	0|0	0|0	0|0	0|0	0|0	0|0	0|0	0|0	1|1	0|0	0|0	0|0	0|1	0|0	0|0	0|0	1|1	1|1	0|0	0|0	0|0	0|0	2.12	2.04	2.14	2.06	2.02	1.88	2.1	1.84	2.18	2.08	1.74	2.18	2.24	2.38	2.16	1.86
1	1:166935601-166937200	CNH	duplication	1|1	1|1	1|1	1|1	1|1	1|1	1|1	1|1	1|1	1|1	1|1	1|1	1|1	1|1	1|1	1|1	1|1	1|1	1|1	1|1	1|1	1|1	1|1	1|1	1|1	1|1	1|1	1|1	1|1	1|1	48.08	46.78	48.22	46.6	43.72	45.04	44.72	45.5	50.86	45.2	52.24	53.92	53.12	56.14	50.28	55.18
1	1:166947201-166950400	CN2	duplication	0|0	0|0	0|0	0|0	0|0	0|0	0|0	0|0	0|0	0|0	0|0	0|0	0|0	0|0	0|0	0|0	1|1	0|0	0|0	0|0	0|0	0|0	0|0	0|0	0|1	1|1	0|0	0|0	0|0	0|0	1.84	2.1	1.96	2.14	2.18	2.06	2.08	1.9	2.14	2.28	2.18	2.22	2.28	2.18	2.02	2.38
1	1:166951201-166953200	CN2	duplication	0|1	0|0	0|0	0|0	0|0	0|0	0|0	0|0	0|0	0|0	0|0	0|0	0|0	0|0	0|0	0|1	1|1	0|0	0|0	0|0	0|0	0|0	0|0	0|0	1|1	0|1	0|1	0|0	0|0	0|0	3.06	2.02	1.88	2.04	2.26	2.16	2.34	1.8	2.24	2.24	2.12	2.18	2.38	2.1	2.02	3.06
1	1:166953601-166956000	CN2	duplication	0|0	0|0	0|0	0|0	0|0	0|0	0|0	0|1	0|0	0|0	0|0	0|0	0|0	0|0	0|0	0|0	1|1	0|0	0|0	0|0	0|0	0|0	0|0	0|0	0|1	0|1	0|0	0|0	0|0	0|0	2.16	1.62	1.9	2.02	2.1	1.92	2.32	2.9	1.86	1.98	1.86	1.98	2.06	2.46	2.08	2.04
1	1:166959201-166962400	CN2,CNH	duplication	0|0	0|0	0|0	0|0	0|0	0|0	0|0	0|0	0|0	0|0	0|0	0|0	0|0	0|0	0|0	0|0	1|2	0|0	0|0	0|0	0|0	0|0	0|0	0|0	0|1	0|1	0|0	0|0	0|0	0|0	1.76	2.2	2.02	2.44	2	2.08	2.18	2	2.24	1.98	2.1	2.14	2.12	1.98	1.92	2.42
1	1:166965601-166970800	CN2	duplication	0|0	0|0	0|0	0|0	0|0	0|0	0|0	0|0	0|0	0|0	0|0	0|0	0|0	0|0	0|0	0|0	1|1	0|0	0|0	0|0	0|0	0|0	0|0	0|0	0|1	0|1	0|0	0|0	0|0	0|0	2.26	1.96	2	2.08	2.14	2.08	2.08	2.1	2.16	1.92	1.96	2.02	2.32	1.98	1.9	2.26
1	1:166975601-166977600	CN2	duplication	0|0	0|0	0|0	0|0	0|0	0|1	0|0	0|0	0|0	0|0	0|0	0|0	0|1	0|1	0|0	0|0	1|1	0|0	0|0	0|0	0|0	0|0	0|0	0|1	0|1	1|1	0|0	0|1	0|0	0|0	1.96	2.1	2	1.96	2.26	2.62	2.12	2.08	2.24	1.58	2.06	2.1	2.72	2.6	2.22	2.18
1	1:166988401-166991600	CN2	duplication	0|0	0|0	0|0	0|0	0|0	0|0	0|0	0|0	0|0	0|0	0|0	0|0	0|0	0|0	0|0	0|0	1|1	0|0	0|0	0|0	0|0	0|0	0|0	0|0	0|1	0|1	0|0	0|0	0|0	0|0	1.8	2.02	1.78	2.1	2.02	1.86	1.66	2.22	2	2.04	2	2.26	2.08	2.2	2.02	2.12
1	1:166993201-166995200	CN2	duplication	0|0	0|0	0|0	0|0	0|0	0|0	0|0	0|0	0|0	0|0	0|0	0|1	0|0	0|0	0|0	0|1	1|1	0|0	0|0	0|0	0|0	0|0	0|0	0|0	1|1	0|1	0|0	0|1	0|0	0|0	2.04	2.28	2.18	2.26	2.08	2.12	1.94	2.3	2.14	2.14	2.34	2.6	2.46	2.4	2.08	2.56
1	1:166996401-167000400	CN2	duplication	0|0	0|0	0|0	0|0	0|0	0|0	0|0	0|0	0|0	0|0	0|0	0|0	0|0	0|0	0|0	0|0	1|1	0|0	0|0	0|0	0|0	0|0	0|0	0|0	0|1	0|1	0|0	0|0	0|0	0|0	1.98	1.76	2.38	2.06	1.9	1.78	2.08	1.76	2.24	2.1	2.22	1.92	2.16	2.16	2.18	2.42
1	1:167004001-167008000	CN2	duplication	0|0	0|0	0|0	0|0	0|0	0|0	0|0	0|0	0|0	0|0	0|0	0|0	0|0	0|0	0|0	0|0	1|1	0|0	0|0	0|0	0|0	0|0	0|0	0|0	0|1	0|1	0|0	0|0	0|0	0|0	2.12	2.08	2.02	1.86	2.02	1.92	1.76	2.08	2.16	1.98	2.1	2.16	2.14	1.96	1.9	2.08
1	1:167009601-167013200	CN2	duplication	0|0	0|0	0|0	0|0	0|0	0|0	0|0	0|0	0|0	0|0	0|0	0|1	0|0	0|0	0|0	0|0	1|1	0|1	0|0	0|0	0|0	0|0	0|0	0|0	0|1	1|1	0|0	0|0	0|0	0|0	2.06	2.1	1.94	2.08	2.38	2.12	2.14	1.9	2.12	2.06	2.16	2.58	2.18	1.96	2.24	2.24
1	1:167015201-167019200	CN2	duplication	0|0	0|0	0|0	0|0	0|0	0|0	0|0	0|0	0|0	0|0	0|0	0|0	0|0	0|0	0|0	0|0	1|1	0|0	0|0	0|0	0|0	0|0	0|0	0|0	0|1	0|1	0|0	0|0	0|0	0|0	2.44	2.3	1.86	1.98	2.1	2.2	1.94	2.04	2.34	1.94	2.04	2.24	2.46	2.1	1.86	1.94
1	1:167030801-167033200	CN0,CN2	duplication	0|0	0|0	0|0	0|0	0|1	0|0	0|0	0|0	0|0	0|0	0|0	0|0	0|0	0|0	0|0	0|0	2|2	0|0	0|0	0|0	0|0	0|0	0|0	0|0	0|2	0|2	0|0	0|0	0|0	0|0	1.68	1.8	2.22	2.12	1.44	1.96	1.82	1.96	1.92	1.82	1.62	1.98	2.34	2.14	1.98	2.04
1	1:167034401-167040400	CN2	duplication	0|0	0|0	0|0	0|0	0|0	0|0	0|0	0|0	0|0	0|0	0|0	0|0	0|0	0|0	0|0	0|0	1|1	0|0	0|0	0|0	0|0	0|0	0|0	0|0	0|1	0|1	0|0	0|0	0|0	0|0	2	2.12	2.08	2.02	2.06	2.1	2.08	1.84	2.16	2.12	2.18	2.1	2.06	2.18	2.16	2.26
1	1:167088801-167091600	CN0,CN2	deletion	0|1	0|0	0|0	0|0	0|0	0|1	1|1	0|0	0|1	0|1	0|1	0|0	0|1	0|2	0|0	0|1	1|1	0|1	1|1	0|1	1|1	0|0	1|1	0|1	1|1	1|1	0|0	1|1	1|1	1|1	1.34	2.06	2.22	2.14	2.1	1.18	0.34	1.76	1.1	1.26	1.2	2.04	0.92	2.56	2	1.3
1	1:167344001-167346000	CN0,CN2	deletion	0|1	0|0	0|1	0|0	0|0	0|1	0|1	0|0	0|0	0|0	0|0	0|0	0|0	0|1	0|0	0|2	0|1	0|0	0|1	0|1	0|0	0|1	0|0	0|0	0|0	0|1	0|0	0|1	0|0	0|0	1.26	2	1.26	2.14	2	1.16	1.1	1.62	2.04	1.8	2.18	1.72	2.24	1.32	1.92	2.66
1	1:167546401-167550400	CNH	duplication	1|1	1|1	1|1	1|1	1|1	1|1	1|1	1|1	1|1	1|1	1|1	1|1	1|1	1|1	1|1	1|1	1|1	1|1	1|1	1|1	1|1	1|1	1|1	1|1	1|1	1|1	1|1	1|1	1|1	1|1	40.02	51.06	40.3	43.46	41.68	38.2	37.54	38.5	43	32.02	34.1	32.46	23.92	38.12	34.94	31.4
1	1:168630401-168632000	CNH	duplication	1|1	1|1	1|1	1|1	1|1	1|1	1|1	1|1	1|1	1|1	1|1	1|1	1|1	1|1	1|1	1|1	1|1	1|1	1|1	1|1	1|1	1|1	1|1	1|1	1|1	1|1	1|1	1|1	1|1	1|1	53.74	47.38	50.68	48.72	48.38	47.8	52.6	52.78	54.24	48.42	48.98	51.54	53.66	51.12	52.14	49.76
1	1:168984801-169010000	CN2,CNH	duplication	0|1	2|2	2|2	1|2	1|1	0|0	0|0	0|1	0|0	1|1	0|0	2|2	1|1	1|1	2|2	1|1	0|0	1|1	0|0	0|0	0|0	0|0	0|0	1|1	0|0	0|0	2|2	0|0	0|0	0|0	2.8	5.54	6.54	4.64	3.72	1.86	1.84	2.62	2.1	4.22	1.96	6.12	4.32	3.88	5.62	4.22
1	1:169107601-169110400	CN0	deletion	0|0	0|0	0|0	0|0	0|0	1|1	0|1	0|1	0|1	0|1	0|1	0|0	0|0	0|1	0|0	0|0	0|0	0|0	0|0	0|0	1|1	0|0	1|1	0|1	1|1	1|1	0|0	1|1	1|1	1|1	1.64	2.04	1.76	1.86	1.56	0.02	0.98	1.06	1.32	1.1	0.96	2.22	2.12	1.18	2.26	2.4
1	1:169404401-169407600	CNH	duplication	1|1	1|1	1|1	1|1	1|1	1|1	1|1	1|1	1|1	1|1	1|1	1|1	1|1	1|1	1|1	1|1	1|1	1|1	1|1	1|1	1|1	1|1	1|1	1|1	1|1	1|1	1|1	1|1	1|1	1|1	43.54	42.78	44.42	46.92	51.94	49.76	36.28	41.22	50.7	50.12	44.54	49.78	46.5	46.3	45.56	55.62
1	1:169735201-169736800	CNH	duplication	1|1	1|1	1|1	1|1	1|1	1|1	1|1	1|1	1|1	1|1	1|1	1|1	1|1	1|1	1|1	1|1	1|1	1|1	1|1	1|1	1|1	1|1	1|1	1|1	1|1	1|1	1|1	1|1	1|1	1|1	44.46	39.52	47.56	51.3	44.62	55.26	47.9	52.8	62.24	54.76	43.2	68.06	58.14	54.3	62.88	61.86
1	1:170066401-170068400	CN0,CN2	deletion	0|0	0|0	0|0	0|1	0|1	0|1	0|0	0|1	0|0	0|0	0|1	0|0	0|0	0|1	0|0	0|0	0|0	0|0	0|0	0|0	0|0	0|0	0|0	0|0	0|0	0|0	0|0	0|0	0|2	0|0	2.4	1.72	2.14	1	1.06	0.96	1.68	1.02	2.18	1.84	1.14	2.08	2.1	1.28	2.26	1.8
1	1:170135601-170137600	CN0,CN2,CNH	duplication	0|0	3|3	2|2	2|3	2|2	2|2	0|2	0|0	0|0	0|0	0|0	0|0	0|0	0|0	0|0	0|0	0|1	0|0	0|0	0|0	3|3	0|0	0|0	0|0	0|0	0|0	0|0	0|0	0|0	0|0	1.56	6.96	4.08	4.82	3.64	3.6	2.72	1.9	2.04	1.62	1.6	1.84	2.12	2.3	2.22	1.74
1	1:170156401-170161200	CN0,CN2	deletion	0|0	0|0	0|0	0|0	0|0	0|0	0|0	0|0	0|0	0|0	0|1	0|0	0|0	0|0	0|0	0|1	0|0	0|1	1|1	0|1	0|0	1|1	0|0	0|0	0|0	0|0	0|0	0|0	0|0	0|2	2.18	1.82	1.82	1.74	1.7	1.72	2.36	1.84	2.38	2.04	0.9	2.16	1.56	2.2	2.16	0.84
1	1:170326801-170328800	CN0	deletion	0|0	0|0	0|1	0|1	0|0	0|1	0|1	0|1	0|0	0|0	0|0	0|0	0|0	0|0	0|0	0|0	0|0	0|1	0|0	0|0	0|0	0|0	0|0	0|1	0|0	0|1	0|0	0|1	0|0	0|1	1.76	2.08	1.38	1.26	1.68	1.36	1.28	1.24	1.72	1.72	1.54	1.94	1.9	1.54	1.78	2.5
1	1:170344001-170346000	CN0,CN2	duplication	0|0	0|0	0|0	0|0	0|0	0|0	0|1	0|1	0|2	0|0	0|0	0|2	0|2	0|0	0|2	0|2	0|0	0|0	0|0	0|0	0|0	0|0	0|0	0|0	0|0	0|2	0|0	0|2	0|0	0|0	1.72	1.84	1.8	1.8	1.64	2.12	1.4	1.48	2.6	1.9	1.68	2.82	3.22	2.06	2.62	3.46
1	1:170348401-170350400	CN0,CN2	deletion	0|1	0|1	0|1	0|1	0|0	0|0	0|1	0|1	0|0	0|1	0|0	0|0	0|2	0|0	0|0	0|0	0|1	0|1	0|1	0|0	0|0	0|0	0|0	0|0	0|0	0|1	0|1	0|1	0|0	0|1	1.22	1.32	1.16	1.52	1.62	1.76	1.18	1.14	1.7	1.18	1.6	1.96	2.8	1.88	1.64	2.3
1	1:170448801-170451600	CN2	duplication	0|0	0|0	0|0	0|0	0|0	0|0	0|0	0|0	0|0	0|0	1|1	0|0	0|1	0|0	0|0	0|1	0|0	0|1	1|1	0|1	0|0	0|0	0|0	0|0	0|0	0|0	0|0	0|0	0|0	0|0	1.98	1.94	1.98	2.26	1.88	1.64	2.02	2.32	1.88	1.74	3.9	1.74	3.4	2	2.04	2.94
1	1:170454401-170467600	CN2	duplication	0|0	0|0	0|0	0|0	0|0	0|0	0|0	0|0	0|0	0|0	1|1	0|0	0|1	0|0	0|0	0|1	0|0	0|1	1|1	0|1	0|0	0|0	0|0	0|0	0|0	0|0	0|0	0|0	0|0	0|0	2.32	2.24	2.1	1.92	1.72	2.06	2.2	2.14	2.1	1.98	4.06	2.1	3.16	2.16	2.04	3.4
1	1:170926801-170931600	CNH	duplication	1|1	1|1	1|1	1|1	1|1	1|1	1|1	1|1	1|1	1|1	1|1	1|1	1|1	1|1	1|1	1|1	1|1	1|1	1|1	1|1	1|1	1|1	1|1	1|1	1|1	1|1	1|1	1|1	1|1	1|1	46.68	46.3	42.88	45.56	44.7	43.16	44.86	43.8	47.34	43.52	45.96	53.72	50.2	54.12	50.28	51.34
1	1:171394801-171397200	CN2	duplication	0|1	0|0	0|1	0|0	0|0	0|0	0|1	0|1	0|0	0|0	0|0	0|0	0|1	0|1	0|0	0|0	0|0	0|1	0|0	0|0	0|0	0|0	0|0	0|0	0|1	0|1	0|0	0|1	0|0	0|1	3.02	2.3	2.6	2.34	2.04	2.38	3.04	2.7	1.94	2.32	1.9	1.86	2.78	2.7	2.02	1.84
1	1:172078401-172082800	CNH	duplication	1|1	1|1	1|1	1|1	1|1	1|1	1|1	1|1	1|1	1|1	1|1	1|1	1|1	1|1	1|1	1|1	1|1	1|1	1|1	1|1	1|1	1|1	1|1	1|1	1|1	1|1	1|1	1|1	1|1	1|1	49.54	47.68	43.88	47.02	45.76	45.58	46.22	41.64	47.72	42.86	47.98	54.24	53.32	56.1	52.44	54.54
1	1:173844001-173847200	CN0	deletion	0|0	0|1	1|1	0|0	0|0	0|0	0|1	0|0	1|1	0|1	0|1	1|1	1|1	0|1	1|1	1|1	1|1	1|1	1|1	1|1	1|1	0|0	1|1	0|1	1|1	1|1	0|0	1|1	1|1	1|1	1.9	1.06	0.04	1.88	1.92	1.98	0.88	2.08	0	0.96	1.02	0	0.04	1.46	0	0
1	1:174544401-174548400	CN0	deletion	0|0	0|0	0|0	0|0	0|0	0|0	0|0	0|0	0|0	0|0	0|1	0|1	0|1	0|0	0|1	0|1	0|1	0|1	1|1	0|1	0|0	0|0	0|0	0|0	0|0	0|0	0|0	0|0	0|0	0|0	1.96	2.22	1.76	1.8	1.8	2.24	1.76	1.92	2.28	2.04	1.04	0.98	1.1	2.02	0.84	1.1
1	1:175547201-175550000	CN0,CN2	deletion	0|2	0|0	0|0	0|0	0|0	0|0	0|2	0|0	0|0	0|0	0|0	0|0	0|0	0|0	0|0	0|0	0|0	0|0	0|0	0|0	1|1	0|0	1|1	0|1	0|1	0|1	0|0	1|1	1|1	1|1	2.58	2.18	2.16	1.98	1.82	2.08	2.52	2.02	2.04	2.12	2.1	1.86	2.24	2.04	2.1	2.02
1	1:175967201-175974400	CNH	duplication	1|1	1|1	1|1	1|1	1|1	1|1	1|1	1|1	1|1	1|1	1|1	1|1	1|1	1|1	1|1	1|1	1|1	1|1	1|1	1|1	1|1	1|1	1|1	1|1	1|1	1|1	1|1	1|1	1|1	1|1	73.52	66.36	73.28	70.08	79.36	89.24	71.56	66.32	90.88	74.76	60.56	79.64	80.66	72.36	72.84	87.34
1	1:176904401-176906400	CN0,CN2	deletion	0|1	0|1	0|0	0|0	0|0	0|0	0|0	0|1	0|1	0|2	0|1	0|0	0|0	0|1	0|0	0|1	0|0	0|0	0|1	0|1	0|0	0|0	0|0	0|0	0|2	0|0	0|0	0|0	0|0	0|0	1.24	1.5	2.08	1.6	2.1	1.92	1.86	0.96	1.26	2.62	0.82	1.82	1.8	1.5	2.12	1.38
1	1:177008801-177010400	CN0,CN2	deletion	0|1	1|1	0|1	0|1	0|1	0|1	0|1	1|1	0|1	0|1	0|1	0|0	0|1	0|1	0|0	0|0	0|1	0|1	0|2	0|1	0|1	0|1	0|1	0|1	0|1	0|1	0|1	0|1	0|1	1|1	0.58	0.24	0.96	0.68	0.66	0.74	0.84	0.36	0.8	1.34	0.46	2.08	1.36	0.62	2.02	1.64
1	1:177027201-177029200	CN0	deletion	0|1	0|1	0|1	0|1	0|1	0|1	0|1	0|0	0|1	0|1	0|1	1|1	1|1	0|1	1|1	1|1	0|1	1|1	1|1	0|1	0|1	0|1	0|1	0|1	0|1	0|1	0|1	0|1	0|1	0|1	1.3	1.42	0.48	0.96	0.78	0.76	1.18	1.8	0.92	0.9	1.04	0.28	0.32	0.86	0.3	0.22
1	1:177057601-177059200	CN0,CN2	deletion	0|1	0|0	1|1	0|1	0|1	0|0	0|2	0|1	0|0	0|1	0|1	1|1	1|1	1|1	1|1	1|1	1|1	1|1	1|1	0|1	0|1	0|1	0|1	0|1	1|1	0|1	1|1	0|1	0|1	0|1	0.9	2.3	0	1.34	0.8	2.46	2.9	1.06	1.98	1.06	1.66	0	0	0.28	0	0
1	1:177076401-177078400	CN0	deletion	0|0	0|0	0|1	0|1	0|0	0|0	0|0	0|0	0|1	0|1	0|1	1|1	1|1	1|1	1|1	1|1	1|1	1|1	1|1	0|1	0|1	1|1	0|1	1|1	0|1	0|1	1|1	0|1	0|1	1|1	1.8	1.5	0.86	0.66	1.8	1.76	1.58	1.92	0.86	0.78	0.96	0.16	0.02	0.06	0.12	0.02
1	1:177096801-177099600	CN0	deletion	0|1	0|1	0|1	0|0	0|0	0|0	1|1	0|0	0|1	0|1	0|1	0|1	0|1	0|1	0|1	0|1	1|1	0|1	0|0	0|1	1|1	1|1	1|1	1|1	0|1	0|1	1|1	1|1	1|1	1|1	0.88	1.02	0.94	1.72	1.82	1.92	0.4	2.16	1.48	0.78	1.08	0.7	0.9	1.02	0.92	0.78
1	1:177120801-177123600	CN0	deletion	0|1	1|1	0|0	1|1	0|1	1|1	1|1	0|1	1|1	0|1	0|1	0|0	0|0	0|0	0|0	0|0	0|0	0|0	0|0	0|1	0|1	0|1	0|1	0|0	0|0	0|1	0|0	0|1	0|1	0|1	1.5	0	1.96	0.44	1.16	0	0	0.96	0.1	0.96	0.74	1.66	2.12	1.7	2.28	1.72
1	1:177140401-177142000	CN0	deletion	1|1	1|1	0|1	0|1	1|1	1|1	1|1	1|1	0|1	0|1	0|1	0|1	0|1	0|1	0|1	0|1	0|1	0|1	0|0	0|0	1|1	0|1	0|1	0|1	0|1	1|1	0|1	1|1	1|1	0|1	0	0.08	0.72	0.58	0.02	0.04	0.14	0	0.56	0.6	0.9	1.08	0.72	1.04	1.08	1.42
1	1:177157201-177159200	CN0,CN2	deletion	0|0	0|1	0|0	0|1	1|1	1|1	0|0	0|1	0|1	0|1	0|1	0|1	0|1	0|0	0|1	0|0	0|2	0|1	0|0	0|0	1|1	0|0	1|1	0|1	0|0	0|1	0|0	1|1	1|1	1|1	1.94	1.24	1.78	0.7	0.4	0.08	1.84	1.02	1.42	1	1.02	0.92	1.32	1.74	1.08	1.62
1	1:177161201-177163200	CN0	deletion	0|1	0|1	0|0	1|1	1|1	1|1	0|0	1|1	1|1	0|1	0|1	0|0	0|1	0|1	0|0	0|1	0|0	0|1	1|1	0|1	0|0	0|0	0|0	0|0	0|1	0|1	0|0	0|0	0|0	0|0	0.96	1.04	1.52	0	0	0	1.78	0.02	0.36	0.78	1.08	1.76	1.26	0.84	1.54	0.86
1	1:177671201-177673200	CN0,CN2	deletion	0|2	0|0	0|1	0|0	0|2	0|1	0|0	0|0	0|0	0|0	0|2	0|0	0|0	0|1	0|0	0|0	0|1	0|0	0|0	0|1	0|1	0|0	0|1	0|1	0|0	0|1	0|0	0|1	0|1	0|1	2.84	2.28	1.3	1.92	2.76	1.16	2.28	1.76	2.44	2.04	2.62	2.18	2.12	1.28	2.12	2.36
1	1:177749201-177751200	CN0	deletion	0|1	0|1	0|1	0|1	0|1	0|0	0|1	0|1	0|1	0|0	0|1	0|1	0|0	0|1	0|1	0|1	0|0	0|0	0|0	0|1	0|1	0|1	0|0	0|0	0|0	0|0	0|0	0|1	0|1	0|1	1.12	1.08	1.12	0.94	0.94	1.54	0.96	0.88	1	1.82	1.34	0.82	1.64	1.3	0.94	1.34
1	1:177972401-177974400	CN0,CN2	deletion	0|0	0|0	0|1	0|0	0|0	0|0	0|1	0|2	0|1	0|1	0|1	0|0	0|0	0|0	0|0	0|0	0|0	0|0	0|0	0|1	0|0	0|0	0|0	0|0	0|0	0|0	0|0	0|0	0|0	0|0	2.26	2.28	0.7	2.18	2.32	1.6	1.28	2.56	0.72	0.8	1.5	2.28	2.08	2.14	2.04	1.9
1	1:178805201-178806800	CN0	deletion	0|1	0|1	0|1	0|1	0|1	0|1	0|1	0|1	0|1	0|1	0|1	0|1	0|1	0|1	0|1	0|1	0|1	0|1	0|1	0|1	0|1	0|1	0|1	0|1	0|1	0|1	0|1	1|1	0|1	1|1	0.6	0.9	1	1.1	0.82	1.16	1.08	0.86	0.9	1.08	1.5	1.04	0.78	1.08	1.18	1.48
1	1:179552801-179557600	CNH	duplication	1|1	1|1	1|1	1|1	1|1	1|1	1|1	1|1	1|1	1|1	1|1	1|1	1|1	1|1	1|1	1|1	1|1	1|1	1|1	1|1	1|1	1|1	1|1	1|1	1|1	1|1	1|1	1|1	1|1	1|1	23.32	15.34	13.64	13.74	17.48	11	27.8	18.8	14.2	11.82	26.54	13.78	17.06	14.44	14.18	15.78
1	1:179943201-179953200	CNH	duplication	1|1	1|1	1|1	1|1	1|1	1|1	1|1	1|1	1|1	1|1	1|1	1|1	1|1	1|1	1|1	1|1	1|1	1|1	1|1	1|1	1|1	1|1	1|1	1|1	1|1	1|1	1|1	1|1	1|1	1|1	23.18	18.48	14.98	14.8	18.98	12.08	27.58	19.16	14.4	12.42	27.44	13.94	17.06	14.82	14.36	16.32
1	1:180148401-180152800	CNH	duplication	1|1	1|1	1|1	1|1	1|1	1|1	1|1	1|1	1|1	1|1	1|1	1|1	1|1	1|1	1|1	1|1	1|1	1|1	1|1	1|1	1|1	1|1	1|1	1|1	1|1	1|1	1|1	1|1	1|1	1|1	23.48	20.34	17.16	17.2	20.64	14.3	27.98	19.56	16.2	16.08	28.74	17.08	17.76	17.16	17.76	18.62
1	1:180154401-180158800	CNH	duplication	1|1	1|1	1|1	1|1	1|1	1|1	1|1	1|1	1|1	1|1	1|1	1|1	1|1	1|1	1|1	1|1	1|1	1|1	1|1	1|1	1|1	1|1	1|1	1|1	1|1	1|1	1|1	1|1	1|1	1|1	50.04	42.64	40.82	46.2	42.54	46.12	44.56	44.28	52.42	46.88	47.78	52.68	52.24	50.54	47.48	55.62
1	1:180412401-180415200	CNH	duplication	1|1	1|1	1|1	1|1	1|1	1|1	1|1	1|1	1|1	1|1	1|1	1|1	1|1	1|1	1|1	1|1	1|1	1|1	1|1	1|1	1|1	1|1	1|1	1|1	1|1	1|1	1|1	1|1	1|1	1|1	27.12	19.58	16.62	17.3	21.5	14.28	32.48	22.94	17.84	16	29.62	17.54	19.92	17.68	17.76	19.4
1	1:180465601-180467600	CN2,CNH	duplication	2|2	1|2	0|1	1|1	0|1	0|1	1|1	0|1	0|1	0|1	1|2	0|1	0|1	0|1	0|1	0|1	0|1	0|1	0|1	0|1	0|1	1|2	1|1	2|2	0|1	0|1	0|1	0|1	1|1	0|1	5.96	5.34	3.22	3.56	3.42	2.88	3.7	2.5	2.94	3	5.28	3.04	3.06	3.42	2.92	2.64
1	1:181082401-181084400	CN2,CNH	duplication	1|1	2|2	2|2	2|2	1|2	1|1	2|2	1|1	1|2	1|2	2|2	1|2	1|1	0|1	1|1	1|1	1|2	1|1	1|1	1|1	1|2	2|2	2|2	2|2	2|2	2|2	2|2	2|2	1|2	2|2	4.48	5.64	6.14	6.88	5.18	4.1	6.06	4.38	5.04	4.98	5.76	4.84	4.2	3.02	3.86	4.18
1	1:181252801-181255200	CN0	deletion	0|0	0|0	0|0	0|0	0|0	0|0	0|0	0|0	0|0	0|0	0|0	0|0	0|0	0|0	0|0	0|0	0|0	0|0	0|0	0|0	0|0	0|1	1|1	1|1	0|1	0|0	0|1	0|0	0|0	0|0	1.92	1.8	1.94	2.2	1.96	1.96	1.64	2.08	2.14	1.88	1.74	1.96	1.62	1.86	2.2	1.84
1	1:184532001-184535200	CN0	deletion	0|1	0|1	0|0	0|1	0|0	1|1	0|1	0|1	0|0	0|0	0|1	1|1	1|1	1|1	1|1	1|1	1|1	1|1	1|1	1|1	1|1	0|1	0|0	0|1	1|1	1|1	1|1	1|1	1|1	1|1	1.02	1.02	1.88	0.98	2.1	0	0.98	0.98	2.1	2.04	1.28	0	0	0	0.02	0.02
1	1:184548001-184549600	CN0	deletion	0|1	1|1	1|1	0|1	1|1	1|1	1|1	0|1	1|1	1|1	0|1	1|1	1|1	1|1	1|1	1|1	1|1	1|1	1|1	1|1	1|1	1|1	1|1	1|1	1|1	1|1	1|1	1|1	1|1	1|1	0.62	0	0	0.6	0	0.04	0.5	0.98	0	0	1.04	0	0	0.06	0	0.04
1	1:184600401-184602000	CN0	deletion	0|1	0|1	1|1	0|1	1|1	0|0	0|1	0|1	1|1	1|1	0|1	0|0	0|0	0|0	0|0	0|0	0|0	0|0	0|0	0|0	0|0	0|1	1|1	0|1	0|0	0|0	0|0	0|0	0|0	0|0	0.84	1.26	0.04	1.06	0.1	2	1.08	1.06	0.04	0	0.86	2.18	2.04	1.86	2.2	1.98
1	1:185828401-185830400	CN0,CN2	deletion	0|0	0|0	0|1	0|0	0|2	0|0	0|0	0|0	0|0	0|0	0|0	0|0	0|0	0|1	0|0	0|0	0|0	0|1	0|0	0|0	0|1	0|1	0|1	0|0	0|1	0|1	0|0	0|0	0|0	0|0	1.48	2.06	1.2	2.02	2.64	1.7	1.8	2.42	1.7	1.64	2.24	1.98	1.58	1.4	1.98	1.58
1	1:186912001-186918000	CN0,CN2	duplication	0|0	0|0	0|0	0|0	0|1	0|1	0|1	0|1	0|1	0|0	0|2	0|1	0|0	0|2	0|1	0|0	0|2	0|2	0|1	2|2	0|1	2|2	2|2	0|0	0|0	0|2	0|2	0|0	0|1	0|0	2.04	1.8	2.48	1.8	0.92	1.16	1.4	0.92	1.44	1.66	3.06	1.1	2.5	3.02	0.98	1.88
1	1:187108001-187110000	CNH	duplication	1|1	1|1	1|1	1|1	1|1	1|1	1|1	1|1	1|1	1|1	1|1	1|1	1|1	1|1	1|1	1|1	1|1	1|1	1|1	1|1	1|1	1|1	1|1	1|1	1|1	1|1	1|1	1|1	1|1	1|1	8.56	19.18	11.62	17.74	9.96	16.82	12.18	8.44	13.9	11.22	15.24	15.96	13.12	14.56	12.74	15.98
1	1:187409601-187411200	CNH	duplication	1|1	1|1	1|1	1|1	1|1	1|1	1|1	1|1	1|1	1|1	1|1	1|1	1|1	1|1	1|1	1|1	1|1	1|1	1|1	1|1	1|1	1|1	1|1	1|1	1|1	1|1	1|1	1|1	1|1	1|1	48.78	40.56	41.56	41.86	42.46	38.44	44.94	45.66	43.42	41.14	39.72	39.92	44.96	47.28	41.66	36.34
1	1:187969601-188013200	CN2,CNH	duplication	1|2	1|1	1|1	1|1	1|1	1|1	1|2	1|2	1|1	1|1	1|2	1|1	1|1	1|1	1|1	1|1	2|2	1|1	1|1	1|1	1|1	0|1	0|0	0|0	1|1	1|1	1|1	1|1	1|1	1|1	4.7	4.3	4.16	4.08	4.24	4.3	4.7	4.66	3.86	4.32	5.3	3.82	3.98	4.06	4.02	3.6
1	1:188112001-188114000	CN2	duplication	0|1	0|1	0|1	0|0	0|1	0|0	0|1	0|1	0|0	0|1	0|1	0|0	0|0	0|0	0|0	0|0	0|1	0|1	0|1	0|0	0|0	0|1	0|0	0|0	0|0	0|0	0|0	0|1	0|1	0|1	3.1	2.76	2.62	2.32	2.56	2.38	3.2	2.94	1.82	2.62	2.66	1.72	2.28	2.2	1.88	2.04
1	1:188129201-188133200	CN2,CNH	duplication	1|2	1|2	1|1	1|1	1|2	1|1	1|2	1|2	1|1	1|1	2|2	1|1	1|1	1|1	1|1	0|1	2|2	1|1	1|2	1|1	1|1	0|1	0|0	0|0	1|2	1|1	1|1	1|1	1|1	0|1	4.64	4.48	4.38	4.12	4.68	4.1	5.04	4.86	3.72	4.32	5.94	4	4	3.92	4.08	3.42
1	1:188133601-188141600	CN2,CNH	duplication	0|1	0|0	0|0	1|1	0|1	0|1	1|2	0|1	0|1	0|0	1|1	0|0	0|0	0|0	0|0	0|0	0|1	0|0	0|0	0|0	0|0	0|0	0|0	0|0	0|1	0|0	0|1	0|0	0|0	0|0	3.28	2.16	1.86	4.02	3.5	3.22	4.82	3.56	3.14	1.96	4.46	1.94	2.14	2.04	2.12	1.86
1	1:188141601-188149200	CN2,CNH	duplication	1|2	1|1	1|1	1|1	1|1	1|1	1|1	1|2	1|1	1|1	2|2	1|1	1|1	1|1	1|1	1|1	2|2	1|1	1|2	1|2	1|1	0|1	0|0	0|0	1|1	1|1	1|1	1|1	1|1	1|1	4.74	4.52	4.18	4.34	4.42	4.32	4.54	4.74	4.14	4.3	5.68	3.94	3.96	4.18	4	3.82
1	1:188153601-188168400	CN2,CNH	duplication	1|1	1|2	1|1	1|1	1|2	1|1	1|2	1|2	1|1	1|1	1|2	1|1	1|1	1|1	1|1	1|1	2|2	1|1	1|2	1|1	1|1	1|1	0|0	0|0	1|1	1|1	1|1	1|2	1|1	1|1	4.62	4.98	4.46	4.5	5.12	4.54	4.92	4.86	4.42	4.48	5.5	4.08	4.44	4.1	4.18	3.82
1	1:188169601-188172000	CN2,CNH	duplication	1|2	1|2	1|2	1|1	1|2	1|1	1|2	1|1	1|1	1|1	2|2	1|1	1|1	1|1	0|1	1|1	2|2	1|2	1|2	1|2	1|1	0|1	0|0	0|0	1|1	1|2	1|1	1|2	1|1	1|1	5.1	4.68	4.52	4.04	4.62	4.22	4.84	4.28	3.7	4.28	6.44	3.84	4.02	3.84	3.3	3.58
1	1:188173201-188200800	CN2,CNH	duplication	1|2	1|1	1|1	1|1	1|1	1|1	1|2	1|2	1|1	1|1	2|2	1|1	1|1	1|1	1|1	0|1	2|2	1|1	1|2	1|1	1|1	0|1	0|0	0|0	1|1	1|1	1|1	1|1	1|1	1|1	4.98	4.3	4.42	4.24	4.44	4.48	4.74	4.84	3.9	4.26	5.54	3.84	3.98	3.96	4.12	3.52
1	1:188216401-188222400	CN2,CNH	duplication	1|1	1|1	1|1	1|1	1|2	1|1	1|2	1|2	1|1	1|1	2|2	1|1	1|1	1|1	1|1	0|1	2|2	1|1	1|2	1|1	1|1	0|1	0|0	0|0	1|1	1|1	1|1	1|1	1|1	0|1	4.28	4.32	4.02	4	4.56	4.14	4.68	4.84	3.6	4.2	5.8	3.94	3.66	3.92	3.96	3.42
1	1:188222801-188277200	CN2,CNH	duplication	1|2	1|2	1|1	1|1	1|2	1|1	1|2	1|2	1|1	1|1	2|2	1|1	1|1	1|1	1|1	1|1	2|2	1|1	1|2	1|2	1|1	0|1	0|0	0|0	1|1	1|1	1|1	1|1	1|1	1|1	4.9	4.58	4.46	4.34	4.7	4.44	4.82	4.8	4.1	4.36	5.64	3.98	4.14	4.08	4.1	3.66
1	1:188887201-188889200	CN2	duplication	0|0	0|0	0|0	0|0	0|0	0|0	0|0	0|1	0|0	0|0	0|0	0|1	1|1	0|0	0|1	0|1	0|1	0|1	0|0	0|0	0|0	0|0	0|0	0|0	0|0	0|0	0|0	0|1	0|0	0|0	2.36	2.16	2.48	2.2	2.2	2.06	2.28	2.62	1.72	2.02	2.08	3.08	3.68	2.26	2.84	2.62
1	1:188892801-188897200	CN2	duplication	0|0	0|0	0|0	0|0	0|0	0|0	0|0	0|0	0|0	0|0	0|0	0|1	0|1	0|0	0|1	0|1	0|0	0|0	0|0	0|0	0|0	0|0	0|0	0|0	0|0	0|0	0|0	0|0	0|0	0|0	2.1	2.32	2	2.06	2.26	1.96	2.5	2.38	2.14	2.4	2.3	3.2	2.98	2.06	3.1	3.12
1	1:188907601-188910800	CN2	duplication	0|0	0|1	0|0	0|0	0|0	0|0	0|0	0|0	0|0	0|0	0|0	0|1	0|1	0|0	0|1	0|1	0|0	0|0	0|0	0|1	0|0	0|0	0|0	0|0	0|0	0|0	0|0	0|0	0|0	0|0	2.18	2.6	2.28	1.74	2.12	1.88	2.12	2.22	1.92	2	1.94	3.2	3.26	1.8	2.88	2.84
1	1:188912801-188914400	CN2	duplication	0|0	0|0	0|0	0|0	0|0	0|0	0|0	0|0	0|0	0|0	0|0	0|1	0|1	0|0	0|1	0|0	0|0	0|0	0|0	0|0	0|0	0|0	0|0	0|1	0|0	0|0	0|1	0|0	0|0	0|0	2.26	2.14	2.18	1.64	2.24	2.16	2.2	2.3	1.86	2.18	1.72	3.1	3.28	1.7	2.8	2.04
1	1:188915601-188917600	CN2	duplication	0|1	0|0	0|0	0|0	0|0	0|0	0|0	0|1	0|0	0|0	0|0	0|1	0|1	0|0	0|1	1|1	0|0	0|0	0|0	0|0	0|0	0|0	0|0	0|0	0|0	0|0	0|0	0|0	0|0	0|0	2.86	2.28	2.04	2.32	2.22	2.08	2.36	2.52	1.92	1.98	2	3.34	2.92	1.96	2.9	3.68
1	1:188920401-188922000	CN2	duplication	0|0	0|0	0|0	0|0	0|0	0|0	0|1	0|0	0|0	0|0	0|0	0|1	1|1	0|0	0|1	0|1	0|0	0|0	0|0	0|0	0|0	0|0	0|0	0|0	0|0	0|0	0|0	0|1	0|0	0|1	2.18	2.02	2.12	2.28	1.74	2.12	2.68	2.16	1.94	2.24	2.08	2.6	3.84	1.86	2.7	3.16
1	1:188922401-188924000	CN2	duplication	0|0	0|0	0|0	0|0	0|0	0|0	0|0	0|0	0|0	0|0	0|1	0|1	0|1	0|0	0|1	1|1	0|0	0|0	0|0	0|0	0|0	0|0	0|0	0|0	0|0	0|0	0|0	0|0	0|0	0|0	1.72	2.2	1.78	1.7	2.12	2.16	2.44	2.14	2.46	1.9	2.8	3.18	2.68	2.18	3.28	3.78
1	1:189622801-189628800	CN2,CNH	duplication	0|1	1|2	2|2	0|1	1|2	0|1	0|1	1|1	1|2	2|2	2|2	1|2	2|2	2|2	1|2	2|2	2|2	2|2	1|2	2|2	2|2	2|2	2|2	2|2	0|1	2|2	2|2	2|2	2|2	2|2	2.4	5.3	7.06	2.64	4.62	2.68	2.44	3.88	5.08	6.44	10.88	5.14	10.78	18.92	4.86	10.18
1	1:189742801-189745200	CNH	duplication	1|1	1|1	1|1	1|1	1|1	1|1	1|1	1|1	1|1	1|1	1|1	1|1	1|1	1|1	1|1	1|1	1|1	1|1	1|1	1|1	1|1	1|1	1|1	1|1	1|1	1|1	1|1	1|1	1|1	1|1	31.8	41.9	32.04	36.6	36.48	33.64	29.74	29.82	39.38	29.96	33.46	38.36	35.8	39.48	36.74	35.82
1	1:189745601-189747600	CN2,CNH	duplication	1|2	2|2	0|1	2|2	1|2	1|2	2|2	1|1	1|1	0|1	1|2	2|2	1|2	2|2	1|2	1|2	1|1	2|2	1|2	1|2	2|2	2|2	1|2	1|2	2|2	2|2	2|2	2|2	2|2	2|2	5.34	7.32	3.06	6.12	4.66	4.7	6.5	3.82	3.76	2.94	5.12	6.2	5.24	5.72	5.16	4.98
1	1:189748001-189750400	CNH	duplication	1|1	1|1	1|1	1|1	1|1	1|1	1|1	1|1	1|1	1|1	1|1	1|1	1|1	1|1	1|1	1|1	1|1	1|1	1|1	1|1	1|1	1|1	1|1	1|1	1|1	1|1	1|1	1|1	1|1	1|1	27.02	28.8	26.28	30.72	27.56	26.36	26.36	23.94	28.86	25.66	29.32	29.8	35.88	33.2	30.48	34.72
1	1:190049601-190052400	CNH	duplication	1|1	1|1	1|1	1|1	1|1	1|1	1|1	1|1	1|1	1|1	1|1	1|1	1|1	1|1	1|1	1|1	1|1	1|1	1|1	1|1	1|1	1|1	1|1	1|1	1|1	1|1	1|1	1|1	1|1	1|1	58.58	57.5	75.02	73.64	56.32	62.62	55.34	70.36	77.02	66.48	47.9	72.26	74.72	75.06	76.32	77.74
1	1:190597201-190599200	CN0,CN2	deletion	0|0	0|0	0|2	0|0	0|0	0|0	0|0	0|0	0|0	0|0	0|0	0|0	0|0	0|0	0|0	0|0	0|0	0|1	0|1	0|0	1|1	0|1	0|0	0|0	0|1	1|1	0|2	1|1	0|1	1|1	1.8	1.66	2.54	2.4	1.76	2.12	2.06	1.96	2.02	2	1.78	2.1	2.14	2.2	2.16	2.28
1	1:192454001-192455600	CNH	duplication	1|1	1|1	1|1	1|1	1|1	1|1	1|1	1|1	1|1	1|1	1|1	1|1	1|1	1|1	1|1	1|1	1|1	1|1	1|1	1|1	1|1	1|1	1|1	1|1	1|1	1|1	1|1	1|1	1|1	1|1	52.26	48.62	47.56	48.1	51.14	49.14	52.74	50.5	51.54	40.94	43.14	46.32	50	50.1	47.48	45.44
1	1:194554401-194556800	CN0	deletion	0|0	0|1	0|0	0|0	0|0	0|0	0|0	0|0	0|0	0|0	0|0	0|0	0|0	0|0	0|0	0|0	0|1	0|0	0|0	0|0	0|0	0|0	1|1	1|1	0|0	0|0	0|0	0|0	0|0	0|0	1.9	1.2	1.78	2.22	1.5	1.72	1.52	1.78	2.08	2.02	2.32	2.28	2.12	2.06	1.56	2.12
1	1:194559201-194561600	CN0	deletion	0|0	0|1	0|0	0|1	0|0	0|0	0|0	0|0	0|0	0|0	0|0	0|0	0|0	0|0	0|0	0|0	0|0	0|0	0|0	0|1	0|0	0|0	1|1	1|1	0|0	0|0	0|0	0|0	0|1	0|0	1.6	0.96	1.58	1.44	1.72	1.58	1.88	1.76	1.96	1.56	1.66	1.74	2.34	2.02	1.78	1.94
1	1:194759201-194761200	CNH	duplication	1|1	1|1	1|1	1|1	1|1	1|1	1|1	1|1	1|1	1|1	1|1	1|1	1|1	1|1	1|1	1|1	1|1	1|1	1|1	1|1	1|1	1|1	1|1	1|1	1|1	1|1	1|1	1|1	1|1	1|1	14.26	10.96	9.94	10.56	10.68	13	13.02	10.3	19.44	17.32	10.76	16.8	12.74	13.82	14.8	15.04
1	1:197856401-197896000	CNH	duplication	1|1	1|1	1|1	1|1	1|1	1|1	1|1	1|1	1|1	1|1	1|1	1|1	1|1	1|1	1|1	1|1	1|1	1|1	1|1	1|1	1|1	1|1	1|1	1|1	1|1	1|1	1|1	1|1	1|1	1|1	20.18	22.02	20.18	22.98	22.68	20.84	19.9	19.32	22.42	20.3	25.36	24.2	25.84	25.9	24.02	28.72
1	1:197899601-197901200	CNH	duplication	1|1	1|1	1|1	1|1	1|1	1|1	1|1	1|1	1|1	1|1	1|1	1|1	1|1	1|1	1|1	1|1	1|1	1|1	1|1	1|1	1|1	1|1	1|1	1|1	1|1	1|1	1|1	1|1	1|1	1|1	13.62	19.2	13.8	13.94	18.78	16.5	11.36	14.82	17.28	14.18	14.12	14.96	13.44	15.5	15.66	13.34
1	1:197956001-197965200	CNH	duplication	1|1	1|1	1|1	1|1	1|1	1|1	1|1	1|1	1|1	1|1	1|1	1|1	1|1	1|1	1|1	1|1	1|1	1|1	1|1	1|1	1|1	1|1	1|1	1|1	1|1	1|1	1|1	1|1	1|1	1|1	11.82	15.24	14.92	14.66	16.92	15.24	11.74	12.9	15.4	13.64	18.46	17.56	16.94	17.66	16.6	21.28
1	1:198048801-198051600	CN0	deletion	0|1	0|1	0|0	1|1	0|1	0|1	1|1	0|1	1|1	0|1	0|0	0|0	0|0	0|0	0|0	0|0	0|0	0|0	0|0	0|0	1|1	0|1	1|1	1|1	1|1	1|1	1|1	1|1	1|1	1|1	1	0.84	1.74	0.1	0.98	0.9	0.08	1	0	1.08	1.96	1.8	2.1	1.96	1.86	1.92
1	1:198448401-198450400	CNH	duplication	1|1	1|1	1|1	1|1	1|1	1|1	1|1	1|1	1|1	1|1	1|1	1|1	1|1	1|1	1|1	1|1	1|1	1|1	1|1	1|1	1|1	1|1	1|1	1|1	1|1	1|1	1|1	1|1	1|1	1|1	33.46	1106.68	565.88	610.58	469.76	482.14	334.68	38.08	74.06	61.58	77.4	98.2	65.26	75.62	82.76	101.52
1	1:199455201-199456800	CNH	duplication	1|1	1|1	1|1	1|1	1|1	1|1	1|1	1|1	1|1	1|1	1|1	1|1	1|1	1|1	1|1	1|1	1|1	1|1	1|1	1|1	1|1	1|1	1|1	1|1	1|1	1|1	1|1	1|1	1|1	1|1	23.34	27.82	22.24	24.36	24.74	19.88	25.12	21.2	26.68	22.58	28.9	28.68	32.5	31.94	30.78	33.98
1	1:199458801-199463600	CNH	duplication	1|1	1|1	1|1	1|1	1|1	1|1	1|1	1|1	1|1	1|1	1|1	1|1	1|1	1|1	1|1	1|1	1|1	1|1	1|1	1|1	1|1	1|1	1|1	1|1	1|1	1|1	1|1	1|1	1|1	1|1	28.92	33.24	29.76	32.9	31.24	30.86	27.86	27.56	31.78	29.12	34.46	33.84	37.14	35.02	33.08	39.14
1	1:199466401-199468000	CNH	duplication	1|1	1|1	1|1	1|1	1|1	1|1	1|1	1|1	1|1	1|1	1|1	1|1	1|1	1|1	1|1	1|1	1|1	1|1	1|1	1|1	1|1	1|1	1|1	1|1	1|1	1|1	1|1	1|1	1|1	1|1	14.4	16.78	15.66	17.92	17.86	17.04	14.4	16.44	19.5	16.76	22.24	22.86	20.34	20.94	21.78	24.88
1	1:199473601-199476000	CNH	duplication	1|1	1|1	1|1	1|1	1|1	1|1	1|1	1|1	1|1	1|1	1|1	1|1	1|1	1|1	1|1	1|1	1|1	1|1	1|1	1|1	1|1	1|1	1|1	1|1	1|1	1|1	1|1	1|1	1|1	1|1	30.74	29.74	27.46	33.38	30.42	27.58	30.2	26.94	28.82	26.42	31.86	31.2	37.16	33.38	31.64	36.4
1	1:199481201-199486400	CN2,CNH	duplication	1|1	2|2	1|1	1|2	1|2	2|2	1|1	1|2	2|2	2|2	2|2	1|2	2|2	2|2	2|2	2|2	2|2	1|2	2|2	2|2	2|2	2|2	2|2	2|2	2|2	2|2	2|2	2|2	2|2	2|2	4	7.88	3.8	4.58	5	5.72	3.9	4.64	5.66	5.74	7.98	5.22	6.52	6.5	5.64	6.52
1	1:199488801-199493600	CNH	duplication	1|1	1|1	1|1	1|1	1|1	1|1	1|1	1|1	1|1	1|1	1|1	1|1	1|1	1|1	1|1	1|1	1|1	1|1	1|1	1|1	1|1	1|1	1|1	1|1	1|1	1|1	1|1	1|1	1|1	1|1	5.64	10.3	8.44	6.92	7.32	7.68	5.9	8.58	7.88	10.2	8.74	10.14	8.24	8.82	9.78	9.38
1	1:199494801-199503200	CN2,CNH	duplication	1|1	2|2	1|1	1|2	1|2	2|2	1|1	1|1	2|2	2|2	2|2	2|2	2|2	2|2	2|2	2|2	2|2	1|2	2|2	2|2	2|2	2|2	2|2	2|2	2|2	2|2	2|2	2|2	2|2	2|2	3.98	7.32	4.36	4.9	5.12	5.86	3.8	4.46	5.98	5.64	7.3	5.64	6.42	6.62	6.06	6.36
1	1:199506001-199548800	CN2,CNH	duplication	1|2	2|2	2|2	2|2	2|2	2|2	1|2	2|2	2|2	2|2	2|2	2|2	2|2	2|2	2|2	2|2	2|2	2|2	2|2	2|2	2|2	2|2	2|2	2|2	2|2	2|2	2|2	2|2	2|2	2|2	4.96	8.7	6.26	5.7	6.08	6.22	4.72	6.08	6.52	7.06	8.22	7.68	6.54	7.2	7.7	7.36
1	1:199556401-199558800	CNH	duplication	1|1	1|1	1|1	1|1	1|1	1|1	1|1	1|1	1|1	1|1	1|1	1|1	1|1	1|1	1|1	1|1	1|1	1|1	1|1	1|1	1|1	1|1	1|1	1|1	1|1	1|1	1|1	1|1	1|1	1|1	11.88	15.64	16.24	16.88	15.7	12.56	12.82	9.66	13.84	15.06	15.7	11.66	12.32	13.76	14.04	14.16
1	1:199567201-199570000	CNH	duplication	1|1	1|1	1|1	1|1	1|1	1|1	1|1	1|1	1|1	1|1	1|1	1|1	1|1	1|1	1|1	1|1	1|1	1|1	1|1	1|1	1|1	1|1	1|1	1|1	1|1	1|1	1|1	1|1	1|1	1|1	75.88	73.84	74.02	93.28	65.76	66.1	68.9	71.54	81.42	66.84	51.52	68.56	78.1	71.4	70.62	77.9
1	1:199574401-199576800	CN2,CNH	duplication	0|1	0|1	0|1	0|1	0|1	1|1	0|1	1|1	1|1	1|1	1|2	0|1	0|1	0|1	1|1	0|1	1|1	0|1	1|1	1|1	1|1	1|1	1|2	1|2	1|1	1|2	1|1	1|1	1|1	1|1	2.92	3.38	3.48	2.84	3.1	3.84	3.1	3.94	4.18	3.78	5.04	3.42	3.06	2.76	3.62	3
1	1:199597601-199601200	CN2,CNH	duplication	0|1	1|1	0|1	0|1	0|1	1|2	0|1	1|2	1|2	1|2	2|2	1|1	2|2	1|2	1|1	2|2	1|2	1|2	1|1	1|2	1|2	1|2	1|2	1|2	2|2	1|2	2|2	1|2	1|1	1|2	3.5	4.5	2.8	3.04	3.14	4.6	3.4	4.64	5.12	5	7.18	4.46	5.54	5.34	4.46	5.78
1	1:199604801-199620000	CN2,CNH	duplication	0|0	0|1	0|0	0|0	0|0	0|1	0|0	0|1	0|1	0|1	1|1	0|1	1|2	1|1	0|1	1|2	1|2	0|1	0|1	1|2	1|1	0|1	1|1	1|1	1|2	1|1	1|1	1|2	1|1	1|1	2.22	3.42	2.28	2.06	2.22	3.46	2.28	3.46	3.46	3.1	4.3	3.24	4.78	4.36	3.36	4.84
1	1:199623601-199626000	CN2,CNH	duplication	0|1	1|1	0|1	0|1	0|1	1|1	0|1	1|1	1|1	1|1	1|2	1|1	0|1	0|1	1|1	0|1	1|1	0|1	1|1	1|1	1|2	1|1	1|2	1|2	1|1	1|1	1|1	1|1	1|1	1|1	3.22	3.88	3.06	2.84	3.1	3.8	3.1	4.14	4.06	3.94	5.44	3.56	3.02	2.76	3.8	3
1	1:199626801-199632000	CN2,CNH	duplication	0|1	1|1	0|1	0|1	0|1	1|1	0|1	1|2	1|2	1|2	2|2	1|2	2|2	1|2	1|1	2|2	1|2	1|2	1|1	2|2	1|1	1|2	1|2	1|2	2|2	1|2	2|2	1|2	1|1	1|1	3.02	4.3	3.22	2.98	3.32	4.38	3.2	4.76	5	4.98	6.46	4.66	5.94	5.44	4.5	5.78
1	1:199832401-199835600	CN0	deletion	0|1	0|0	1|1	0|0	0|1	0|0	0|0	0|1	0|0	0|1	0|0	0|0	0|0	0|0	0|0	0|0	0|0	0|0	0|0	0|0	0|0	0|0	0|0	0|0	0|0	0|0	0|0	0|0	0|0	0|0	1.12	1.98	0	2.32	0.96	1.96	2.26	1.24	2	1.24	2.06	2.36	2.14	2.34	2.04	2.38
1	1:200748801-200750800	CN2,CNH	duplication	2|2	2|2	2|2	2|2	2|2	2|2	1|2	2|2	2|2	2|2	1|1	2|2	1|1	0|1	2|2	1|2	2|2	2|2	2|2	1|1	2|2	2|2	2|2	2|2	2|2	2|2	2|2	2|2	2|2	2|2	6.64	8.18	8.08	5.52	7.76	5.46	4.56	6.7	6.44	8.2	4.18	5.94	4.12	3.1	6.9	4.96
1	1:200765601-200769200	CNH	duplication	1|1	1|1	1|1	1|1	1|1	1|1	1|1	1|1	1|1	1|1	1|1	1|1	1|1	1|1	1|1	1|1	1|1	1|1	1|1	1|1	1|1	1|1	1|1	1|1	1|1	1|1	1|1	1|1	1|1	1|1	8.26	10.28	11.06	8.84	10.3	9.48	7.84	8.48	9.66	11.66	8.78	8.12	7.44	6.94	7.86	8
1	1:200854001-200856800	CNH	duplication	1|1	1|1	1|1	1|1	1|1	1|1	1|1	1|1	1|1	1|1	1|1	1|1	1|1	1|1	1|1	1|1	1|1	1|1	1|1	1|1	1|1	1|1	1|1	1|1	1|1	1|1	1|1	1|1	1|1	1|1	7.94	9.06	11.58	7.42	9.48	8.82	6.18	7.74	8	9.6	7.22	8.58	7.2	7.14	9.06	7.76
1	1:200858001-200860400	CN2,CNH	duplication	2|2	2|2	2|2	2|2	2|2	2|2	1|2	2|2	2|2	2|2	2|2	2|2	2|2	2|2	2|2	2|2	1|2	2|2	2|2	1|2	1|2	1|2	2|2	1|2	2|2	1|1	2|2	1|1	1|1	1|1	6.28	7.3	8.38	6.86	6.96	8.02	4.9	7.4	6.24	7.32	6.22	7.44	5.62	5.96	7.14	6.6
1	1:200861601-200863600	CN2,CNH	duplication	2|2	2|2	2|2	2|2	2|2	2|2	2|2	1|2	1|2	1|2	2|2	2|2	0|1	1|2	1|2	1|1	1|2	1|2	1|2	2|2	0|0	2|2	2|2	2|2	1|1	0|0	1|1	0|0	0|0	0|0	9.38	6.98	6.48	7.16	6.2	7.48	5.56	4.62	4.92	4.98	7.42	5.5	3.44	4.56	5.24	4.24
1	1:200864801-200866400	CNH	duplication	1|1	1|1	1|1	1|1	1|1	1|1	1|1	1|1	1|1	1|1	1|1	1|1	1|1	1|1	1|1	1|1	1|1	1|1	1|1	1|1	1|1	1|1	1|1	1|1	1|1	1|1	1|1	1|1	1|1	1|1	11.64	14.42	14.74	10.94	13.24	13.78	9.42	13.4	11.08	14.72	11.9	14.2	13.32	12.22	15.9	13.72
1	1:200866801-200869600	CNH	duplication	1|1	1|1	1|1	1|1	1|1	1|1	1|1	1|1	1|1	1|1	1|1	1|1	1|1	1|1	1|1	1|1	1|1	1|1	1|1	1|1	1|1	1|1	1|1	1|1	1|1	1|1	1|1	1|1	1|1	1|1	8	9	11.48	7.36	9.24	8.52	6.24	7.62	7.86	9.52	7.02	8.44	7.28	7.06	9.22	7.82
1	1:200870801-200873600	CN2,CNH	duplication	2|2	2|2	2|2	2|2	2|2	2|2	1|2	2|2	2|2	2|2	2|2	2|2	2|2	2|2	2|2	2|2	1|2	2|2	2|2	1|2	1|2	1|2	2|2	2|2	2|2	1|2	2|2	1|1	1|2	1|2	6.28	7.36	8.38	6.4	7.12	7.84	4.96	7.24	6.18	7.32	6.24	7.44	5.54	5.94	7.14	6.68
1	1:200879201-200880800	CN2,CNH	duplication	1|2	2|2	2|2	2|2	2|2	2|2	1|2	1|2	2|2	1|2	2|2	2|2	2|2	2|2	2|2	2|2	1|2	2|2	2|2	2|2	2|2	2|2	2|2	2|2	2|2	1|2	2|2	1|2	2|2	1|2	5.16	6.04	5.62	6.4	6.28	6.22	5	4.8	6.52	5.14	6.12	6.58	5.68	5.64	5.86	6.3
1	1:201100001-201119600	CN2,CNH	duplication	0|0	0|1	0|0	0|0	0|0	0|1	0|0	1|1	1|1	0|1	1|2	0|1	1|2	1|1	1|1	1|2	1|2	1|1	0|1	1|1	1|1	1|1	1|1	1|1	1|2	1|1	1|1	1|1	1|1	1|1	2.22	3.44	2.3	2.04	2.22	3.5	2.26	3.68	3.62	3.34	4.8	3.48	4.82	4.48	3.78	4.74
1	1:201122401-201125200	CN2,CNH	duplication	0|1	1|2	0|1	0|1	1|1	1|2	0|1	2|2	2|2	2|2	2|2	2|2	2|2	2|2	2|2	2|2	2|2	2|2	0|1	2|2	2|2	2|2	1|2	1|2	2|2	2|2	2|2	2|2	1|2	1|2	3.12	5.04	3.06	3.04	3.74	5.36	3.4	5.54	5.86	5.76	7.76	6.32	7.3	6.62	6.46	6.6
1	1:202034401-202042000	CN2	duplication	0|0	0|1	0|1	0|0	0|1	0|0	0|0	0|0	0|0	0|1	0|0	0|0	0|1	0|1	0|0	0|1	0|0	0|1	0|0	0|0	0|0	0|0	0|0	0|0	0|0	0|0	0|0	0|0	0|0	0|0	1.84	3.04	2.82	2.2	2.86	1.88	2.06	1.86	1.92	2.88	2.02	2.04	2.82	2.96	1.92	3.06
1	1:202042401-202046800	CN2	duplication	0|0	0|1	0|1	0|0	0|1	0|0	0|0	0|0	0|0	0|1	0|0	0|0	0|1	0|1	0|0	0|1	0|0	0|1	0|0	0|0	0|0	0|0	0|0	0|0	0|0	0|0	0|0	0|0	0|0	0|0	2	2.88	3.34	2.16	3.02	1.72	1.76	2.04	2.02	3	1.94	1.9	3.4	2.8	2	3.06
1	1:202446801-202449200	CN0	deletion	0|0	0|0	0|0	0|0	0|0	0|0	0|0	0|0	0|0	0|0	0|0	0|1	0|0	0|0	0|1	0|0	0|0	0|1	0|1	0|0	0|0	0|0	0|0	0|0	0|1	0|0	1|1	0|0	0|0	0|0	1.74	1.9	1.58	2.24	1.56	2.04	1.9	1.8	2.26	1.8	1.8	1.14	2.46	2.2	1	2.12
1	1:202612801-202614800	CN2	duplication	0|1	0|0	0|0	0|1	0|0	0|0	0|0	0|0	0|1	0|0	0|0	0|0	0|1	0|1	0|0	0|0	0|0	0|1	0|0	0|0	0|0	0|1	0|0	0|0	0|1	0|0	0|1	0|1	0|0	0|1	2.54	2.1	2.04	3.14	1.68	2.1	2.16	2.06	2.88	2.18	1.64	2.38	2.84	3.04	2.02	2.14
1	1:203348801-203350800	CN0	deletion	0|0	0|1	0|0	0|1	0|0	0|1	0|1	0|0	1|1	0|1	0|1	1|1	1|1	0|1	0|1	0|1	0|1	1|1	0|1	0|1	0|1	0|1	0|1	0|1	0|0	0|1	0|0	0|1	0|1	0|1	1.88	1.26	2.26	1.32	1.54	0.9	0.84	1.76	0.52	1.16	0.7	0.46	0.44	0.66	0.66	1.06
1	1:205153601-205155200	CN2	duplication	0|0	0|0	0|1	0|0	0|1	0|1	0|0	0|0	0|0	0|0	0|0	0|0	0|0	0|0	0|0	0|0	0|0	0|0	0|0	0|0	0|0	0|0	0|0	0|0	0|1	0|0	0|0	0|0	0|0	0|0	2.14	2.12	3.08	1.92	3.14	2.9	2.04	2.16	1.9	2	1.72	1.64	2.32	1.76	2.06	1.7
1	1:205157201-205160000	CN2	duplication	0|0	0|0	0|1	0|0	0|1	0|1	0|0	0|0	0|0	0|0	0|0	0|0	0|0	0|0	0|0	0|0	0|0	0|0	0|0	0|0	0|0	0|0	0|0	0|0	0|0	0|0	0|0	0|0	0|0	0|0	2.06	2.08	2.94	2.22	3.24	3.08	2.44	2.1	1.86	2.14	1.86	1.86	2.38	2.04	2.36	2.02
1	1:205454001-205457200	CN0	deletion	1|1	1|1	0|1	0|1	0|1	0|1	0|1	1|1	0|1	0|1	0|0	0|0	0|0	0|1	0|0	0|0	0|0	0|0	0|0	0|1	0|0	0|0	0|0	0|0	0|0	0|0	0|0	0|0	0|0	0|0	0	0	1.14	1	0.94	1	0.84	0.04	1.02	0.74	1.72	2.02	1.76	0.98	2.12	2.06
1	1:205627601-205629200	CN0	deletion	0|1	0|0	0|0	0|1	0|0	0|0	0|1	0|1	0|1	0|0	0|0	0|0	0|0	0|0	0|0	0|0	0|1	0|1	0|0	0|0	0|1	0|1	0|1	0|0	0|1	0|0	0|1	0|1	0|1	0|1	1.18	1.64	1.56	1.28	2.06	1.52	1.24	1.16	1.36	1.62	1.54	2	1.9	1.76	1.9	2.38
1	1:205629601-205631200	CN0,CN2	deletion	0|1	0|0	0|1	0|1	0|1	0|1	0|1	0|1	0|1	0|1	0|0	0|0	0|1	0|0	0|0	0|2	0|0	0|1	0|1	0|0	0|1	0|1	0|1	0|1	0|1	0|1	0|1	0|1	0|1	0|1	0.8	1.98	1.24	1.48	1.32	1.12	1.24	1.38	1.5	1.06	1.68	2.08	1.56	2.18	1.64	2.58
1	1:206242401-206259200	CN2,CNH	duplication	2|2	0|0	1|1	1|1	0|1	0|1	0|1	0|0	0|1	0|1	0|0	0|1	0|0	1|2	0|1	0|0	0|0	0|0	1|1	1|1	0|0	0|1	0|0	0|0	0|1	0|1	0|1	0|0	0|0	0|0	6.18	1.5	3.98	4.5	3.46	3	2.56	1.6	3.22	2.42	2.14	2.86	2.06	4.94	3.04	2.26
1	1:206260801-206284800	CN0,CN2,CNH	duplication	2|3	0|0	2|2	3|3	2|2	2|2	0|2	0|0	2|2	0|0	0|2	0|0	0|1	2|2	0|0	0|0	0|1	0|0	2|2	2|2	2|2	0|2	2|3	2|3	0|2	2|3	0|1	2|2	2|3	2|3	5.56	2.1	4.34	6.16	4.32	3.86	2.96	1.74	4.3	2.22	3.1	1.86	1.26	3.88	1.7	1.64
1	1:206285201-206289200	CNH	duplication	1|1	1|1	1|1	1|1	1|1	1|1	1|1	1|1	1|1	1|1	1|1	1|1	1|1	1|1	1|1	1|1	1|1	1|1	1|1	1|1	1|1	1|1	1|1	1|1	1|1	1|1	1|1	1|1	1|1	1|1	37.62	39.04	38.7	39.08	37.46	39.56	38.58	50.16	41.74	42.1	35.48	35.14	44.58	39.16	38.94	42.62
1	1:206290401-206297200	CNH	duplication	1|1	1|1	1|1	1|1	1|1	1|1	1|1	1|1	1|1	1|1	1|1	1|1	1|1	1|1	1|1	1|1	1|1	1|1	1|1	1|1	1|1	1|1	1|1	1|1	1|1	1|1	1|1	1|1	1|1	1|1	40.66	44.4	40.98	37.62	38.32	34.14	35.48	36.8	42.58	33.96	29.28	25.74	24.08	33.04	28.06	26.44
1	1:206297601-206304800	CN2,CNH	duplication	1|1	0|1	1|1	2|2	2|2	1|2	0|1	0|0	1|2	0|0	1|1	0|1	0|1	1|1	0|1	0|1	0|1	0|0	0|0	0|0	1|1	1|1	1|1	1|1	1|1	1|2	1|1	1|1	1|1	1|1	4.06	2.86	4.4	6.38	6.22	4.72	3.44	2.36	5.24	2.22	3.62	3.32	3.36	3.72	3.22	3.28
1	1:206305201-206308800	CN0,CN2,CNH	duplication	2|3	2|2	2|2	2|3	2|2	2|2	2|2	0|0	2|3	0|0	0|0	0|0	0|0	2|2	0|0	0|0	0|0	0|1	0|2	0|2	0|2	0|2	0|2	0|2	0|2	2|2	0|2	0|2	0|2	0|2	5.26	3.92	4.26	5.26	3.74	4.16	4.44	1.8	5	1.54	2.1	1.78	1.66	4.16	1.58	1.68
1	1:206312401-206314000	CN0,CN2	deletion	2|2	0|0	0|0	0|0	0|1	0|0	0|0	0|1	0|0	0|0	0|1	1|1	1|1	0|2	1|1	1|1	1|1	0|1	0|2	0|0	0|1	0|1	0|1	1|1	1|1	1|1	0|1	0|1	0|1	0|1	4	1.88	2.32	2.04	1.2	1.92	1.58	0.86	2.06	1.46	0.62	0.28	0.5	2.7	0.26	0.42
1	1:206314001-206316000	CN0	deletion	0|1	0|0	0|1	0|1	0|1	0|0	0|1	0|1	0|0	1|1	1|1	1|1	0|1	0|1	1|1	1|1	1|1	1|1	0|1	0|1	0|1	1|1	0|1	0|1	0|1	0|1	1|1	0|1	0|1	0|1	1.08	2.38	0.58	1.14	0.88	1.68	1.12	1.14	1.8	0.34	0.42	0.4	0.54	0.78	0.34	0.42
1	1:206315601-206321200	CN0,CN2,CNH	duplication	0|2	2|2	0|2	2|2	2|2	0|2	2|2	0|0	2|2	0|1	0|0	0|1	0|1	0|0	0|1	0|0	0|1	0|0	0|1	0|1	2|2	0|2	2|2	2|2	0|2	3|3	0|0	2|2	2|2	2|3	3.02	3.84	2.7	4.28	3.92	3.54	4.02	1.84	4.18	0.9	2.16	1.4	1.16	1.66	1.4	1.64
1	1:206324801-206444000	CN2,CNH	duplication	1|1	1|2	1|1	2|2	1|2	1|1	1|2	0|1	0|1	0|0	1|1	0|1	0|1	0|1	0|1	0|1	0|0	0|1	0|1	0|1	2|2	2|2	2|2	2|2	2|2	2|2	0|1	2|2	2|2	2|2	4.22	4.98	3.9	5.32	4.8	4.3	4.66	2.96	3.32	1.96	3.82	2.98	2.76	3.24	2.76	2.8
1	1:206573201-206575200	CN0	deletion	1|1	1|1	1|1	1|1	1|1	1|1	1|1	1|1	1|1	1|1	1|1	1|1	1|1	1|1	1|1	1|1	1|1	1|1	1|1	1|1	1|1	1|1	1|1	1|1	1|1	1|1	1|1	1|1	1|1	1|1	0.18	0.04	0.24	0.48	0.44	0.38	0.4	0	0.26	0.08	0.1	0	0	0	0.04	0
1	1:206622001-206624000	CN0	deletion	0|1	1|1	1|1	0|1	0|0	0|1	0|1	0|1	0|1	0|0	0|1	0|1	0|1	0|1	0|1	0|1	0|1	0|1	1|1	0|1	1|1	0|1	0|1	0|1	1|1	1|1	1|1	1|1	1|1	1|1	1.44	0.16	0.38	0.82	2.12	1.42	0.64	0.8	1.08	1.74	1	0.98	1.5	1.2	1.18	1.24
1	1:206650001-206652400	CN0	deletion	0|1	0|1	0|1	0|1	0|0	0|1	0|1	0|0	0|1	0|0	0|1	0|0	0|0	0|1	0|0	0|0	0|1	0|0	0|1	0|1	0|0	0|1	0|0	0|0	0|0	0|0	0|0	0|0	0|1	0|0	1.28	0.72	1.46	0.72	1.7	0.64	0.68	1.66	0.82	1.54	0.84	1.7	1.64	1.2	1.58	1.86
1	1:206716801-206718800	CN0,CN2	deletion	0|1	0|2	0|0	0|1	0|1	0|1	0|1	0|1	0|1	0|1	0|1	0|1	0|1	0|1	0|1	0|1	0|0	0|1	0|0	0|1	0|2	0|1	0|0	0|0	0|0	0|0	0|0	0|2	0|0	0|2	0.88	2.52	2.24	1.38	1.22	0.9	1.1	1.28	0.7	1.04	0.84	1.22	1.34	1.08	1.2	1.32
1	1:206826801-206829200	CN2	duplication	1|1	0|0	0|0	0|0	0|1	0|0	1|1	1|1	0|0	0|1	0|0	0|0	0|0	0|0	0|0	0|0	0|0	0|0	0|0	0|0	0|0	0|0	0|0	0|0	0|0	0|0	0|0	0|1	0|0	0|0	3.54	2.44	2.22	2.08	2.94	2.18	3.7	3.66	1.86	2.84	1.66	1.78	1.94	2.46	1.62	1.86
1	1:206830001-206838000	CN0,CN2	duplication	0|2	0|0	0|0	0|0	0|2	0|2	0|2	0|2	0|0	0|0	0|2	0|0	0|0	0|0	0|0	0|1	0|2	0|0	0|0	0|0	0|0	0|0	0|0	0|0	0|0	0|0	0|0	0|2	0|0	0|0	3.44	2.2	2.18	2.26	2.52	2.6	3	2.96	1.88	2.24	2.5	1.82	2.22	1.94	2	1.28
1	1:206839201-206840800	CN0,CN2	duplication	2|2	0|0	0|0	0|0	0|1	0|0	0|0	0|2	0|1	0|0	0|0	0|0	0|0	0|2	0|0	0|1	0|0	0|0	0|0	0|0	0|0	0|0	0|0	0|1	0|0	0|0	0|0	0|0	0|0	0|0	3.92	2.26	2.3	1.9	1.5	2.2	2.46	2.9	1.4	1.74	1.82	1.82	1.74	2.7	1.74	1.14
1	1:206904801-206909200	CN0,CN2	duplication	0|2	0|1	0|0	2|2	2|2	0|0	2|2	0|2	0|0	0|2	0|2	0|1	0|2	0|2	0|1	0|2	0|0	0|0	0|2	2|2	0|2	2|2	0|2	0|2	2|2	0|2	0|2	2|2	2|2	0|2	3.58	0.94	1.84	3.88	3.72	2.5	3.7	3.3	2.48	2.56	2.68	1.46	2.98	2.64	1.08	2.56
1	1:207230001-207231600	CN2,CNH	duplication	2|2	2|2	2|2	1|1	2|2	1|2	1|1	2|2	1|2	2|2	2|2	0|1	2|2	1|2	0|1	1|2	2|2	2|2	2|2	2|2	2|2	2|2	2|2	1|2	2|2	2|2	2|2	2|2	2|2	2|2	16.92	7.96	6.24	3.84	20.34	5.16	3.84	6.98	4.48	10.18	8.68	2.32	6.44	4.6	3.08	5.36
1	1:207233201-207235200	CN2,CNH	duplication	2|2	2|2	2|2	1|2	2|2	2|2	1|2	2|2	2|2	2|2	2|2	0|1	2|2	2|2	0|1	2|2	2|2	2|2	2|2	2|2	2|2	2|2	2|2	2|2	2|2	2|2	2|2	2|2	2|2	2|2	18.22	9.84	9.02	4.72	22.28	5.84	4.38	8.06	5.78	13.18	11	2.64	7.6	6.14	3.26	6.58
10	10:801-40800	CNH	duplication	1|1	1|1	1|1	1|1	1|1	1|1	1|1	1|1	1|1	1|1	1|1	1|1	1|1	1|1	1|1	1|1	1|1	1|1	1|1	1|1	1|1	1|1	1|1	1|1	1|1	1|1	1|1	1|1	1|1	1|1	512.9	461.88	443.06	535.02	572.72	509.78	380.38	562.06	604.88	482.5	553.12	630.82	541.62	526.2	598.64	646.44
10	10:251201-253200	CN2	duplication	0|1	0|0	0|0	0|0	0|0	0|0	0|1	0|1	0|0	0|0	0|0	0|0	0|0	0|1	0|0	0|0	0|0	0|1	0|0	0|0	0|1	0|0	0|0	0|0	0|0	0|1	0|0	0|1	0|0	0|1	3.4	2.02	2.4	2.08	2.1	2.28	2.88	2.56	2.14	2.34	2.02	2.3	2.4	2.58	2.16	1.78
10	10:526801-528800	CNH	duplication	1|1	1|1	1|1	1|1	1|1	1|1	1|1	1|1	1|1	1|1	1|1	1|1	1|1	1|1	1|1	1|1	1|1	1|1	1|1	1|1	1|1	1|1	1|1	1|1	1|1	1|1	1|1	1|1	1|1	1|1	39.06	29.32	34.14	26.94	31.96	29.06	32.54	36.88	35.74	37.4	25.44	35.02	37.36	34.22	30.44	32.78
10	10:988001-994800	CN0	deletion	0|1	0|1	0|1	0|1	0|0	0|0	0|0	1|1	0|0	0|1	0|0	0|0	0|0	0|0	0|0	0|0	0|0	0|0	0|0	0|0	0|0	0|0	0|0	0|0	0|0	0|0	0|0	0|0	0|0	0|0	0.86	0.92	1	0.88	1.72	2.04	1.78	0	1.94	1.02	1.84	2.02	1.58	1.76	2.1	2.1
10	10:1342001-1344400	CN0	deletion	0|0	0|0	0|0	0|0	0|0	0|0	0|0	0|0	0|0	0|0	0|0	0|0	0|0	0|0	0|0	0|0	0|0	0|0	0|0	0|0	0|0	0|1	0|0	0|1	1|1	1|1	1|1	0|1	1|1	1|1	2.18	2	1.78	2.18	1.84	1.96	1.9	1.86	2.02	2.14	2.02	2.26	2.2	2.5	2.24	1.96
10	10:2460801-2462800	CN2	duplication	0|1	0|0	0|1	0|0	0|0	0|0	0|1	0|0	0|1	0|1	0|0	0|0	0|1	0|1	0|0	0|0	0|0	0|0	0|0	0|0	0|0	0|0	0|0	0|0	0|0	0|1	0|1	0|1	0|0	0|0	2.58	2.18	2.88	2.46	1.78	2.14	3.16	1.98	2.96	2.68	2.2	2.44	3.06	2.62	2.34	2.42
10	10:2650001-2653600	CNH	duplication	1|1	1|1	1|1	1|1	1|1	1|1	1|1	1|1	1|1	1|1	1|1	1|1	1|1	1|1	1|1	1|1	1|1	1|1	1|1	1|1	1|1	1|1	1|1	1|1	1|1	1|1	1|1	1|1	1|1	1|1	19.24	22.96	18.98	22.94	17.8	21.76	18.32	19.02	24.02	23.36	13.78	18.42	15.62	15.14	17.54	20.92
10	10:2657201-2660000	CN2,CNH	duplication	0|0	0|1	0|0	0|1	2|2	0|1	0|0	0|0	2|2	0|1	1|1	1|1	0|1	0|1	0|1	1|2	0|1	0|1	0|1	0|1	0|1	0|1	0|1	0|1	0|0	0|0	0|0	0|0	0|0	0|0	1.58	3.32	2.48	3.3	5.86	3.42	2.54	1.82	5.94	2.68	4.08	4.46	3.68	3.14	3.4	4.88
10	10:2661201-2662800	CN2,CNH	duplication	0|0	1|1	1|1	1|1	2|2	1|1	0|1	0|0	2|2	0|1	1|1	1|1	1|1	1|1	1|1	1|2	1|1	1|2	1|1	1|1	1|1	1|1	1|1	1|1	0|1	1|1	0|1	0|1	0|0	0|1	2.14	3.9	3.42	4.02	8.32	4.22	2.84	1.52	10.12	3.02	4.58	4.7	4.04	4.46	3.62	5.34
10	10:2664401-2669200	CN0,CN2,CNH	duplication	0|1	0|0	0|0	0|1	3|3	0|0	0|0	1|1	3|3	0|1	3|3	2|2	2|2	2|2	2|2	3|3	2|2	3|3	0|2	2|2	3|3	3|3	2|2	3|3	3|3	3|3	3|3	3|3	3|3	3|3	1.54	2.36	2.44	1.48	5.58	2	2.14	0.24	6.2	1.3	4.96	4.68	4.12	3.88	4.84	5.86
10	10:2669201-2675600	CN0,CN2,CNH	duplication	0|0	0|2	0|2	0|2	0|2	0|2	0|0	0|2	2|2	0|2	3|3	3|3	2|3	2|2	3|3	3|3	3|3	3|3	2|2	3|3	0|2	0|2	3|3	0|2	0|1	0|1	0|1	0|2	0|1	0|1	1.84	2.66	3.32	3.4	3.5	3.58	1.92	2.54	4.44	2.54	6.42	6.28	5.08	4.44	5.78	6.96
10	10:2676401-2682800	CN0,CN2	deletion	0|1	0|2	0|0	2|2	2|2	2|2	0|0	0|2	2|2	0|2	0|0	0|0	0|1	0|1	0|1	0|0	0|1	0|0	0|0	0|0	0|1	0|1	0|0	0|1	0|1	0|1	0|1	0|1	0|1	0|1	1.34	3.42	2.18	4.42	4.22	4.4	1.66	2.68	3.72	3.48	1.82	2.36	1.34	1.4	1.46	2.34
10	10:2682801-2685600	CN2,CNH	duplication	0|1	2|2	1|1	1|2	2|2	2|2	0|1	0|1	2|2	1|1	2|2	2|2	2|2	2|2	2|2	2|2	2|2	2|2	2|2	2|2	2|2	2|2	2|2	1|2	1|1	1|1	1|1	1|1	0|1	0|1	2.82	5.64	4.2	4.7	5.62	6.14	3.12	3.28	6.32	3.98	7.6	8.54	6.76	6.56	6.9	8.98
10	10:2687201-2707600	CN0,CN2,CNH	duplication	0|0	2|2	0|2	2|2	2|3	2|2	0|0	0|0	3|3	0|2	0|0	0|0	0|0	0|0	0|0	0|2	0|0	0|0	0|2	0|0	0|0	0|0	0|0	0|0	0|1	0|0	0|1	0|1	0|1	0|1	2.34	4.34	3.56	4.16	4.76	4.42	2.2	2.4	5.9	3.32	2.24	2.4	2.02	1.96	2.02	3.12
10	10:2710401-2714800	CN0,CN2	deletion	0|1	0|1	0|0	2|2	0|0	0|0	0|1	0|1	0|2	0|0	1|1	1|1	1|1	1|1	1|1	0|1	1|1	1|1	0|0	1|1	1|1	1|1	1|1	1|1	1|1	1|1	1|1	1|1	1|1	1|1	1.08	1.44	2.04	3.86	2.02	1.8	1.14	1.22	2.58	1.96	0.42	0.48	0.42	0.48	0.52	0.66
10	10:2717601-2730400	CN0,CN2	deletion	0|0	0|2	0|2	0|2	0|0	0|2	0|0	0|0	0|2	0|2	1|1	0|1	1|1	0|1	1|1	0|1	1|1	1|1	0|1	0|1	0|1	0|1	1|1	1|1	0|1	0|1	0|1	1|1	1|1	0|1	2.16	3.04	3.24	3.44	2.34	3.42	1.58	2.22	2.98	3.06	0.46	0.56	0.5	0.54	0.52	0.78
10	10:2732001-2734000	CN0,CN2	duplication	0|2	2|2	2|2	0|2	0|0	2|2	0|1	0|0	0|0	0|0	0|2	0|2	0|0	0|0	0|2	2|2	0|0	0|0	0|2	0|0	0|0	0|0	0|0	0|0	0|0	0|1	0|0	0|1	0|1	0|1	2.74	3.62	4.04	3.1	2.16	3.76	1.58	1.78	2.34	2.28	2.66	2.68	2.24	1.68	2.74	3.88
10	10:2734801-2748000	CN0,CN2	deletion	0|0	0|2	0|2	0|2	0|0	0|2	0|1	0|0	0|0	0|2	0|1	0|1	0|1	0|1	0|1	0|1	0|1	0|1	0|1	0|1	0|1	0|1	0|1	0|1	0|1	0|1	0|1	0|1	0|1	0|1	1.92	2.78	2.96	3.22	1.74	3.14	1.2	2.44	1.84	2.7	0.76	0.98	0.74	0.66	0.74	1.06
10	10:2749601-2752000	CN0,CN2	deletion	0|0	2|2	2|2	2|2	0|0	0|2	0|0	0|2	0|2	2|2	0|1	0|1	0|1	0|1	0|1	0|0	0|1	0|1	0|1	0|1	0|1	0|1	0|1	0|1	0|1	0|1	0|1	0|1	0|1	0|1	2.24	4.12	4.12	4.46	2.2	3.5	1.88	2.96	3.04	3.74	1.14	0.94	0.7	0.98	0.62	1.68
10	10:2756001-2780400	CNH	duplication	1|1	1|1	1|1	1|1	1|1	1|1	1|1	1|1	1|1	1|1	1|1	1|1	1|1	1|1	1|1	1|1	1|1	1|1	1|1	1|1	1|1	1|1	1|1	1|1	1|1	1|1	1|1	1|1	1|1	1|1	25.68	52.28	41.8	56.84	74.08	57.38	25.84	30.72	76.48	46.26	25.3	32.38	23.84	22.28	24.64	34.56
10	10:2784001-2786400	CN2,CNH	duplication	0|1	1|1	0|1	1|2	1|2	1|1	0|0	0|1	1|2	0|1	0|1	1|1	0|1	0|1	0|1	1|1	0|1	1|1	0|1	0|1	0|0	0|1	0|1	0|1	0|1	1|1	0|1	0|0	0|0	0|1	2.6	4.18	3.28	4.88	4.88	4.32	2.2	2.88	4.84	3.16	2.62	3.84	3	2.68	3.02	3.92
10	10:2787201-2789600	CNH	duplication	1|1	1|1	1|1	1|1	1|1	1|1	1|1	1|1	1|1	1|1	1|1	1|1	1|1	1|1	1|1	1|1	1|1	1|1	1|1	1|1	1|1	1|1	1|1	1|1	1|1	1|1	1|1	1|1	1|1	1|1	8.14	15.6	12.94	17.54	18.08	15.34	7.64	10.36	17.42	13.16	10.5	11.92	10.04	9.02	8.16	13.66
10	10:2794801-2796800	CN2	duplication	0|1	1|1	1|1	0|1	1|1	1|1	0|0	1|1	1|1	1|1	1|1	1|1	0|1	0|1	1|1	1|1	0|1	0|1	0|1	0|1	0|1	1|1	1|1	1|1	1|1	0|1	1|1	0|1	0|1	0|1	3.16	3.98	4.08	3.18	4.3	3.96	2.48	3.64	4.04	3.88	3.64	3.92	2.9	3.48	3.76	4.38
10	10:2799601-2801600	CN2,CNH	duplication	1|2	1|2	1|1	1|1	1|1	1|1	0|1	1|1	1|1	1|2	1|1	1|1	0|1	1|1	1|1	1|1	0|1	1|1	0|1	0|1	1|1	1|1	0|1	1|1	1|1	1|2	1|1	0|1	1|1	0|1	4.74	4.54	4.24	3.9	4.38	4.02	3.02	4.32	4.36	4.84	3.82	3.96	3.46	4.1	3.88	4.06
10	10:2803601-2808000	CNH	duplication	1|1	1|1	1|1	1|1	1|1	1|1	1|1	1|1	1|1	1|1	1|1	1|1	1|1	1|1	1|1	1|1	1|1	1|1	1|1	1|1	1|1	1|1	1|1	1|1	1|1	1|1	1|1	1|1	1|1	1|1	32.02	32.94	52.22	40.64	47.32	44.98	37.56	58.92	63.12	48.84	39.58	50.76	54.52	46.4	46.04	54.94
10	10:2819601-2826000	CN2,CNH	duplication	1|2	1|1	0|1	1|1	1|1	0|1	0|1	1|2	0|1	1|2	0|1	1|1	0|1	1|1	1|1	1|1	0|1	0|1	0|1	0|1	0|1	0|1	0|1	1|1	1|1	1|1	1|1	1|1	0|1	1|1	4.64	4.46	3.24	3.66	4.48	3.48	3.2	4.62	3.46	4.86	3.28	3.6	3.46	4.04	3.62	3.86
10	10:2830001-2833600	CN2,CNH	duplication	1|1	1|1	0|1	1|1	1|2	1|1	0|1	0|1	0|1	1|1	0|1	1|1	1|1	1|1	1|1	1|1	0|1	0|1	0|1	0|1	0|1	0|1	0|1	0|1	0|0	0|0	0|1	0|1	0|0	0|0	3.8	4.14	3.4	4.06	4.62	3.64	2.86	3.22	2.9	3.66	2.74	4.3	3.62	3.82	3.6	4.34
10	10:2836801-2855200	CN2,CNH	duplication	2|2	2|2	1|1	1|1	2|2	1|1	1|1	2|2	1|2	2|2	1|1	1|2	1|2	1|1	1|1	1|2	1|1	1|1	0|1	1|1	1|1	1|1	1|1	1|1	1|2	1|1	1|1	1|2	1|1	1|2	6.1	5.8	4.12	4.48	5.84	4.08	3.92	5.62	5	5.76	3.84	4.8	4.8	4.52	4.4	5.08
10	10:2857201-2858800	CN2,CNH	duplication	1|2	1|2	1|1	1|1	1|1	1|1	0|1	1|1	1|1	1|2	0|1	1|1	1|1	1|1	1|1	1|2	0|1	1|1	0|1	0|1	1|1	1|1	1|1	0|1	1|1	1|1	1|1	1|1	0|1	1|1	5.16	5.36	3.64	3.6	4.1	4.34	3.46	3.8	4.08	4.92	2.98	3.62	4.14	3.62	3.8	4.82
10	10:2867201-2869200	CNH	duplication	1|1	1|1	1|1	1|1	1|1	1|1	1|1	1|1	1|1	1|1	1|1	1|1	1|1	1|1	1|1	1|1	1|1	1|1	1|1	1|1	1|1	1|1	1|1	1|1	1|1	1|1	1|1	1|1	1|1	1|1	34.96	44.26	40.54	35.26	47.32	45.76	36.26	37.22	48.54	40.72	41.92	46.58	36.64	41.58	44.98	48.72
10	10:2876001-2880400	CNH	duplication	1|1	1|1	1|1	1|1	1|1	1|1	1|1	1|1	1|1	1|1	1|1	1|1	1|1	1|1	1|1	1|1	1|1	1|1	1|1	1|1	1|1	1|1	1|1	1|1	1|1	1|1	1|1	1|1	1|1	1|1	13.44	15.62	18.58	17.86	15.32	12.84	14.06	11.24	15.34	16.26	15.4	11.56	12.38	13.94	12.88	14.48
10	10:2884401-2886000	CN2	duplication	1|1	0|1	0|1	0|0	0|1	0|0	0|1	0|1	0|0	0|1	0|1	0|0	0|0	0|0	0|0	0|0	0|0	0|1	0|0	0|0	0|0	0|0	0|0	0|0	0|1	0|1	0|0	0|0	0|0	0|0	4.06	3.04	2.54	2.24	2.76	1.76	2.74	3	2.22	3.1	2.62	2.26	2.44	1.54	2.22	2.28
10	10:2889201-2890800	CNH	duplication	1|1	1|1	1|1	1|1	1|1	1|1	1|1	1|1	1|1	1|1	1|1	1|1	1|1	1|1	1|1	1|1	1|1	1|1	1|1	1|1	1|1	1|1	1|1	1|1	1|1	1|1	1|1	1|1	1|1	1|1	51.84	45.74	33.82	39.16	44.04	50.24	51.76	48.06	47.68	42.16	32.8	46.38	43.3	48.08	42.32	47.44
10	10:2895201-2912800	CNH	duplication	1|1	1|1	1|1	1|1	1|1	1|1	1|1	1|1	1|1	1|1	1|1	1|1	1|1	1|1	1|1	1|1	1|1	1|1	1|1	1|1	1|1	1|1	1|1	1|1	1|1	1|1	1|1	1|1	1|1	1|1	16.16	16.48	30.34	38.26	14.06	15.52	12.52	43.58	22.22	13.24	13.9	13.46	30.82	15.72	16.04	34.46
10	10:2913601-2924800	CNH	duplication	1|1	1|1	1|1	1|1	1|1	1|1	1|1	1|1	1|1	1|1	1|1	1|1	1|1	1|1	1|1	1|1	1|1	1|1	1|1	1|1	1|1	1|1	1|1	1|1	1|1	1|1	1|1	1|1	1|1	1|1	29.2	39.88	65.74	81.18	48.98	51.46	32.54	72.56	57.96	42.52	39.52	55.68	59.74	58.64	61.94	72.66
10	10:2930401-2936800	CNH	duplication	1|1	1|1	1|1	1|1	1|1	1|1	1|1	1|1	1|1	1|1	1|1	1|1	1|1	1|1	1|1	1|1	1|1	1|1	1|1	1|1	1|1	1|1	1|1	1|1	1|1	1|1	1|1	1|1	1|1	1|1	21.46	34.64	62.4	68.36	41.44	46.04	27.86	61.86	47.48	38	33.2	51.16	58.28	55.02	58.6	68.22
10	10:2940801-2944800	CNH	duplication	1|1	1|1	1|1	1|1	1|1	1|1	1|1	1|1	1|1	1|1	1|1	1|1	1|1	1|1	1|1	1|1	1|1	1|1	1|1	1|1	1|1	1|1	1|1	1|1	1|1	1|1	1|1	1|1	1|1	1|1	10.82	10.22	6.5	7.02	9.62	6.52	8.18	9.46	6.74	9.12	6.74	7.44	7.14	7.5	7.46	8.46
10	10:2944801-2946800	CNH	duplication	1|1	1|1	1|1	1|1	1|1	1|1	1|1	1|1	1|1	1|1	1|1	1|1	1|1	1|1	1|1	1|1	1|1	1|1	1|1	1|1	1|1	1|1	1|1	1|1	1|1	1|1	1|1	1|1	1|1	1|1	101.34	80.72	81.56	109.76	65.3	66.02	69.12	99.1	92.64	55.4	89.7	69.5	93.8	78.08	77.1	106.04
10	10:2948401-2956800	CNH	duplication	1|1	1|1	1|1	1|1	1|1	1|1	1|1	1|1	1|1	1|1	1|1	1|1	1|1	1|1	1|1	1|1	1|1	1|1	1|1	1|1	1|1	1|1	1|1	1|1	1|1	1|1	1|1	1|1	1|1	1|1	13.14	13.3	8.1	8.28	11.32	8	7.26	11.5	9.24	10.36	8.82	8.72	8.36	8.2	7.96	7.86
10	10:2957601-2969600	CNH	duplication	1|1	1|1	1|1	1|1	1|1	1|1	1|1	1|1	1|1	1|1	1|1	1|1	1|1	1|1	1|1	1|1	1|1	1|1	1|1	1|1	1|1	1|1	1|1	1|1	1|1	1|1	1|1	1|1	1|1	1|1	18.98	19.54	14.6	14.92	18.58	15.32	13.08	17.6	17.18	17.98	14.94	16.62	14.66	14.64	14.7	14.74
10	10:2972801-2974400	CNH	duplication	1|1	1|1	1|1	1|1	1|1	1|1	1|1	1|1	1|1	1|1	1|1	1|1	1|1	1|1	1|1	1|1	1|1	1|1	1|1	1|1	1|1	1|1	1|1	1|1	1|1	1|1	1|1	1|1	1|1	1|1	41.9	42.22	38.18	32.9	38.1	32.16	31.84	39.48	36.8	37.7	41.04	37.18	38.98	38.22	34.16	37.76
10	10:2974401-2978800	CNH	duplication	1|1	1|1	1|1	1|1	1|1	1|1	1|1	1|1	1|1	1|1	1|1	1|1	1|1	1|1	1|1	1|1	1|1	1|1	1|1	1|1	1|1	1|1	1|1	1|1	1|1	1|1	1|1	1|1	1|1	1|1	15.56	15.84	8.62	9.34	12.44	9.3	8.14	12.68	10.66	13.22	10	9.28	8.78	9	9.06	8.8
10	10:2979201-2982000	CNH	duplication	1|1	1|1	1|1	1|1	1|1	1|1	1|1	1|1	1|1	1|1	1|1	1|1	1|1	1|1	1|1	1|1	1|1	1|1	1|1	1|1	1|1	1|1	1|1	1|1	1|1	1|1	1|1	1|1	1|1	1|1	7.66	10.62	7.88	11.34	7.12	10.6	10.08	7.86	8.7	7.28	9.06	8.14	7.78	9.56	7.2	8.86
10	10:2982001-2990400	CNH	duplication	1|1	1|1	1|1	1|1	1|1	1|1	1|1	1|1	1|1	1|1	1|1	1|1	1|1	1|1	1|1	1|1	1|1	1|1	1|1	1|1	1|1	1|1	1|1	1|1	1|1	1|1	1|1	1|1	1|1	1|1	57.36	33.42	10.72	13.92	10.88	13.54	34.64	12.68	13.44	10.98	37.64	11.26	12.98	13.18	10.78	12.36
10	10:2991601-2995600	CNH	duplication	1|1	1|1	1|1	1|1	1|1	1|1	1|1	1|1	1|1	1|1	1|1	1|1	1|1	1|1	1|1	1|1	1|1	1|1	1|1	1|1	1|1	1|1	1|1	1|1	1|1	1|1	1|1	1|1	1|1	1|1	40.1	23.24	6.08	11.12	6.86	9.54	23	9.02	8.94	6.5	25.7	6.98	8	9.04	6.64	8.82
10	10:2999601-3002000	CNH	duplication	1|1	1|1	1|1	1|1	1|1	1|1	1|1	1|1	1|1	1|1	1|1	1|1	1|1	1|1	1|1	1|1	1|1	1|1	1|1	1|1	1|1	1|1	1|1	1|1	1|1	1|1	1|1	1|1	1|1	1|1	11.6	12.84	23.16	15.7	19.34	24.54	12.22	18.32	22.16	18.42	13.88	25.82	22.58	32.6	28.44	22.86
10	10:3002001-3051600	CNH	duplication	1|1	1|1	1|1	1|1	1|1	1|1	1|1	1|1	1|1	1|1	1|1	1|1	1|1	1|1	1|1	1|1	1|1	1|1	1|1	1|1	1|1	1|1	1|1	1|1	1|1	1|1	1|1	1|1	1|1	1|1	47.62	47.62	83.48	80.4	44	47.56	40.26	93.36	68.36	38.66	50.72	53.56	84.4	57.72	58.28	96.12
10	10:3059601-3066400	CNH	duplication	1|1	1|1	1|1	1|1	1|1	1|1	1|1	1|1	1|1	1|1	1|1	1|1	1|1	1|1	1|1	1|1	1|1	1|1	1|1	1|1	1|1	1|1	1|1	1|1	1|1	1|1	1|1	1|1	1|1	1|1	172.18	151.92	211.38	198.5	94.5	116.58	123.54	242.42	191.74	95.94	157.52	132.28	240.92	141.76	131.88	268.24
10	10:3066401-3076000	CNH	duplication	1|1	1|1	1|1	1|1	1|1	1|1	1|1	1|1	1|1	1|1	1|1	1|1	1|1	1|1	1|1	1|1	1|1	1|1	1|1	1|1	1|1	1|1	1|1	1|1	1|1	1|1	1|1	1|1	1|1	1|1	5.62	13.66	21.02	24.46	18.28	24.04	13.68	19.98	19.92	16.52	15.64	24.46	20.54	26.46	26.46	24.08
10	10:3077201-3083200	CNH	duplication	1|1	1|1	1|1	1|1	1|1	1|1	1|1	1|1	1|1	1|1	1|1	1|1	1|1	1|1	1|1	1|1	1|1	1|1	1|1	1|1	1|1	1|1	1|1	1|1	1|1	1|1	1|1	1|1	1|1	1|1	20.08	29.68	30.68	117.26	21.44	28.94	25.52	31.66	30.38	23.66	30.92	28.28	29.18	33.78	30.62	32.42
10	10:3085201-3088400	CN2,CNH	duplication	0|1	1|2	2|2	2|2	1|1	2|2	1|2	1|2	1|2	1|1	1|2	2|2	2|2	2|2	1|2	2|2	1|2	2|2	1|1	1|2	1|1	1|1	1|1	0|0	0|1	0|1	1|1	0|1	0|1	0|1	2.62	5.62	6.18	30.84	4.24	6.62	5.48	5.46	5.62	4.24	4.96	6.96	7.02	7.12	5.44	6.78
10	10:3088801-3096800	CNH	duplication	1|1	1|1	1|1	1|1	1|1	1|1	1|1	1|1	1|1	1|1	1|1	1|1	1|1	1|1	1|1	1|1	1|1	1|1	1|1	1|1	1|1	1|1	1|1	1|1	1|1	1|1	1|1	1|1	1|1	1|1	145.8	120.8	154.42	168.34	80.74	84.66	102.6	172	154.1	68.56	127.42	94.52	161.98	104.1	100.08	187.6
10	10:3097201-3104000	CNH	duplication	1|1	1|1	1|1	1|1	1|1	1|1	1|1	1|1	1|1	1|1	1|1	1|1	1|1	1|1	1|1	1|1	1|1	1|1	1|1	1|1	1|1	1|1	1|1	1|1	1|1	1|1	1|1	1|1	1|1	1|1	81.54	129.6	86.96	93.4	84.78	149.92	92.9	79.9	123.98	98.96	63.84	114.08	96.74	99.06	92.5	145.7
10	10:3104401-3204800	CNH	duplication	1|1	1|1	1|1	1|1	1|1	1|1	1|1	1|1	1|1	1|1	1|1	1|1	1|1	1|1	1|1	1|1	1|1	1|1	1|1	1|1	1|1	1|1	1|1	1|1	1|1	1|1	1|1	1|1	1|1	1|1	22.44	30.2	32.42	94.48	18.38	21.5	24.58	34.22	28.6	18.3	27.96	23.26	30.46	26.46	25.84	33.8
10	10:3205201-3212400	CNH	duplication	1|1	1|1	1|1	1|1	1|1	1|1	1|1	1|1	1|1	1|1	1|1	1|1	1|1	1|1	1|1	1|1	1|1	1|1	1|1	1|1	1|1	1|1	1|1	1|1	1|1	1|1	1|1	1|1	1|1	1|1	23.84	19.1	15.36	21.44	22.46	27.14	22.14	21.2	24.36	21.76	18.7	29.16	24.12	25.94	25.74	26.2
10	10:3214001-3230800	CNH	duplication	1|1	1|1	1|1	1|1	1|1	1|1	1|1	1|1	1|1	1|1	1|1	1|1	1|1	1|1	1|1	1|1	1|1	1|1	1|1	1|1	1|1	1|1	1|1	1|1	1|1	1|1	1|1	1|1	1|1	1|1	44.36	36.02	130.24	84.68	29.1	43.04	31.72	154.66	75.62	32.8	39.3	51.72	146.74	58.36	60.14	173.24
10	10:3231201-3252400	CNH	duplication	1|1	1|1	1|1	1|1	1|1	1|1	1|1	1|1	1|1	1|1	1|1	1|1	1|1	1|1	1|1	1|1	1|1	1|1	1|1	1|1	1|1	1|1	1|1	1|1	1|1	1|1	1|1	1|1	1|1	1|1	17.42	24.76	29.04	34.8	38.72	27.82	13.38	19.16	36.66	27.46	31.3	37.82	28.6	25.9	30.04	41.22
10	10:3253201-3257200	CNH	duplication	1|1	1|1	1|1	1|1	1|1	1|1	1|1	1|1	1|1	1|1	1|1	1|1	1|1	1|1	1|1	1|1	1|1	1|1	1|1	1|1	1|1	1|1	1|1	1|1	1|1	1|1	1|1	1|1	1|1	1|1	22.5	27.98	34.1	36.56	41.1	29.1	16.44	23.64	42.34	30.38	33.24	36.52	28.88	27.32	29.3	43.78
10	10:3258001-3259600	CNH	duplication	1|1	1|1	1|1	1|1	1|1	1|1	1|1	1|1	1|1	1|1	1|1	1|1	1|1	1|1	1|1	1|1	1|1	1|1	1|1	1|1	1|1	1|1	1|1	1|1	1|1	1|1	1|1	1|1	1|1	1|1	11.82	16.54	15.54	22.18	17.2	14.2	10.72	18.5	19.3	15.58	12.38	15.54	14.58	11.52	13.46	17.06
10	10:3286801-3292400	CNH	duplication	1|1	1|1	1|1	1|1	1|1	1|1	1|1	1|1	1|1	1|1	1|1	1|1	1|1	1|1	1|1	1|1	1|1	1|1	1|1	1|1	1|1	1|1	1|1	1|1	1|1	1|1	1|1	1|1	1|1	1|1	95.4	118.1	120.58	125.96	126.92	119.7	94.3	127.56	128.98	120.46	116.92	130.52	116.7	120.32	127.6	147.08
10	10:3297601-3311200	CNH	duplication	1|1	1|1	1|1	1|1	1|1	1|1	1|1	1|1	1|1	1|1	1|1	1|1	1|1	1|1	1|1	1|1	1|1	1|1	1|1	1|1	1|1	1|1	1|1	1|1	1|1	1|1	1|1	1|1	1|1	1|1	596.16	532.12	514.1	622.76	644.88	582.04	417.34	618.96	693.5	552.72	626.7	718.82	639	603.34	682.46	730.52
10	10:4665601-4668000	CNH	duplication	1|1	1|1	1|1	1|1	1|1	1|1	1|1	1|1	1|1	1|1	1|1	1|1	1|1	1|1	1|1	1|1	1|1	1|1	1|1	1|1	1|1	1|1	1|1	1|1	1|1	1|1	1|1	1|1	1|1	1|1	45.08	49.04	48.14	42.6	48.1	51.98	43.92	49.58	54.14	49.8	42.34	55.22	48.32	50.46	46.84	52.84
10	10:4922001-4931200	CNH	duplication	1|1	1|1	1|1	1|1	1|1	1|1	1|1	1|1	1|1	1|1	1|1	1|1	1|1	1|1	1|1	1|1	1|1	1|1	1|1	1|1	1|1	1|1	1|1	1|1	1|1	1|1	1|1	1|1	1|1	1|1	45.78	41.84	34.66	25.98	38.82	43.08	46.12	30.24	36.52	35.04	48.3	33.02	26	28.52	27.64	27.92
10	10:6112801-6114400	CN0	deletion	0|1	0|1	1|1	0|1	0|1	0|1	1|1	0|1	0|1	1|1	1|1	1|1	1|1	1|1	1|1	1|1	1|1	1|1	1|1	0|1	0|1	0|1	0|1	1|1	0|1	0|1	0|1	0|1	0|1	0|1	0.62	0.6	0.34	0.6	0.78	0.58	0.4	0.56	0.9	0.2	0.2	0.08	0.18	0	0.14	0.22
10	10:6126001-6127600	CN0	deletion	0|0	0|0	0|0	0|0	0|0	0|0	0|0	0|0	0|0	0|0	0|0	0|0	0|0	0|1	0|1	0|0	0|0	0|1	0|1	0|0	0|0	0|0	0|1	0|0	0|1	0|0	0|1	0|0	0|0	0|1	2	1.88	2.12	1.94	1.84	1.96	1.82	1.68	1.84	1.78	1.82	2	1.8	1.28	1.14	1.84
10	10:6128401-6130000	CN0	deletion	0|1	0|0	0|1	0|1	0|1	0|0	0|0	0|1	0|0	0|0	0|1	0|1	0|1	0|1	0|1	0|1	0|1	0|1	0|1	0|0	0|1	0|0	0|1	0|0	0|1	0|1	0|1	0|0	0|1	0|1	1.34	1.72	1.12	1.12	1.4	1.48	1.76	1.1	1.56	1.6	1.04	0.48	0.74	0.64	0.8	0.58
10	10:6620401-6626800	CN2,CNH	duplication	0|0	1|1	0|0	0|1	0|1	0|0	0|1	0|0	0|0	0|0	0|0	0|1	0|1	0|1	0|1	0|1	0|0	0|1	0|0	0|0	0|0	0|1	0|0	0|1	1|1	0|1	1|2	0|0	0|1	0|1	2.02	4.04	2.26	3.28	3.26	2.2	2.96	2.06	2.08	1.96	1.98	2.6	3.06	2.56	2.72	2.9
10	10:6646801-6648800	CN0,CN2,CNH	duplication	0|0	2|2	0|2	0|0	2|2	2|3	2|3	0|0	0|2	2|2	0|2	0|2	0|2	0|2	2|2	0|2	0|2	0|2	0|2	0|2	0|1	2|2	2|3	2|2	0|2	0|2	2|2	0|1	0|2	0|0	2.06	3.76	3.14	1.9	4	5.04	4.82	1.84	2.7	4.08	2.7	3.22	3.06	2.9	4	3.42
10	10:6655201-6657600	CN2	duplication	0|1	0|0	0|1	0|1	0|1	0|0	0|1	1|1	0|1	0|1	0|0	1|1	0|1	0|1	0|1	1|1	0|1	1|1	0|1	0|0	0|0	0|1	1|1	0|1	0|1	0|0	0|1	0|0	0|0	0|0	3.3	1.96	2.74	2.52	2.54	1.9	2.74	3.56	3	2.68	1.9	3.98	3.26	2.58	3.4	3.92
10	10:6659601-6662000	CN2	duplication	0|0	0|1	0|0	0|0	0|0	0|0	1|1	0|0	0|0	0|1	0|0	0|0	0|0	0|0	0|0	0|0	0|0	0|0	0|0	0|0	0|0	0|1	0|0	0|1	1|1	0|1	1|1	0|0	0|1	0|1	2.4	2.92	1.72	1.98	2.2	2.14	3.52	1.28	2.28	2.56	1.94	2.1	1.82	2.02	1.62	1.84
10	10:6663201-6664800	CN0	deletion	0|1	0|0	1|1	0|1	0|0	0|0	0|0	1|1	0|1	0|1	1|1	0|1	0|1	0|1	0|1	0|1	0|1	0|1	1|1	0|1	1|1	0|1	0|1	0|1	0|0	0|1	0|1	1|1	0|1	0|1	0.98	2.28	0.38	1.32	1.52	1.72	1.5	0.14	0.58	1.22	0.5	1.18	1.02	0.96	1.2	0.76
10	10:6666001-6668000	CN0,CN2	deletion	0|1	0|1	1|1	0|1	0|0	0|1	0|1	1|1	0|1	0|1	0|1	0|1	0|1	0|1	0|1	0|1	0|1	0|1	0|1	0|1	0|0	0|1	0|1	0|1	0|1	0|0	0|1	0|2	0|1	0|0	1.2	0.88	0.44	0.88	1.72	1.44	1.2	0.38	0.88	1.28	1.18	1.12	0.76	1.02	0.72	0.96
10	10:6669601-6672800	CN0,CN2,CNH	duplication	0|2	0|2	0|2	0|1	0|2	0|2	0|0	0|0	0|0	0|0	0|1	2|3	0|2	0|2	2|2	0|2	0|2	0|2	0|1	0|1	1|1	2|2	2|2	2|2	0|2	0|1	0|2	1|1	0|1	0|1	2.68	3.16	3.22	1.28	2.56	3.28	1.52	1.6	1.98	2.12	1.38	4.94	3.36	2.76	3.76	3.24
10	10:6673201-6676400	CN2,CNH	duplication	2|2	1|2	1|2	0|0	1|1	1|1	2|2	1|1	0|1	0|1	0|1	2|2	2|2	2|2	2|2	2|2	2|2	2|2	0|1	1|1	0|0	2|2	2|2	2|2	2|2	2|2	2|2	0|0	1|2	1|1	7	5.04	5.32	2.58	4.22	4.34	6.14	4.04	3.28	3.42	3.58	7.82	8.04	6.78	7.42	7.4
10	10:6677601-6679200	CN0,CN2	deletion	0|1	0|1	0|1	0|1	0|0	0|0	0|0	1|1	1|1	0|1	0|1	0|1	0|1	0|1	0|1	0|1	0|1	0|1	0|1	0|1	0|1	0|1	0|1	0|1	0|0	0|0	0|2	0|1	0|0	0|0	0.86	1	0.6	0.66	1.9	1.5	1.78	0.16	0.34	1.12	0.68	1.18	1.4	0.8	1.4	1.34
10	10:6696001-6697600	CN0,CN2	duplication	0|1	2|2	0|0	0|2	0|2	0|0	0|0	0|0	0|0	0|0	0|1	0|2	0|0	0|0	0|2	0|2	0|0	0|2	0|0	0|0	0|0	0|2	0|0	2|2	2|2	0|2	2|2	0|0	0|2	0|2	1.1	3.84	2.06	2.74	3.08	1.94	2.02	2.22	1.62	2.12	1.08	2.72	2.44	2.56	2.76	2.96
10	10:6698001-6702800	CN2,CNH	duplication	0|0	1|1	0|0	0|1	0|1	0|0	0|1	0|0	0|0	0|0	0|0	0|1	0|1	0|1	0|1	0|1	0|0	0|1	0|0	0|0	0|0	0|1	0|0	0|1	1|1	0|1	1|2	0|0	0|1	0|1	2.1	4.3	2.54	3.5	3.24	2.38	3	2.26	2.34	2.1	2.14	3.12	3.48	2.72	3.1	3.16
10	10:6705201-6707600	CN0	deletion	0|1	0|1	0|0	1|1	0|1	0|1	0|1	0|0	0|1	0|1	1|1	0|1	0|1	0|1	0|1	0|1	1|1	0|1	0|1	1|1	1|1	1|1	1|1	1|1	1|1	1|1	1|1	1|1	1|1	1|1	0.48	0.76	2.04	0.32	0.94	0.76	0.96	2.32	1.04	0.9	0.18	1.16	0.72	1.16	1.02	1.22
10	10:6718001-6720800	CN0,CN2	deletion	0|0	1|1	1|1	1|1	1|1	1|1	0|0	1|1	1|1	1|1	0|2	0|1	0|1	0|1	0|1	0|1	0|0	0|1	0|1	0|0	0|1	1|1	1|1	1|1	1|1	1|1	0|1	1|1	1|1	0|1	1.88	0.16	0.24	0.12	0.36	0.12	1.56	0.24	0.1	0.22	2.64	0.76	0.86	0.66	0.76	0.92
10	10:6721201-6722800	CN0	deletion	0|0	0|1	0|0	0|1	0|1	0|1	0|0	0|0	0|0	0|1	0|0	0|0	0|1	0|1	0|0	0|0	0|0	0|0	0|0	0|0	1|1	1|1	1|1	1|1	1|1	1|1	1|1	1|1	1|1	1|1	1.7	1.2	1.96	0.98	0.94	1.1	2.34	1.92	1.6	1.16	1.52	1.54	1.26	1	1.86	1.72
10	10:6723601-6729200	CN0,CN2	deletion	0|2	0|1	0|0	0|1	0|1	0|1	0|0	0|0	0|0	0|0	0|1	0|0	0|0	0|1	0|0	0|0	0|0	0|0	0|1	0|1	0|1	0|1	0|2	0|0	0|1	0|1	0|1	0|1	0|1	0|1	2.72	0.86	2.52	1.02	0.78	1.42	1.76	2.4	1.74	1.64	1.36	2.16	1.94	0.88	1.94	1.96
10	10:6730801-6733200	CN0,CN2	duplication	0|2	0|2	0|0	0|0	0|2	2|2	2|2	0|1	0|0	0|0	0|0	0|2	0|0	0|0	0|0	0|2	0|0	0|2	0|0	0|0	0|0	0|2	0|2	2|2	2|2	0|2	2|2	0|0	0|2	0|2	2.98	2.74	1.9	1.66	2.6	3.58	3.6	1.42	2.28	2.44	2.2	2.94	1.9	1.98	2.2	2.84
10	10:6735201-6736800	CN0,CN2	duplication	0|2	0|2	0|1	0|1	0|0	0|1	2|2	0|1	0|1	0|1	0|0	0|2	0|2	0|0	0|0	0|2	0|2	2|2	0|1	0|0	0|1	2|2	0|2	0|2	0|2	0|0	0|2	0|1	0|0	0|0	2.72	2.88	1.28	1.3	1.7	0.98	3.9	1.44	0.94	0.58	1.8	2.88	2.86	1.98	2.4	2.62
10	10:6740801-6742400	CN0	deletion	0|1	0|1	0|1	1|1	1|1	1|1	0|1	0|1	0|1	0|1	0|1	0|1	0|1	1|1	0|1	0|1	0|1	0|1	1|1	0|1	0|1	0|1	0|0	0|1	0|1	0|1	0|1	1|1	1|1	0|1	1.5	1.08	0.86	0.3	0.48	0.38	1.34	0.9	0.66	0.78	0.8	1.46	1.3	0.46	1.6	1.44
10	10:6746001-6753600	CN0,CN2	deletion	0|2	0|0	0|1	0|1	0|1	0|1	0|0	0|1	0|1	0|1	0|1	0|2	0|2	0|0	0|2	0|2	0|2	0|2	0|1	0|1	0|1	0|2	2|2	0|2	0|0	0|0	0|0	0|1	0|0	0|1	3.36	1.68	1.26	0.88	1.24	1.02	2	0.72	1.1	0.6	1.3	3.02	3.14	1.76	2.76	2.9
10	10:6756001-6762000	CN2,CNH	duplication	1|2	1|2	0|1	0|0	1|1	1|1	2|2	0|0	1|1	0|1	1|1	2|2	2|2	1|2	2|2	2|2	1|2	2|2	0|1	1|2	0|0	2|2	2|2	2|2	2|2	1|1	2|2	0|0	1|1	1|1	4.62	5.2	3.36	1.76	4.08	3.84	6.34	1.9	4.08	3.16	4.28	6.36	6.38	5.2	5.92	6.3
10	10:6761601-6764000	CN0	deletion	0|0	0|1	1|1	0|1	1|1	1|1	0|0	1|1	0|1	1|1	0|1	0|1	0|1	1|1	0|1	0|1	0|1	0|1	1|1	0|1	0|1	0|0	0|0	0|0	0|0	0|1	0|1	0|1	0|1	0|1	2.08	1.36	0.46	0.58	0.48	0.48	1.54	0.16	1.18	0.18	0.78	1.04	0.8	0.48	0.88	0.86
10	10:6766401-6769600	CN2,CNH	duplication	1|2	2|2	0|1	0|0	1|1	1|1	2|2	0|0	1|1	0|1	1|2	1|2	2|2	1|2	2|2	2|2	1|1	2|2	0|1	1|2	0|0	2|2	1|2	2|2	2|2	1|1	2|2	0|0	1|1	1|1	4.88	6.14	2.58	2.1	4.3	3.8	7.32	1.8	3.66	3.32	4.66	5.24	6.26	5	5.78	5.58
10	10:6772001-6775600	CN0,CN2	deletion	1|1	0|1	0|1	1|1	0|2	0|0	0|1	1|1	1|1	0|0	0|1	0|1	0|1	0|1	0|1	0|1	0|1	0|1	1|1	0|1	0|0	0|1	0|1	0|1	0|1	0|0	0|1	0|0	0|0	0|0	0.48	0.78	0.62	0.3	2.72	2.3	0.82	0.2	0.46	2.06	0.66	0.58	0.56	0.58	0.62	0.76
10	10:6776801-6778400	CN0,CN2,CNH	duplication	0|2	2|2	0|0	0|0	2|3	2|2	2|2	1|1	0|0	2|2	2|2	2|2	2|3	2|2	2|2	3|3	2|2	2|2	0|2	2|2	0|2	2|2	0|2	2|2	2|3	0|2	2|3	0|0	0|2	2|2	2.56	4.26	1.58	1.62	4.88	3.98	4.44	0.3	2.08	3.5	3.82	4.24	4.86	4.48	4.22	5.72
10	10:6787201-6791600	CN0,CN2	duplication	0|0	0|2	0|0	0|1	2|2	2|2	0|2	0|1	0|0	0|2	0|0	0|2	0|0	0|0	0|2	0|2	0|0	0|0	0|0	0|0	0|1	0|2	2|2	0|2	0|2	0|0	0|2	0|1	0|0	0|0	2.16	3.28	2.08	1.54	3.86	4.04	3.44	1.08	2.1	3.44	2.3	2.84	2.46	2.5	3.12	3.04
10	10:6792401-6794400	CN0,CN2	deletion	0|0	0|0	0|1	1|1	0|0	0|0	0|2	1|1	0|1	0|1	0|0	0|1	0|1	0|1	0|1	0|1	0|1	0|1	1|1	0|0	0|1	0|0	0|1	0|1	0|0	0|1	0|0	0|1	0|1	0|1	2.06	2.24	0.6	0.24	1.54	1.52	3.12	0.08	0.58	1.04	1.54	1.12	1.02	0.6	1.24	1
10	10:6795201-6797200	CN2,CNH	duplication	2|2	2|2	1|1	1|1	2|2	2|2	2|2	0|1	1|2	1|2	2|2	2|2	2|2	2|2	2|2	2|2	2|2	2|2	1|2	2|2	1|1	2|2	2|2	2|2	2|2	2|2	2|2	1|2	2|2	2|2	8.36	8.6	4.3	4.18	6.28	6.44	9.58	3.18	4.9	4.74	7.1	8.58	9.36	8.72	8.16	9.76
10	10:6797601-6799600	CN2,CNH	duplication	1|2	1|1	0|0	0|0	1|1	0|1	2|2	0|0	0|1	0|1	1|1	1|2	1|2	1|2	1|2	1|1	0|1	2|2	0|1	1|1	0|0	1|2	1|1	1|1	2|2	0|1	2|2	0|0	0|1	0|1	4.76	4.62	2.22	1.78	4.48	3.46	7.34	1.84	3.06	3.32	3.96	5.02	5.3	4.92	5.38	4.52
10	10:6804801-6806400	CN0,CN2,CNH	duplication	2|2	2|2	0|0	0|1	2|3	2|3	2|3	0|1	0|0	2|2	2|3	2|3	3|3	2|3	2|3	3|3	2|2	2|3	0|2	2|2	0|2	2|3	2|2	2|3	3|3	0|2	2|3	0|0	0|2	0|2	3.76	4.1	2	1.5	4.52	4.46	5.28	1.14	2.22	3.7	4.58	4.84	5.88	5.24	5.16	6.52
10	10:6810801-6814400	CN0,CN2	duplication	0|2	2|2	0|0	0|1	2|2	2|2	2|2	0|1	0|0	0|2	0|2	0|2	0|2	0|2	0|2	0|2	0|2	0|2	0|0	0|2	0|1	0|2	2|2	0|0	0|0	0|0	0|2	0|1	0|0	0|0	2.62	3.7	2	1.44	4.26	4.1	4.14	1.16	2.3	3.48	3.26	3.44	3.2	2.72	3.38	3.28
10	10:6816801-6820800	CN0	deletion	1|1	0|1	1|1	1|1	0|1	0|1	0|1	1|1	1|1	0|1	0|0	0|1	0|1	0|0	1|1	0|1	0|0	1|1	0|1	0|0	1|1	1|1	1|1	0|1	1|1	1|1	0|1	1|1	1|1	1|1	0.28	0.48	0.18	0.3	1.46	1.08	0.74	0.06	0.16	1.12	1.68	0.9	0.96	2.04	0.14	0.68
10	10:6822801-6824400	CN2,CNH	duplication	1|2	2|2	1|1	0|1	2|2	2|2	2|2	0|1	1|1	1|1	2|2	2|2	2|2	2|2	2|2	2|2	2|2	2|2	1|2	2|2	0|1	2|2	2|2	2|2	1|2	1|2	2|2	0|1	1|2	1|1	4.78	8.1	4.18	2.56	6.04	5.92	9.32	2.54	3.62	4.36	6.8	8.28	8.56	7.84	7.84	9.22
10	10:6825201-6826800	CN2,CNH	duplication	1|1	1|1	0|0	0|0	1|1	0|1	1|2	0|0	0|1	0|1	0|1	1|1	1|2	1|2	1|2	1|1	0|1	1|1	0|1	0|1	0|0	1|2	0|1	1|1	2|2	1|1	1|2	0|0	0|1	1|1	3.92	3.54	1.6	2.04	3.94	2.66	4.88	1.66	2.5	2.86	2.82	4.14	4.68	4.54	4.98	4.12
10	10:6829601-6833200	CN0	deletion	1|1	0|1	1|1	1|1	0|0	0|1	0|1	1|1	1|1	0|1	1|1	1|1	0|1	1|1	0|1	0|1	1|1	0|1	1|1	1|1	1|1	0|1	0|1	0|1	0|1	0|1	0|1	1|1	0|1	0|1	0.18	1.1	0.26	0.16	1.96	1.32	1.4	0.16	0.26	1.06	0.4	0.38	0.54	0.22	0.7	0.52
10	10:6837201-6839600	CNH	duplication	1|1	1|1	1|1	1|1	1|1	1|1	1|1	1|1	1|1	1|1	1|1	1|1	1|1	1|1	1|1	1|1	1|1	1|1	1|1	1|1	1|1	1|1	1|1	1|1	1|1	1|1	1|1	1|1	1|1	1|1	50.78	47.6	51.06	45.62	49.98	45.1	49.8	60.9	59.6	47.74	43.68	46.62	55.56	46.9	42.64	59.68
10	10:6841601-6847200	CN0	deletion	1|1	0|1	0|1	1|1	0|1	0|1	0|1	1|1	1|1	0|1	1|1	1|1	0|1	1|1	1|1	0|1	1|1	0|1	1|1	1|1	1|1	1|1	1|1	1|1	1|1	1|1	1|1	1|1	1|1	1|1	0.48	0.62	0.54	0.26	1.24	1.32	0.62	0.4	0.22	1.2	0.34	0.46	0.56	0.46	0.46	0.68
10	10:6851201-6852800	CN2,CNH	duplication	1|1	1|2	0|1	0|0	1|1	0|1	1|2	0|0	0|1	0|1	0|1	1|2	1|1	0|1	1|1	1|2	1|1	1|2	0|1	1|1	0|0	1|1	0|1	1|1	1|2	1|1	1|1	0|0	1|1	0|1	3.58	4.54	2.98	1.88	3.6	2.6	5.24	1.82	2.8	2.42	3.3	5.06	4.3	3.36	4.28	4.94
10	10:6856801-6858800	CN0	deletion	0|1	0|0	0|1	0|1	1|1	1|1	0|0	1|1	0|1	1|1	0|0	0|0	0|0	0|0	0|1	0|0	0|0	0|0	0|0	0|0	0|1	0|0	0|0	0|1	0|0	0|1	0|0	0|1	0|1	0|1	1.42	1.76	0.66	1.46	0.54	0.44	1.54	0.42	1.04	0.34	2.34	2.1	2.36	2.36	1.08	1.88
10	10:6860001-6864400	CN0,CN2	duplication	0|2	0|2	0|0	0|1	0|1	0|1	0|2	0|1	0|0	0|1	0|0	0|2	0|0	0|0	0|0	0|2	0|0	0|2	0|0	0|0	0|1	0|2	0|0	0|2	0|2	0|0	0|2	0|1	0|0	0|0	2.86	2.84	1.6	1.12	1.28	0.96	3.24	0.7	1.78	0.68	1.96	2.94	2.42	1.82	2.42	2.72
10	10:6876801-6880400	CN2,CNH	duplication	1|2	2|2	0|1	0|0	2|2	1|2	2|2	0|0	0|1	1|1	1|2	2|2	2|2	1|2	2|2	2|2	1|2	2|2	0|1	1|2	0|0	2|2	1|2	1|2	1|2	1|1	1|2	0|0	0|1	0|1	5.26	6.16	3.02	1.72	5.74	4.7	8.58	2.02	3	3.98	4.68	5.8	6.46	5.28	6.08	6
10	10:6882001-6883600	CN0	deletion	0|0	0|1	1|1	1|1	0|1	1|1	0|0	0|1	0|1	1|1	0|0	0|1	0|0	0|1	0|0	0|1	0|1	0|0	0|1	0|1	0|1	0|0	0|1	0|1	0|0	0|1	0|0	0|1	0|1	0|1	1.84	1.38	0.4	0.4	0.64	0.12	1.78	0.52	0.46	0.22	1.72	1.32	1.6	1.24	1.8	1.44
10	10:6890801-6894400	CN0	deletion	0|1	0|0	1|1	1|1	1|1	0|1	0|0	1|1	1|1	1|1	0|1	0|1	0|1	0|1	0|1	0|1	0|1	0|1	1|1	0|1	1|1	0|0	0|1	0|0	0|0	0|1	0|0	1|1	0|1	0|1	1.16	1.66	0.56	0.52	0.46	0.84	2.42	0.1	0.48	0.14	1.16	1.14	1.38	0.76	1.18	1.42
10	10:6905601-6910000	CN0,CN2,CNH	duplication	0|2	2|3	0|0	0|1	2|2	2|2	2|3	0|1	0|2	0|0	2|2	2|3	2|2	2|2	2|2	2|3	2|2	2|3	0|0	2|2	0|1	2|2	2|2	2|2	2|2	0|2	2|2	0|1	0|2	0|0	3.1	4.76	2.38	1.34	3.46	3.48	5.26	1.06	2.66	2.26	3.54	4.74	4.4	3.78	4.42	5
10	10:6913201-6916000	CN0	deletion	0|1	1|1	0|1	1|1	1|1	0|1	1|1	1|1	0|1	1|1	1|1	0|1	0|1	1|1	0|1	0|1	0|1	0|1	1|1	1|1	1|1	1|1	1|1	1|1	1|1	1|1	1|1	1|1	1|1	1|1	0.52	0.22	0.72	0.28	0.24	0.76	0.4	0.42	0.82	0.34	0.38	0.98	0.94	0.28	0.78	0.62
10	10:6915601-6921600	CN2,CNH	duplication	1|1	1|1	1|1	0|0	0|0	0|0	1|2	1|1	0|1	0|0	0|1	2|2	2|2	1|2	2|2	2|2	1|1	2|2	0|1	1|1	0|0	1|2	1|2	1|2	1|1	1|1	1|1	0|0	0|1	0|1	3.86	3.54	3.62	2.06	2.24	2.06	4.76	4.02	3.06	2.32	3.3	6.22	6.78	5.54	5.82	6
10	10:6924801-6927600	CN0	deletion	1|1	1|1	0|0	1|1	1|1	0|0	1|1	1|1	0|1	1|1	1|1	0|1	0|1	1|1	0|1	0|1	0|1	0|1	1|1	1|1	1|1	1|1	1|1	1|1	1|1	1|1	1|1	1|1	1|1	1|1	0.24	0.18	1.5	0.06	0.16	1.52	0.16	0.22	1.2	0.16	0.14	0.92	1.26	0.28	1.16	1.28
10	10:6928401-6932400	CN0	deletion	0|1	0|1	0|1	1|1	1|1	0|1	0|1	1|1	0|1	1|1	0|1	0|0	0|0	0|1	0|1	0|0	0|0	0|0	0|1	0|1	1|1	0|1	0|1	0|1	0|0	0|1	0|0	1|1	0|1	0|1	0.6	0.96	1.44	0.28	0.22	1.08	1.46	0.08	1.42	0.04	0.78	1.66	1.98	1.08	1.34	1.78
10	10:6934801-6937200	CN0,CN2	deletion	0|1	0|0	0|1	0|1	0|0	0|2	0|1	1|1	0|1	0|1	0|1	0|2	0|0	0|0	0|0	0|0	0|0	0|0	0|1	0|1	1|1	0|0	0|1	0|0	0|1	1|1	0|0	1|1	0|1	1|1	1.08	1.62	1.36	0.72	1.58	2.54	0.86	0.12	0.9	1.18	0.88	2.94	1.7	1.62	2.18	2.02
10	10:6938001-6944800	CN0	deletion	1|1	1|1	0|1	1|1	1|1	0|1	0|1	1|1	0|1	1|1	0|1	0|0	0|0	0|0	0|1	0|0	0|0	0|1	0|1	0|1	0|1	0|1	0|1	0|1	0|1	0|1	0|1	0|1	0|1	0|1	0.36	0.3	1.28	0.12	0.2	0.92	0.52	0.38	1.1	0.28	1.2	1.94	1.52	1.62	1.22	1.88
10	10:6944401-6947600	CN0,CN2,CNH	duplication	2|2	0|0	0|0	0|2	0|0	0|1	2|2	0|0	2|2	0|1	0|2	2|3	2|3	2|2	2|2	2|2	2|2	2|2	0|2	0|0	0|0	2|3	2|3	2|3	2|3	2|2	2|3	0|0	2|2	2|2	3.84	1.86	2.42	2.8	1.66	1.38	3.56	1.76	4.22	1.04	2.66	4.78	4.72	3.66	3.54	4.16
10	10:6948001-6949600	CN0,CN2,CNH	duplication	0|2	0|0	0|0	0|2	0|0	0|0	0|0	0|0	2|2	0|1	0|0	2|3	2|2	0|2	0|2	2|2	2|2	0|2	0|2	0|0	2|2	3|3	2|2	2|3	3|3	2|3	3|3	2|2	2|3	2|2	3.04	2.06	2.38	3.24	1.66	1.82	1.82	1.76	4.02	1.22	1.86	4.9	3.88	3.1	3.26	4.38
10	10:6950401-6952800	CN2,CNH	duplication	1|1	0|1	0|1	0|1	0|0	0|0	0|1	0|0	0|1	0|0	1|1	1|2	1|2	1|2	1|2	1|2	1|1	1|2	0|1	0|1	0|1	1|2	1|2	1|2	1|1	1|1	1|1	0|1	1|1	0|1	3.82	3.3	2.98	2.92	1.88	1.54	3.16	1.92	3.06	1.76	3.56	5.14	4.82	4.38	4.5	4.66
10	10:6954001-6956000	CN0,CN2,CNH	duplication	0|2	0|0	0|2	0|0	0|1	0|0	0|0	0|2	0|0	0|0	0|0	3|3	3|3	2|3	2|3	2|3	0|2	2|3	0|2	0|0	0|1	0|2	2|2	0|2	0|0	0|0	0|0	0|1	0|1	0|1	2.7	1.76	3.24	1.86	1.06	1.76	1.9	3.42	2.32	2.28	2.36	5.6	5.56	5.36	5.06	4.78
10	10:6958401-6980800	CN0,CN2,CNH	duplication	0|2	0|1	0|1	0|2	0|1	0|1	0|0	0|1	0|2	0|1	0|0	0|2	0|2	0|2	0|0	0|2	0|2	0|0	0|2	0|0	0|0	2|2	2|2	2|2	2|2	2|2	2|3	0|0	2|2	0|2	2.78	1.6	1.4	2.46	0.92	0.82	2.02	0.9	2.52	0.72	2.08	2.72	2.72	2.64	2.12	2.8
10	10:7062001-7063600	CN2	duplication	0|1	0|0	0|0	0|0	0|0	0|0	0|1	0|1	0|0	0|0	0|0	0|0	0|1	0|1	0|0	0|0	0|0	0|0	0|0	0|1	0|0	0|1	0|0	0|0	0|0	0|0	0|0	0|1	0|0	0|0	3.12	1.8	1.78	1.86	2	1.8	3.12	3.08	1.6	1.76	1.64	1.58	2.92	3.04	1.96	1.68
10	10:7078801-7081200	CN0,CN2	duplication	0|2	0|0	0|0	0|0	0|2	0|0	0|2	0|2	0|0	0|0	0|0	0|0	0|0	0|0	0|0	0|1	0|0	0|0	0|0	0|0	0|0	0|0	0|0	0|0	0|0	0|0	0|0	0|0	0|0	0|0	3.08	2.48	2.3	2.18	2.66	1.94	3.1	3.04	1.74	2.46	2.56	1.82	1.94	1.62	1.6	1.3
10	10:7490401-7492000	CN0	deletion	0|0	0|0	0|0	0|0	0|0	0|0	0|0	0|0	0|0	0|0	0|1	0|0	0|0	0|1	0|1	0|0	0|0	0|1	1|1	0|0	0|0	0|1	0|1	0|0	0|1	0|0	1|1	0|0	0|1	0|1	2.18	1.82	2.26	1.84	2	1.8	1.82	2.06	2.02	1.78	1.08	1.96	2.2	1.08	1.14	1.58
10	10:7496401-7498400	CN0,CN2	deletion	0|0	0|0	0|0	0|0	0|0	0|0	0|0	0|0	0|0	0|0	0|1	0|1	0|1	1|1	0|1	0|1	0|1	0|1	1|1	0|0	0|0	0|1	0|0	0|1	0|0	0|0	0|2	0|0	0|0	0|0	2.22	2.1	2.1	1.88	2.28	2.08	2.2	1.82	1.84	2	1.34	1.22	1.08	0.42	1.48	0.68
10	10:7562401-7564400	CN0	deletion	0|1	1|1	0|1	1|1	0|1	0|1	0|1	1|1	1|1	1|1	0|1	0|1	0|1	0|1	0|0	0|1	1|1	0|0	0|0	1|1	0|1	0|1	0|0	1|1	0|0	0|1	0|0	0|1	0|1	0|0	0.84	0.4	0.52	0.38	0.66	0.62	1.06	0.46	0.48	0.5	1.46	0.58	0.56	1.02	1.58	0.52
10	10:7576401-7578400	CN0	deletion	0|0	0|1	0|1	0|0	0|1	0|0	0|0	0|1	0|1	0|0	0|1	0|0	0|0	0|0	0|0	0|1	0|0	0|0	0|0	0|1	0|1	0|0	0|0	0|0	1|1	1|1	1|1	0|1	0|1	1|1	2.04	1.42	1.48	1.94	1.02	1.6	1.54	0.96	0.82	1.72	1.36	1.9	2	2.06	1.74	1.42
10	10:7592001-7594000	CN0	deletion	0|1	0|1	0|1	0|1	0|1	0|1	0|1	0|1	0|1	0|1	0|1	0|1	0|1	1|1	0|1	0|1	0|1	0|1	1|1	0|0	0|1	0|1	0|1	1|1	0|0	0|1	0|1	0|0	0|1	0|1	0.86	1.46	0.74	0.52	1.48	1.24	1.2	1.28	0.98	1.24	1.02	0.66	0.7	0.28	0.6	0.94
10	10:7614801-7618000	CN2,CNH	duplication	2|2	2|2	2|2	2|2	2|2	2|2	2|2	2|2	2|2	2|2	2|2	2|2	2|2	2|2	2|2	2|2	2|2	2|2	2|2	2|2	2|2	2|2	2|2	2|2	2|2	2|2	0|1	2|2	2|2	2|2	17.04	13.46	15.8	13.7	14.38	14.74	16.94	18.82	11.98	16.3	8.32	7.92	7.86	7.52	11.46	7.48
10	10:7619601-7622400	CN2,CNH	duplication	2|2	2|2	2|2	2|2	2|2	2|2	2|2	2|2	2|2	2|2	2|2	2|2	2|2	2|2	2|2	2|2	2|2	2|2	2|2	2|2	2|2	2|2	2|2	2|2	2|2	2|2	1|1	2|2	2|2	2|2	16.84	12.12	16.58	13.46	13.92	12.72	15.48	17.68	12.7	14.76	8.14	7.82	9.34	8.26	10.2	6.84
10	10:7624001-7627600	CNH	duplication	1|1	1|1	1|1	1|1	1|1	1|1	1|1	1|1	1|1	1|1	1|1	1|1	1|1	1|1	1|1	1|1	1|1	1|1	1|1	1|1	1|1	1|1	1|1	1|1	1|1	1|1	1|1	1|1	1|1	1|1	11.72	7.34	8.66	11.02	6.8	7.06	7.84	7	8.6	5.94	10.5	16.66	15.62	17.76	10.44	15.26
10	10:7628401-7630400	CNH	duplication	1|1	1|1	1|1	1|1	1|1	1|1	1|1	1|1	1|1	1|1	1|1	1|1	1|1	1|1	1|1	1|1	1|1	1|1	1|1	1|1	1|1	1|1	1|1	1|1	1|1	1|1	1|1	1|1	1|1	1|1	10.52	6.9	9.4	8.92	6.26	7.8	7.66	5.64	9.14	5.7	10.34	16.32	15.08	18.64	9.86	14.82
10	10:7633601-7635600	CN2,CNH	duplication	2|2	1|2	2|2	2|2	1|2	1|1	1|1	1|2	2|2	1|2	2|2	2|2	2|2	2|2	2|2	2|2	2|2	2|2	2|2	1|2	2|2	2|2	2|2	2|2	2|2	2|2	2|2	2|2	2|2	2|2	9.62	5	8.22	7.12	6.26	4.04	4.4	4.98	7.36	5.24	9.2	14.08	12.68	16.08	8.44	12.18
10	10:7648401-7652800	CN2,CNH	duplication	2|2	2|2	2|2	2|2	2|2	2|2	2|2	2|2	2|2	2|2	2|2	2|2	2|2	2|2	2|2	2|2	2|2	2|2	2|2	1|2	2|2	2|2	1|2	2|2	2|2	2|2	0|1	2|2	2|2	2|2	12.04	8.36	12.2	10.36	7.98	9.78	10.28	9.88	7.08	9.6	6.8	7.18	7	6.52	9.14	6.18
10	10:7659601-7662400	CNH	duplication	1|1	1|1	1|1	1|1	1|1	1|1	1|1	1|1	1|1	1|1	1|1	1|1	1|1	1|1	1|1	1|1	1|1	1|1	1|1	1|1	1|1	1|1	1|1	1|1	1|1	1|1	0|0	1|1	1|1	1|1	16.04	12.28	14.6	12.38	13.62	12.7	15.36	15.84	10.06	15.2	7.54	8.12	8.78	7.12	10.02	6.5
10	10:7665201-7666800	CN2,CNH	duplication	2|2	2|2	2|2	2|2	2|2	2|2	2|2	2|2	2|2	2|2	2|2	2|2	2|2	2|2	2|2	2|2	2|2	2|2	2|2	2|2	2|2	2|2	2|2	2|2	2|2	2|2	1|2	2|2	2|2	2|2	14.74	10.38	14.76	9.94	10.26	12.9	14.9	16.06	8.82	13.64	9.68	11.96	11.4	9.04	11.2	9.56
10	10:7672001-7674800	CN2,CNH	duplication	2|2	2|2	2|2	2|2	2|2	2|2	2|2	2|2	2|2	2|2	2|2	2|2	2|2	2|2	2|2	2|2	2|2	2|2	2|2	2|2	2|2	2|2	2|2	2|2	2|2	2|2	0|1	2|2	2|2	2|2	14.74	9.46	14.7	9.94	11.92	12.56	15.56	15.42	10.16	15.64	7.8	9.88	10.76	6.22	10.74	8.12
10	10:7680401-7687600	CNH	duplication	1|1	1|1	1|1	1|1	1|1	1|1	1|1	1|1	1|1	1|1	1|1	1|1	1|1	1|1	1|1	1|1	1|1	1|1	1|1	1|1	1|1	1|1	1|1	1|1	1|1	1|1	0|0	1|1	1|1	1|1	14.62	10.46	13.54	10.7	10.08	11.12	12.94	14.1	9.5	12.28	7.84	7.58	7.34	6.52	9.94	6.58
10	10:7688401-7698400	CNH	duplication	1|1	1|1	1|1	1|1	1|1	1|1	1|1	1|1	1|1	1|1	1|1	1|1	1|1	1|1	1|1	1|1	1|1	1|1	1|1	1|1	1|1	1|1	1|1	1|1	1|1	1|1	1|1	1|1	1|1	1|1	77.64	59.58	79.54	65.4	75.06	74.88	53.12	72.66	100.38	87.12	86.08	86.08	81.6	85.2	78.68	92.68
10	10:7698401-7705200	CN2,CNH	duplication	2|2	2|2	2|2	2|2	2|2	2|2	2|2	2|2	2|2	2|2	2|2	2|2	1|2	2|2	2|2	2|2	1|1	2|2	2|2	2|2	2|2	2|2	2|2	2|2	2|2	2|2	2|2	2|2	2|2	2|2	11.16	8.94	13.64	8.82	10.72	10.04	6.64	9.9	13.04	12.72	7.7	6.24	5.44	6.6	5.94	6.64
10	10:7705601-7710800	CNH	duplication	1|1	1|1	1|1	1|1	1|1	1|1	1|1	1|1	1|1	1|1	1|1	1|1	1|1	1|1	1|1	1|1	1|1	1|1	1|1	1|1	1|1	1|1	1|1	1|1	1|1	1|1	1|1	1|1	1|1	1|1	120.96	85.98	116.14	93.64	107.24	105.12	77.48	101.48	140	127.12	118.22	127.64	115.4	121.48	112.46	126.08
10	10:7712001-7714400	CNH	duplication	1|1	1|1	1|1	1|1	1|1	1|1	1|1	1|1	1|1	1|1	1|1	1|1	1|1	1|1	1|1	1|1	1|1	1|1	1|1	1|1	1|1	1|1	1|1	1|1	1|1	1|1	1|1	1|1	1|1	1|1	49.86	98.48	80.08	72.4	65.38	61.5	67.48	53.58	117.9	89.1	75.28	98.2	86.92	84.06	86.1	101.38
10	10:7714401-7716400	CNH	duplication	1|1	1|1	1|1	1|1	1|1	1|1	1|1	1|1	1|1	1|1	1|1	1|1	1|1	1|1	1|1	1|1	1|1	1|1	1|1	1|1	1|1	1|1	1|1	1|1	1|1	1|1	1|1	1|1	1|1	1|1	21.14	23.66	23.74	19.38	20.6	18.24	17.2	19.1	27.26	24.04	16.5	14.28	12.1	16.22	14.08	14.94
10	10:7722001-7723600	CNH	duplication	1|1	1|1	1|1	1|1	1|1	1|1	1|1	1|1	1|1	1|1	1|1	1|1	1|1	1|1	1|1	1|1	1|1	1|1	1|1	1|1	1|1	1|1	1|1	1|1	1|1	1|1	1|1	1|1	1|1	1|1	45	108.02	79.32	69.3	62.94	60.84	66.96	53.16	119.64	93.76	77.58	104.64	91.94	92.06	95.84	112.72
10	10:7818001-7832800	CN0	deletion	0|0	1|1	0|0	0|1	0|0	0|0	0|1	0|1	0|0	0|0	0|0	0|0	0|0	0|0	0|0	0|0	0|1	0|0	0|0	0|0	1|1	0|1	0|1	0|0	1|1	1|1	1|1	1|1	1|1	1|1	1.92	0	2	0.96	1.86	2.02	0.92	1.06	1.92	1.96	2	2.18	1.84	2.06	2.02	2.1
10	10:8151201-8153600	CNH	duplication	1|1	1|1	1|1	1|1	1|1	1|1	1|1	1|1	1|1	1|1	1|1	1|1	1|1	1|1	1|1	1|1	1|1	1|1	1|1	1|1	1|1	1|1	1|1	1|1	1|1	1|1	1|1	1|1	1|1	1|1	27.98	30.72	28.52	31.66	30.7	44	24.32	29.34	36.8	34.94	40.14	42.12	40.94	37.44	45.54	43.38
10	10:9654401-9656400	CN0,CN2	duplication	0|2	0|0	0|0	0|0	0|0	0|2	0|2	0|2	0|0	0|2	0|0	0|0	0|0	0|0	0|0	0|1	0|0	0|0	0|0	0|0	0|0	0|0	0|0	0|0	0|0	0|0	0|0	0|2	0|0	0|0	2.98	2.42	2.28	2.2	1.78	2.76	3.1	2.96	1.86	2.8	2.56	2.08	1.78	1.98	1.64	1.38
10	10:10452801-10458000	CN2	duplication	0|1	0|0	0|1	0|0	0|0	0|0	0|1	0|1	0|0	0|1	0|0	0|0	0|0	0|0	0|0	0|0	0|0	0|1	0|0	0|1	0|0	0|0	0|0	0|0	0|0	0|0	0|0	0|0	0|0	0|0	2.56	2.32	3.28	1.96	2.22	1.98	2.66	3.12	2	3.26	2.06	2.1	2.44	2.36	1.86	1.68
10	10:10464801-10466400	CN2	duplication	0|0	0|0	0|1	0|0	0|0	0|0	0|0	0|1	0|0	0|1	0|0	0|0	0|0	0|0	0|0	0|0	0|0	0|0	0|0	0|0	0|0	0|1	0|0	0|0	0|0	0|1	0|0	0|0	0|0	0|0	2.44	2.28	3.26	2.36	1.76	2.18	2.14	3.2	2	3.02	1.86	2.44	2.02	2.32	1.9	1.68
10	10:10512401-10516400	CN2,CNH	duplication	2|2	2|2	2|2	2|2	2|2	2|2	2|2	2|2	2|2	2|2	1|2	1|2	1|2	1|2	2|2	1|2	1|2	2|2	2|2	2|2	2|2	2|2	1|2	2|2	2|2	2|2	0|0	2|2	2|2	2|2	13.34	9.02	14.28	9.58	9.86	11.06	12.52	15.36	9.76	13.52	6.2	4.84	5.48	4.76	9.02	4.48
10	10:10519201-10521200	CNH	duplication	1|1	1|1	1|1	1|1	1|1	1|1	1|1	1|1	1|1	1|1	1|1	1|1	1|1	1|1	1|1	1|1	1|1	1|1	1|1	1|1	1|1	1|1	1|1	1|1	1|1	1|1	0|0	1|1	1|1	1|1	18.14	13.86	15.76	13.34	15.16	13.72	16.04	17.76	11.76	16.2	9.5	7.3	6.5	7.64	10.84	7.26
10	10:10522801-10525600	CN2,CNH	duplication	2|2	2|2	2|2	2|2	2|2	2|2	2|2	2|2	2|2	2|2	2|2	2|2	2|2	2|2	2|2	2|2	2|2	2|2	2|2	2|2	2|2	2|2	1|2	2|2	2|2	2|2	0|1	2|2	2|2	2|2	12.98	9.52	14.38	9.54	10.7	11.38	13.56	15.78	7.68	13.58	7.28	8.42	10.06	6.8	10.72	7.4
10	10:10530801-10534000	CN2,CNH	duplication	2|2	2|2	2|2	2|2	2|2	2|2	2|2	2|2	2|2	2|2	2|2	2|2	2|2	2|2	2|2	2|2	2|2	2|2	2|2	2|2	2|2	2|2	2|2	2|2	2|2	2|2	0|1	2|2	2|2	2|2	15.62	10.54	14.22	10.14	9.06	10.88	13.7	16	9.12	13.7	6.74	6.48	7.06	5.84	9.04	5.74
10	10:10542801-10544400	CN0,CN2,CNH	duplication	3|3	3|3	3|3	3|3	3|3	3|3	3|3	3|3	3|3	3|3	2|2	0|2	0|2	2|2	3|3	0|2	2|2	3|3	3|3	3|3	3|3	3|3	2|2	3|3	3|3	3|3	1|1	3|3	3|3	2|2	12.76	8.6	12.02	9.02	9.88	8.88	9.1	11.58	9.48	11.26	5.24	3.36	3.02	4.26	7.82	3.14
10	10:10545601-10547600	CN2,CNH	duplication	2|2	2|2	2|2	2|2	2|2	2|2	2|2	2|2	2|2	2|2	2|2	2|2	2|2	2|2	2|2	2|2	2|2	2|2	2|2	2|2	2|2	2|2	2|2	2|2	2|2	2|2	0|1	2|2	2|2	2|2	14.28	8.54	12.06	9.62	8.76	11.18	12.9	13.12	8.72	11.92	6.54	6.02	5.82	6.36	8.36	5.58
10	10:10550801-10552800	CN2,CNH	duplication	2|2	2|2	2|2	2|2	2|2	2|2	2|2	2|2	2|2	2|2	2|2	2|2	2|2	2|2	2|2	2|2	2|2	2|2	2|2	2|2	2|2	2|2	2|2	2|2	2|2	2|2	0|1	2|2	2|2	2|2	13.14	10.12	13.52	10.38	9.26	10.64	12.12	14.88	9.28	12.28	6.7	6.56	7.12	5.66	7.48	5.94
10	10:10558001-10559600	CN2,CNH	duplication	2|2	1|1	2|2	2|2	1|2	1|1	1|1	1|2	2|2	1|2	2|2	2|2	2|2	2|2	2|2	2|2	2|2	2|2	2|2	2|2	2|2	2|2	2|2	2|2	2|2	2|2	2|2	2|2	2|2	2|2	9.24	4.36	8.2	6.9	5.32	4.02	4.6	5	9.2	5.18	8.78	19.32	16.34	17.96	11.52	15.4
10	10:10568001-10570400	CN2,CNH	duplication	2|2	1|2	2|2	2|2	1|1	1|1	1|1	1|1	2|2	1|1	2|2	2|2	2|2	2|2	2|2	2|2	2|2	2|2	2|2	1|1	2|2	2|2	2|2	2|2	2|2	2|2	2|2	2|2	2|2	2|2	8.32	5.12	6.24	8.06	4.34	3.58	4.22	3.76	7.02	4.24	8.96	14.86	12.18	14.24	9.02	11.82
10	10:10574401-10580400	CNH	duplication	1|1	1|1	1|1	1|1	1|1	1|1	1|1	1|1	1|1	1|1	1|1	1|1	1|1	1|1	1|1	1|1	1|1	1|1	1|1	1|1	1|1	1|1	1|1	1|1	1|1	1|1	1|1	1|1	1|1	1|1	27.58	60.98	45.58	37.24	38.94	37.34	36.78	31.76	65.7	53.66	43.38	56.28	46.7	47.96	52.14	61.86
10	10:10594801-10597600	CNH	duplication	1|1	1|1	1|1	1|1	1|1	1|1	1|1	1|1	1|1	1|1	1|1	1|1	1|1	1|1	1|1	1|1	1|1	1|1	1|1	1|1	1|1	1|1	1|1	1|1	1|1	1|1	1|1	1|1	1|1	1|1	70.64	146.2	108.02	100.08	77.96	73.38	94.64	70.2	173.82	129.66	111.48	139.88	119.12	121.3	124.28	149.58
10	10:10598801-10606000	CN2,CNH	duplication	2|2	2|2	2|2	2|2	2|2	2|2	2|2	2|2	2|2	2|2	2|2	2|2	1|2	2|2	1|2	2|2	1|1	2|2	2|2	2|2	2|2	2|2	2|2	2|2	2|2	2|2	2|2	2|2	2|2	2|2	11.06	8.96	11.64	8.9	10	8.46	6.6	8.32	10.82	10.8	6.88	5.86	5.14	6.62	5.34	6.08
10	10:11308801-11310400	CNH	duplication	1|1	1|1	1|1	1|1	1|1	1|1	1|1	1|1	1|1	1|1	1|1	1|1	1|1	1|1	1|1	1|1	1|1	1|1	1|1	1|1	1|1	1|1	1|1	1|1	1|1	1|1	1|1	1|1	1|1	1|1	51.08	42.54	43.28	44.02	47.28	44.94	47.02	47.8	45.24	43.82	42.42	44.54	42.72	46	42.54	45.26
10	10:12735601-12738000	CNH	duplication	1|1	1|1	1|1	1|1	1|1	1|1	1|1	1|1	1|1	1|1	1|1	1|1	1|1	1|1	1|1	1|1	1|1	1|1	1|1	1|1	1|1	1|1	1|1	1|1	1|1	1|1	1|1	1|1	1|1	1|1	33.9	37.5	30.8	36.24	38.26	41.24	31.02	26.9	33.9	35.02	32.7	41.84	36.34	36.12	42.6	37.18
10	10:13310801-13342000	CNH	duplication	1|1	1|1	1|1	1|1	1|1	1|1	1|1	1|1	1|1	1|1	1|1	1|1	1|1	1|1	1|1	1|1	1|1	1|1	1|1	1|1	1|1	1|1	1|1	1|1	1|1	1|1	1|1	1|1	1|1	1|1	18.3	19.94	18.1	15.18	20.96	16	16.32	18.76	20.88	19.32	18.14	22.9	23.42	21.94	17.42	24.02
10	10:13345601-13347600	CN0	deletion	0|1	0|0	0|1	0|1	0|1	0|1	0|1	0|1	0|1	0|1	0|1	0|1	0|1	0|1	0|1	0|1	0|1	0|1	0|1	0|1	0|0	0|1	0|1	0|1	0|1	0|1	0|1	0|1	0|1	0|1	0.64	1.6	1.06	1.12	1.3	1.34	0.8	1.08	1.3	0.98	1.38	1.4	0.8	1.18	1.3	1.42
10	10:13706801-13723600	CNH	duplication	1|1	1|1	1|1	1|1	1|1	1|1	1|1	1|1	1|1	1|1	1|1	1|1	1|1	1|1	1|1	1|1	1|1	1|1	1|1	1|1	1|1	1|1	1|1	1|1	1|1	1|1	1|1	1|1	1|1	1|1	41.3	89.28	64.32	63.12	47.28	47.46	61.42	44.88	103.66	75.78	72	84.94	75.46	73.8	77.72	90.84
10	10:13724401-13726000	CNH	duplication	1|1	1|1	1|1	1|1	1|1	1|1	1|1	1|1	1|1	1|1	1|1	1|1	1|1	1|1	1|1	1|1	1|1	1|1	1|1	1|1	1|1	1|1	1|1	1|1	1|1	1|1	1|1	1|1	1|1	1|1	44.46	35.74	40.64	38.84	37.2	35.52	39.92	39.46	38.62	36.16	35.26	35.98	38.32	39.3	36.72	37.3
10	10:13740001-13758800	CNH	duplication	1|1	1|1	1|1	1|1	1|1	1|1	1|1	1|1	1|1	1|1	1|1	1|1	1|1	1|1	1|1	1|1	1|1	1|1	1|1	1|1	1|1	1|1	1|1	1|1	1|1	1|1	1|1	1|1	1|1	1|1	41.3	87.82	63.28	59.96	46.66	47.18	60.22	44.88	102.46	75.04	67.08	83.58	74.3	73.16	76.22	87.56
10	10:13759601-13761200	CNH	duplication	1|1	1|1	1|1	1|1	1|1	1|1	1|1	1|1	1|1	1|1	1|1	1|1	1|1	1|1	1|1	1|1	1|1	1|1	1|1	1|1	1|1	1|1	1|1	1|1	1|1	1|1	1|1	1|1	1|1	1|1	16.4	15.14	12.52	17	18.44	18.4	13.98	10.7	16.84	15.8	8.06	11.8	16.52	8.92	14.04	17.28
10	10:13814801-13816400	CNH	duplication	1|1	1|1	1|1	1|1	1|1	1|1	1|1	1|1	1|1	1|1	1|1	1|1	1|1	1|1	1|1	1|1	1|1	1|1	1|1	1|1	1|1	1|1	1|1	1|1	1|1	1|1	1|1	1|1	1|1	1|1	55.52	50.78	55.06	56.82	55.52	59.8	46.16	51.7	52.14	59.8	41.88	47.92	53.74	47.3	45.3	49.94
10	10:16441201-16443200	CN2	duplication	1|1	1|1	0|1	0|0	0|1	0|0	1|1	0|1	0|1	0|1	0|0	1|1	0|1	0|1	0|1	0|1	0|1	1|1	0|1	0|1	0|1	1|1	0|1	0|1	0|0	0|1	0|0	0|1	0|0	0|1	3.9	3.64	2.56	2.24	2.74	2	4.08	3.1	2.94	2.7	2.32	3.92	3.04	3.12	2.82	3.02
10	10:16476001-16478400	CN0	deletion	0|0	0|0	0|0	0|0	0|0	0|0	0|0	0|0	0|0	0|0	0|1	0|0	0|0	0|0	0|0	0|0	0|0	0|0	0|0	0|0	0|0	0|0	0|0	0|0	0|1	0|0	1|1	0|0	0|1	0|1	2.12	2.16	2	1.9	1.88	2.18	1.82	1.92	1.86	2.08	1.04	1.8	2.04	2.12	1.86	1.98
10	10:16515201-16519600	CNH	duplication	1|1	1|1	1|1	1|1	1|1	1|1	1|1	1|1	1|1	1|1	1|1	1|1	1|1	1|1	1|1	1|1	1|1	1|1	1|1	1|1	1|1	1|1	1|1	1|1	1|1	1|1	1|1	1|1	1|1	1|1	52.68	47.96	44.5	47.46	47.06	53.32	47.06	41.8	59.54	47.74	47.64	56.5	51.44	55.4	50.8	57.8
10	10:16926801-16943200	CNH	duplication	1|1	1|1	1|1	1|1	1|1	1|1	1|1	1|1	1|1	1|1	1|1	1|1	1|1	1|1	1|1	1|1	1|1	1|1	1|1	1|1	1|1	1|1	1|1	1|1	1|1	1|1	1|1	1|1	1|1	1|1	41.1	89.64	69.1	63.86	52.88	53.9	56.6	44.92	100.8	77.84	65.82	90.14	78.1	79.1	81.6	97.98
10	10:20643201-20645200	CN0,CN2	duplication	0|2	0|0	0|0	0|0	0|0	0|0	0|2	0|2	0|0	0|0	0|0	0|0	0|0	0|0	0|0	0|1	0|2	0|0	0|0	0|0	0|0	0|0	0|2	0|0	0|0	0|2	0|0	0|2	0|0	0|0	3.1	2.38	2.26	2.1	2.5	2.1	3	2.98	1.94	2	2.02	1.74	1.78	2.32	1.78	1.44
10	10:20649201-20651600	CN0,CN2	duplication	2|2	0|0	0|2	0|0	0|0	0|0	0|2	0|2	0|0	0|0	0|0	0|0	0|0	0|0	0|0	0|1	0|0	0|0	0|0	0|0	0|0	0|0	0|0	0|0	0|0	0|0	0|0	0|2	0|0	0|0	3.66	2.38	2.52	1.64	2.2	2.26	2.92	2.88	1.94	2.42	1.78	1.58	1.82	2.02	1.5	1.02
10	10:22363201-22367600	CNH	duplication	1|1	1|1	1|1	1|1	1|1	1|1	1|1	1|1	1|1	1|1	1|1	1|1	1|1	1|1	1|1	1|1	1|1	1|1	1|1	1|1	1|1	1|1	1|1	1|1	1|1	1|1	1|1	1|1	1|1	1|1	10.02	7.38	7.7	7.64	8.84	8.18	8.2	8.44	6.08	7.18	7.46	6.58	6.42	7.04	6.76	6.2
10	10:22369601-22371200	CNH	duplication	1|1	1|1	1|1	1|1	1|1	1|1	1|1	1|1	1|1	1|1	1|1	1|1	1|1	1|1	1|1	1|1	1|1	1|1	1|1	1|1	1|1	1|1	1|1	1|1	1|1	1|1	1|1	1|1	1|1	1|1	16.96	28.44	18.46	23.94	24.88	37.16	17.46	12.82	19.4	21.88	25.24	19.98	17.1	19.48	23.46	20.02
10	10:22372401-22377200	CNH	duplication	1|1	1|1	1|1	1|1	1|1	1|1	1|1	1|1	1|1	1|1	1|1	1|1	1|1	1|1	1|1	1|1	1|1	1|1	1|1	1|1	1|1	1|1	1|1	1|1	1|1	1|1	1|1	1|1	1|1	1|1	95.4	134.3	100.4	115.88	115.38	178.52	78.88	65.2	104.94	92.5	137.82	123.12	113.66	97.36	131.36	128.4
10	10:22378801-22383200	CNH	duplication	1|1	1|1	1|1	1|1	1|1	1|1	1|1	1|1	1|1	1|1	1|1	1|1	1|1	1|1	1|1	1|1	1|1	1|1	1|1	1|1	1|1	1|1	1|1	1|1	1|1	1|1	1|1	1|1	1|1	1|1	46	77.56	53.16	74.24	70.06	109.64	41.78	45.04	50.48	47.52	71.74	60.44	51.78	52.78	71.56	65.2
10	10:22385201-22388400	CNH	duplication	1|1	1|1	1|1	1|1	1|1	1|1	1|1	1|1	1|1	1|1	1|1	1|1	1|1	1|1	1|1	1|1	1|1	1|1	1|1	1|1	1|1	1|1	1|1	1|1	1|1	1|1	1|1	1|1	1|1	1|1	33.54	61.5	39.38	62.44	48.42	77.86	33.6	32.22	35.38	38.2	50.42	43.26	39.6	33.9	47.88	45.64
10	10:22392401-22394800	CNH	duplication	1|1	1|1	1|1	1|1	1|1	1|1	1|1	1|1	1|1	1|1	1|1	1|1	1|1	1|1	1|1	1|1	1|1	1|1	1|1	1|1	1|1	1|1	1|1	1|1	1|1	1|1	1|1	1|1	1|1	1|1	67.9	102.04	67.96	83.76	81.9	111.98	70.66	47.14	68.56	73.02	90.18	81.46	77.04	65.08	86.82	81.2
10	10:22394801-22396400	CNH	duplication	1|1	1|1	1|1	1|1	1|1	1|1	1|1	1|1	1|1	1|1	1|1	1|1	1|1	1|1	1|1	1|1	1|1	1|1	1|1	1|1	1|1	1|1	1|1	1|1	1|1	1|1	1|1	1|1	1|1	1|1	63.66	92.06	84.96	99.82	83.66	115.92	69.26	81.66	94.4	93.66	87.2	107.82	94.76	89.2	100.74	106.06
10	10:22396401-22421600	CNH	duplication	1|1	1|1	1|1	1|1	1|1	1|1	1|1	1|1	1|1	1|1	1|1	1|1	1|1	1|1	1|1	1|1	1|1	1|1	1|1	1|1	1|1	1|1	1|1	1|1	1|1	1|1	1|1	1|1	1|1	1|1	16.28	27.78	22.46	43.46	26.94	55.52	17.68	28.76	20.84	22.64	30.98	24.72	20.98	21.7	28.46	26.8
10	10:22422401-22459200	CNH	duplication	1|1	1|1	1|1	1|1	1|1	1|1	1|1	1|1	1|1	1|1	1|1	1|1	1|1	1|1	1|1	1|1	1|1	1|1	1|1	1|1	1|1	1|1	1|1	1|1	1|1	1|1	1|1	1|1	1|1	1|1	22.72	35.86	28.74	49.86	33.84	64.86	23.48	33.7	29.22	29.1	36.44	33.26	29.16	27.22	35.74	33.4
10	10:22459201-22460800	CNH	duplication	1|1	1|1	1|1	1|1	1|1	1|1	1|1	1|1	1|1	1|1	1|1	1|1	1|1	1|1	1|1	1|1	1|1	1|1	1|1	1|1	1|1	1|1	1|1	1|1	1|1	1|1	1|1	1|1	1|1	1|1	57.8	78.08	73.36	84.06	77.48	98.24	59.82	71.28	79.98	82.52	78.18	96.8	85.82	77.68	94.88	91.2
10	10:22460801-22466400	CNH	duplication	1|1	1|1	1|1	1|1	1|1	1|1	1|1	1|1	1|1	1|1	1|1	1|1	1|1	1|1	1|1	1|1	1|1	1|1	1|1	1|1	1|1	1|1	1|1	1|1	1|1	1|1	1|1	1|1	1|1	1|1	43.4	70.12	48.32	65.04	64.64	94.14	38.62	38.5	44.48	43.4	64.78	50.52	47.5	46.14	56.86	52.92
10	10:22467201-22469600	CNH	duplication	1|1	1|1	1|1	1|1	1|1	1|1	1|1	1|1	1|1	1|1	1|1	1|1	1|1	1|1	1|1	1|1	1|1	1|1	1|1	1|1	1|1	1|1	1|1	1|1	1|1	1|1	1|1	1|1	1|1	1|1	76.6	123	86	109.22	103.58	152.74	66.12	57.22	86.02	87.02	117.88	96.14	89.24	78.88	106.42	103.8
10	10:22470001-22471600	CNH	duplication	1|1	1|1	1|1	1|1	1|1	1|1	1|1	1|1	1|1	1|1	1|1	1|1	1|1	1|1	1|1	1|1	1|1	1|1	1|1	1|1	1|1	1|1	1|1	1|1	1|1	1|1	1|1	1|1	1|1	1|1	103.98	132.36	108.98	131.18	136.32	143.36	113.62	78.48	102.3	123.36	100.7	96.74	91.86	105.26	104.6	94.3
10	10:22473201-22484000	CNH	duplication	1|1	1|1	1|1	1|1	1|1	1|1	1|1	1|1	1|1	1|1	1|1	1|1	1|1	1|1	1|1	1|1	1|1	1|1	1|1	1|1	1|1	1|1	1|1	1|1	1|1	1|1	1|1	1|1	1|1	1|1	66.94	99.36	76.82	93.56	89.74	131.96	57.36	61.58	75.84	71.16	101.2	89.26	79.68	71.46	93.12	94.64
11	11:801-70800	CN2,CNH	duplication	1|2	2|2	2|2	2|2	2|2	2|2	1|1	1|1	2|2	2|2	2|2	1|2	1|2	1|1	1|2	2|2	1|1	1|2	1|1	2|2	1|2	1|2	1|2	1|2	2|2	2|2	1|2	1|1	1|1	1|2	4.82	6.94	8.1	5.66	8.02	6.82	4.26	4.14	7.08	6.88	5.54	4.58	5.4	3.68	4.76	7.64
11	11:73601-75200	CNH	duplication	1|1	1|1	1|1	1|1	1|1	1|1	1|1	1|1	1|1	1|1	1|1	1|1	1|1	1|1	1|1	1|1	1|1	1|1	1|1	1|1	1|1	1|1	1|1	1|1	1|1	1|1	1|1	1|1	1|1	1|1	41.72	21.3	24.04	26	24.32	16.66	23.2	27.22	18.8	18.64	30.94	22.28	18.68	16.2	23.52	22.08
11	11:76401-83200	CN2,CNH	duplication	0|1	1|1	1|1	1|2	1|1	1|1	0|0	0|0	1|1	1|2	0|1	0|0	0|1	0|0	0|1	1|2	0|0	0|0	0|0	1|1	0|0	0|0	0|1	0|0	0|1	0|1	0|1	0|0	0|0	0|1	3.22	3.82	4.26	4.54	3.88	3.8	2.42	2.36	4.04	4.8	3.38	2.42	2.94	1.92	2.64	4.6
11	11:84001-102000	CN0,CN2,CNH	duplication	2|2	2|2	3|3	0|0	3|3	2|2	2|2	0|2	2|2	3|3	2|2	0|0	2|2	0|1	2|2	2|3	0|0	0|0	0|0	2|3	0|1	0|0	0|0	0|1	0|0	0|0	0|0	0|1	0|1	0|0	4.34	4.18	6.22	1.94	6.38	4.16	3.76	2.9	4.4	5.52	3.58	2.06	3.74	1.2	3.46	4.82
11	11:102401-107600	CNH	duplication	1|1	1|1	1|1	1|1	1|1	1|1	1|1	1|1	1|1	1|1	1|1	1|1	1|1	1|1	1|1	1|1	1|1	1|1	1|1	1|1	1|1	1|1	1|1	1|1	1|1	1|1	1|1	1|1	1|1	1|1	11.2	11.86	15.62	14.48	12.96	9.92	10.36	7.88	12.24	12.54	14.12	11.16	10.64	12.08	10.92	12.78
11	11:108801-115600	CN0,CN2,CNH	duplication	2|2	0|2	2|3	0|0	2|2	0|2	0|2	0|0	2|2	2|2	0|2	0|0	0|2	0|0	0|2	2|2	0|0	0|0	0|0	2|2	0|0	0|0	0|0	0|0	0|0	0|0	0|0	0|1	0|0	0|0	4.28	3.34	4.64	2.02	4.38	3.34	2.84	2.46	4.4	3.62	3.12	2.2	2.98	1.52	3.46	4.26
11	11:116001-118400	CNH	duplication	1|1	1|1	1|1	1|1	1|1	1|1	1|1	1|1	1|1	1|1	1|1	1|1	1|1	1|1	1|1	1|1	1|1	1|1	1|1	1|1	1|1	1|1	1|1	1|1	1|1	1|1	1|1	1|1	1|1	1|1	11.6	12.54	16.46	15.74	13.28	10.62	11.86	8.22	12.38	13.2	15.62	12.1	11.86	12.84	11.44	13.32
11	11:118401-121200	CN2,CNH	duplication	1|1	1|1	2|2	1|1	2|2	1|1	0|1	1|2	1|2	2|2	0|1	0|1	0|1	0|1	0|1	0|1	1|1	0|1	0|0	0|1	0|1	0|0	1|1	0|1	0|1	0|1	0|0	1|1	0|1	0|1	3.72	4.16	5.62	4.22	6.34	3.92	3.02	4.5	4.6	5.66	2.64	2.74	2.7	2.44	3.54	3
11	11:122801-124400	CN2,CNH	duplication	1|1	0|1	2|2	0|0	1|2	1|1	0|1	0|0	1|2	1|1	1|1	0|1	1|1	0|0	1|1	1|2	0|0	0|1	0|0	1|2	0|0	0|0	0|0	0|0	0|1	0|1	0|0	0|0	0|0	0|0	4.28	3.44	5.76	2.4	4.84	3.96	2.8	2.34	4.82	4.24	4.12	2.66	3.74	1.88	3.72	5.06
11	11:124801-138400	CN2,CNH	duplication	0|1	0|1	1|2	0|1	1|2	1|1	0|1	0|0	1|1	1|1	0|1	0|0	0|1	0|0	0|1	1|1	0|0	0|0	0|0	1|1	0|0	0|0	0|0	0|0	0|0	0|1	0|0	0|0	0|0	0|0	2.96	3.06	4.64	2.92	4.8	3.62	2.56	2.36	3.76	3.54	2.96	2.22	2.72	1.58	2.88	3.96
11	11:142401-145600	CN2,CNH	duplication	0|1	1|2	1|2	1|1	1|2	1|2	0|1	0|1	1|2	1|1	1|1	0|1	0|1	0|0	0|1	1|2	0|0	0|1	0|1	1|1	0|1	0|1	0|1	0|1	1|2	1|2	0|1	0|1	0|1	1|1	2.98	4.94	5.2	3.74	4.62	4.64	2.98	2.8	4.5	3.96	3.94	3.5	3.56	2.24	3.28	4.76
11	11:146801-207200	CN0,CN2,CNH	duplication	2|2	3|3	2|3	2|2	2|3	0|2	0|2	2|2	2|2	2|2	3|3	0|1	0|2	0|1	0|2	2|2	0|1	0|1	0|1	2|3	3|3	2|2	2|2	2|2	3|3	3|3	2|3	2|3	2|3	2|3	3.82	5.66	5.02	4.1	5.08	3.18	2.8	3.96	3.72	3.98	5.68	1.38	2.7	0.9	2.64	3.94
11	11:208001-210800	CN2,CNH	duplication	0|0	1|1	1|1	1|2	1|1	1|2	0|0	0|0	2|2	1|1	0|1	2|2	1|2	1|2	1|2	1|2	1|2	1|2	1|2	1|1	0|1	2|2	2|2	2|2	1|1	1|1	2|2	0|0	0|0	0|1	2.52	3.5	3.78	5.02	3.64	5.06	1.98	2.24	5.84	3.46	2.88	6.72	4.54	5.32	4.52	5.22
11	11:212001-214800	CN2,CNH	duplication	0|0	0|1	0|1	1|1	0|1	1|2	0|0	0|0	1|1	0|0	0|1	2|2	1|1	1|2	1|1	1|2	2|2	1|2	1|2	0|1	0|0	2|2	2|2	2|2	0|0	0|1	2|2	0|0	0|0	0|0	1.86	2.78	3.06	4.24	3.22	5.1	2.34	2.04	4.44	2.28	2.9	6.78	3.94	5.3	3.84	5.22
11	11:226801-228400	CN2,CNH	duplication	1|1	0|1	0|1	1|1	0|1	0|1	1|1	0|1	1|1	1|1	0|1	1|1	1|1	1|1	1|1	1|2	0|1	1|1	0|1	1|1	0|1	1|1	0|1	0|1	0|1	0|1	1|1	1|1	1|1	1|1	4.26	2.74	3.36	3.8	3.14	3.34	3.58	3.24	3.68	3.56	3.2	4.26	4.46	3.76	3.88	4.64
11	11:663201-671600	CN2,CNH	duplication	0|1	1|1	1|2	1|2	1|2	2|2	2|2	2|2	2|2	1|2	2|2	1|2	2|2	2|2	1|2	2|2	1|2	2|2	1|2	2|2	2|2	1|2	1|2	1|1	2|2	2|2	2|2	2|2	2|2	2|2	2.78	3.58	4.6	4.92	5.48	9.12	10.32	6.28	9.68	5.14	7.06	4.7	6.06	7.04	5.08	7.42
11	11:674401-682000	CN2,CNH	duplication	1|2	1|1	1|2	2|2	2|2	2|2	2|2	1|1	2|2	1|2	2|2	2|2	2|2	2|2	2|2	2|2	2|2	2|2	2|2	2|2	2|2	2|2	2|2	2|2	2|2	2|2	2|2	2|2	2|2	2|2	4.78	3.46	5.4	6.08	6.86	11.68	9.48	3.88	10.28	5.08	11.48	6.34	8.78	7.98	8.22	8.58
11	11:682001-683600	CN2,CNH	duplication	2|2	2|2	1|2	2|2	2|2	2|2	2|2	1|1	2|2	2|2	2|2	2|2	2|2	2|2	2|2	2|2	2|2	2|2	2|2	2|2	2|2	2|2	2|2	2|2	2|2	2|2	2|2	2|2	2|2	2|2	7.7	9.66	5.42	9.72	12.34	9.76	12.52	4.44	9	11.58	11.6	10.74	10	13.24	11.92	10.08
11	11:688001-689600	CN2,CNH	duplication	0|0	1|1	0|0	1|1	1|1	0|1	1|2	0|0	0|0	0|1	1|1	0|1	1|1	1|1	1|1	1|1	0|1	1|1	0|0	1|1	1|1	0|1	0|1	0|1	1|1	1|2	1|1	0|1	1|1	1|1	2.62	4.14	1.84	4.08	4.54	3.06	4.74	1.56	2.32	3.46	3.74	3.42	4	4.42	4.16	3.8
11	11:693601-698400	CNH	duplication	1|1	1|1	1|1	1|1	1|1	1|1	1|1	1|1	1|1	1|1	1|1	1|1	1|1	1|1	1|1	1|1	1|1	1|1	1|1	1|1	1|1	1|1	1|1	1|1	1|1	1|1	1|1	1|1	1|1	1|1	8.04	8.24	9.34	9.62	10.82	18.3	15.68	9.64	16.14	10.74	18.36	12.82	14.68	13.4	11.9	15.64
11	11:699201-768000	CN2,CNH	duplication	2|2	1|1	2|2	2|2	2|2	2|2	2|2	2|2	2|2	2|2	2|2	2|2	2|2	2|2	2|2	2|2	2|2	2|2	2|2	2|2	2|2	2|2	2|2	2|2	2|2	2|2	2|2	2|2	2|2	2|2	6.68	4.44	7.02	8.58	9.7	9.62	11.7	8.24	9.68	10	9.72	7.5	7.26	9.58	8.04	7.56
11	11:768001-769600	CN0,CN2	deletion	0|1	1|1	0|1	0|1	2|2	0|1	0|1	1|1	0|1	0|1	0|0	0|0	0|1	0|1	0|2	0|1	0|1	0|1	0|0	0|1	0|2	0|0	0|1	0|1	0|0	0|0	0|2	0|0	0|2	0|2	0.76	0.3	0.54	1.16	4.14	0.62	1.42	0.36	1	1.36	1.8	2.02	1.52	0.72	2.66	1.18
11	11:772001-794400	CN2,CNH	duplication	1|2	1|2	1|2	2|2	2|2	2|2	2|2	1|2	2|2	2|2	2|2	2|2	2|2	2|2	2|2	2|2	2|2	2|2	2|2	2|2	2|2	2|2	2|2	2|2	2|2	2|2	2|2	2|2	2|2	2|2	4.78	5.36	4.96	6.66	7.42	7.96	8.5	5.38	7.06	7.76	9.02	6.72	9.42	8.86	8.94	9.8
11	11:796801-800400	CN2,CNH	duplication	0|1	0|1	0|1	2|2	1|2	1|1	1|1	0|1	1|1	2|2	2|2	0|1	0|1	1|2	0|1	1|1	1|1	1|1	0|1	0|1	1|2	1|1	1|1	1|1	1|1	1|1	1|1	1|1	0|1	1|1	3.02	2.66	3.42	6.72	5.18	4.34	3.74	2.68	4.42	7.04	5.72	2.74	3.2	5	2.78	3.72
11	11:804401-811200	CN2,CNH	duplication	2|2	1|2	2|2	2|2	2|2	2|2	2|2	2|2	2|2	2|2	2|2	2|2	1|2	2|2	1|2	1|2	2|2	1|2	1|1	1|1	2|2	2|2	2|2	2|2	2|2	2|2	2|2	2|2	2|2	2|2	6.8	5.16	7.32	6.44	5.84	7.44	8	10.58	9.42	8.34	7.76	5.9	5.34	7.56	4.84	5.04
11	11:816801-820000	CN2,CNH	duplication	0|0	0|0	2|2	1|2	1|2	2|2	2|2	2|2	2|2	2|2	2|2	0|1	0|1	2|2	1|2	0|1	2|2	0|1	0|1	0|1	2|2	2|2	2|2	2|2	2|2	2|2	2|2	2|2	2|2	2|2	2	1.38	6.12	4.18	5.46	13.1	15.34	10.9	13.54	6.44	8.1	2.74	3.22	8	4.66	3.46
11	11:820801-822800	CNH	duplication	1|1	1|1	1|1	1|1	1|1	1|1	1|1	1|1	1|1	1|1	1|1	1|1	1|1	1|1	1|1	1|1	1|1	1|1	1|1	1|1	1|1	1|1	1|1	1|1	1|1	1|1	1|1	1|1	1|1	1|1	14	13.4	14.4	19.26	22.34	18.6	23.88	16.2	18.88	22.04	23.6	20.66	19.36	22.48	22.54	20.64
11	11:822801-826000	CNH	duplication	1|1	1|1	1|1	1|1	1|1	1|1	1|1	1|1	1|1	1|1	1|1	1|1	1|1	1|1	1|1	1|1	1|1	1|1	1|1	1|1	1|1	1|1	1|1	1|1	1|1	1|1	1|1	1|1	1|1	1|1	12.46	10.32	10.68	11.88	15.04	10.82	9.82	10.08	16.98	13.62	14.42	10.32	12.52	14.24	12.78	14.82
11	11:828401-832000	CNH	duplication	1|1	1|1	1|1	1|1	1|1	1|1	1|1	1|1	1|1	1|1	1|1	1|1	1|1	1|1	1|1	1|1	1|1	1|1	1|1	1|1	1|1	1|1	1|1	1|1	1|1	1|1	1|1	1|1	1|1	1|1	8.64	5.58	11.6	10.7	14.96	11.5	10.44	11.96	10.9	12.72	14.82	10.18	11.78	14.94	11.06	11.68
11	11:832001-839600	CN2,CNH	duplication	1|1	2|2	1|1	2|2	2|2	2|2	2|2	1|1	2|2	2|2	2|2	2|2	2|2	2|2	2|2	2|2	2|2	2|2	2|2	2|2	1|2	2|2	1|2	2|2	2|2	2|2	2|2	1|2	2|2	2|2	4.12	5.44	3.72	6.26	6.6	8.22	7.56	3.66	6.68	8.48	8.52	5.92	6.24	9.06	8	7
11	11:839601-843200	CN2,CNH	duplication	1|1	0|0	0|1	1|1	1|2	1|1	1|2	1|1	1|1	2|2	2|2	1|1	1|2	2|2	1|2	1|2	2|2	1|2	1|1	1|1	1|2	2|2	1|2	1|2	2|2	2|2	2|2	1|2	2|2	2|2	4.18	2.32	3.06	3.52	4.72	3.92	5.02	3.5	4.22	7.1	6.1	3.6	5.22	6.32	5.28	5.48
11	11:844401-847200	CN2,CNH	duplication	2|2	2|2	2|2	2|2	2|2	2|2	2|2	1|2	2|2	2|2	2|2	2|2	2|2	2|2	2|2	2|2	2|2	2|2	2|2	2|2	2|2	2|2	2|2	2|2	2|2	2|2	2|2	2|2	2|2	2|2	10.44	9.36	7.72	14.24	16.16	14.1	11.42	4.96	15.78	15.8	16.14	13.34	17.44	17.06	14.86	18.02
11	11:856001-859200	CN2,CNH	duplication	1|2	1|2	0|0	2|2	2|2	2|2	2|2	0|0	2|2	2|2	2|2	2|2	2|2	2|2	2|2	2|2	1|1	2|2	1|2	2|2	2|2	0|1	0|0	0|0	2|2	2|2	0|1	2|2	0|1	0|1	5.18	5.38	2.24	6.68	8.48	7.04	6.08	2.34	6.88	9.74	8.72	8.88	5.82	7.96	9.12	6.46
11	11:859201-862400	CNH	duplication	1|1	1|1	1|1	1|1	1|1	1|1	1|1	1|1	1|1	1|1	1|1	1|1	1|1	1|1	1|1	1|1	1|1	1|1	1|1	1|1	1|1	1|1	1|1	1|1	1|1	1|1	1|1	1|1	1|1	1|1	6.82	7.2	7.48	8.02	9.84	12.24	12.94	10.36	13.02	9.94	11.92	9.2	11.96	12.24	9.24	12.06
11	11:864801-866400	CNH	duplication	1|1	1|1	1|1	1|1	1|1	1|1	1|1	1|1	1|1	1|1	1|1	1|1	1|1	1|1	1|1	1|1	1|1	1|1	1|1	1|1	1|1	1|1	1|1	1|1	1|1	1|1	1|1	1|1	1|1	1|1	7.18	10.5	9.02	11.62	14.2	12.68	14.62	8.22	11.5	12.58	16.76	12.74	11.68	14.62	12.12	16
11	11:866401-880800	CN2,CNH	duplication	2|2	0|1	2|2	2|2	2|2	2|2	2|2	2|2	2|2	2|2	2|2	2|2	2|2	2|2	2|2	2|2	2|2	2|2	2|2	2|2	2|2	2|2	2|2	2|2	2|2	2|2	2|2	2|2	2|2	2|2	6.14	2.98	10.54	10.1	10.2	11.76	14.68	13	10.98	10.46	13.54	8.8	9.48	11.38	10.04	11.08
11	11:882801-890000	CNH	duplication	1|1	1|1	1|1	1|1	1|1	1|1	1|1	1|1	1|1	1|1	1|1	1|1	1|1	1|1	1|1	1|1	1|1	1|1	1|1	1|1	1|1	1|1	1|1	1|1	1|1	1|1	1|1	1|1	1|1	1|1	7.04	7.38	10.06	11.24	11.56	16.9	16.44	12.74	17.14	12.72	13.96	13.3	14.28	14.68	12.24	15.96
11	11:890001-896800	CN0,CN2,CNH	duplication	0|2	0|1	2|2	0|2	2|3	2|2	3|3	3|3	2|3	2|2	0|0	0|2	0|1	0|2	0|2	0|1	0|2	0|1	0|0	0|1	0|2	2|3	2|3	2|3	0|2	2|2	2|3	0|2	2|3	2|3	2.36	0.64	4.14	2.8	4.72	4.18	5.54	7	4.94	3.88	1.96	3.1	1.1	3.32	3.28	0.96
11	11:898001-900000	CNH	duplication	1|1	1|1	1|1	1|1	1|1	1|1	1|1	1|1	1|1	1|1	1|1	1|1	1|1	1|1	1|1	1|1	1|1	1|1	1|1	1|1	1|1	1|1	1|1	1|1	1|1	1|1	1|1	1|1	1|1	1|1	8.64	6.5	6.54	10.24	11.42	10.56	12.96	10.32	10.68	11.16	12.2	10.32	8.58	11.24	11.04	10.38
11	11:900401-902800	CN2,CNH	duplication	1|2	0|0	1|2	1|2	1|2	1|2	1|2	2|2	1|2	2|2	1|2	1|2	1|1	1|2	1|2	1|1	0|1	1|1	1|1	0|1	1|2	2|2	1|2	1|2	2|2	2|2	2|2	1|2	2|2	2|2	4.24	1.6	4.3	4.22	4.52	4.74	5.1	5.72	5.26	5.48	4.66	4.5	3.9	4.64	5.2	3.84
11	11:903601-905200	CN2,CNH	duplication	2|2	0|0	2|2	1|2	1|2	2|2	1|2	1|1	1|2	2|2	2|2	2|2	2|2	2|2	2|2	2|2	0|1	2|2	1|2	1|1	2|2	2|2	1|2	1|2	2|2	2|2	2|2	2|2	2|2	2|2	6.02	2.48	5.5	4.62	4.74	6.12	4.94	3.98	5.22	5.96	5.58	8.54	7.68	6.2	7.34	7.48
11	11:906001-913200	CNH	duplication	1|1	1|1	1|1	1|1	1|1	1|1	1|1	1|1	1|1	1|1	1|1	1|1	1|1	1|1	1|1	1|1	1|1	1|1	1|1	1|1	1|1	1|1	1|1	1|1	1|1	1|1	1|1	1|1	1|1	1|1	11.18	5.74	13.12	13.9	15.56	17.16	17.08	13.64	13.94	15.74	16.04	12.36	13.38	11.78	13.16	13.22
11	11:915601-919600	CN2,CNH	duplication	2|2	1|1	1|1	2|2	2|2	2|2	2|2	2|2	2|2	2|2	2|2	2|2	2|2	2|2	2|2	2|2	2|2	2|2	2|2	2|2	2|2	2|2	2|2	2|2	2|2	2|2	2|2	2|2	2|2	2|2	7.22	4.26	4.24	8.04	9.7	9.56	13.48	5.72	8.74	9.42	7.8	9.8	8.5	9.84	10.1	10.1
11	11:926401-928400	CN2,CNH	duplication	2|2	2|2	1|1	2|2	2|2	2|2	2|2	0|1	2|2	2|2	2|2	2|2	1|1	1|2	2|2	1|2	2|2	1|2	1|1	2|2	2|2	2|2	2|2	2|2	2|2	2|2	2|2	1|2	2|2	2|2	6.64	7.02	3.8	6.96	9.6	8.08	6.86	3.14	9.3	6.46	6.08	5.72	3.86	5.18	7.1	5.28
11	11:928801-932000	CN2,CNH	duplication	2|2	1|1	2|2	2|2	2|2	2|2	2|2	2|2	2|2	2|2	2|2	2|2	2|2	2|2	2|2	2|2	2|2	2|2	2|2	1|1	2|2	2|2	2|2	2|2	2|2	2|2	2|2	2|2	2|2	2|2	9.82	4.14	8.38	6.88	9.68	13.3	14.52	9.36	12.32	7.74	13.96	10.44	7.08	10.46	11.82	7.44
11	11:934401-936000	CN2,CNH	duplication	1|2	0|1	1|1	2|2	2|2	2|2	2|2	1|1	2|2	2|2	2|2	2|2	2|2	2|2	2|2	2|2	2|2	2|2	2|2	2|2	2|2	2|2	2|2	2|2	2|2	2|2	2|2	2|2	2|2	2|2	5.02	3.4	4.22	6.48	7.22	6.8	8.06	4.28	8	7.14	6.6	6.16	7.8	8.38	6.58	6.42
11	11:936801-942800	CN2,CNH	duplication	1|1	1|1	1|1	1|2	2|2	2|2	2|2	0|1	2|2	2|2	2|2	1|1	2|2	2|2	1|2	2|2	2|2	2|2	2|2	2|2	2|2	2|2	2|2	2|2	2|2	2|2	2|2	2|2	2|2	2|2	3.8	4.2	3.76	5.08	5.64	7.48	6.14	3.32	7.32	5.7	8.28	4.22	6.48	7.18	5.3	7.36
11	11:944001-951600	CNH	duplication	1|1	1|1	1|1	1|1	1|1	1|1	1|1	1|1	1|1	1|1	1|1	1|1	1|1	1|1	1|1	1|1	1|1	1|1	1|1	1|1	1|1	1|1	1|1	1|1	1|1	1|1	1|1	1|1	1|1	1|1	9.88	6.46	11.48	9.62	13.1	12.06	13.3	10.7	11.46	12.92	12.92	10.72	9.94	12.98	13.56	10.86
11	11:952401-955200	CNH	duplication	1|1	1|1	1|1	1|1	1|1	1|1	1|1	1|1	1|1	1|1	1|1	1|1	1|1	1|1	1|1	1|1	1|1	1|1	1|1	1|1	1|1	1|1	1|1	1|1	1|1	1|1	1|1	1|1	1|1	1|1	9.48	8.8	14.86	20.86	14.84	20.68	19	16.38	18.9	18.32	20.04	14	15.12	20.7	13.38	17.62
11	11:960801-966800	CNH	duplication	1|1	1|1	1|1	1|1	1|1	1|1	1|1	1|1	1|1	1|1	1|1	1|1	1|1	1|1	1|1	1|1	1|1	1|1	1|1	1|1	1|1	1|1	1|1	1|1	1|1	1|1	1|1	1|1	1|1	1|1	9.12	7.64	11.04	12.5	13.52	12.2	13.46	10.2	12.12	15.34	13.1	10.4	12.06	12.6	11.84	12.12
11	11:973201-975200	CNH	duplication	1|1	1|1	1|1	1|1	1|1	1|1	1|1	1|1	1|1	1|1	1|1	1|1	1|1	1|1	1|1	1|1	1|1	1|1	1|1	1|1	1|1	1|1	1|1	1|1	1|1	1|1	1|1	1|1	1|1	1|1	17.32	14.46	27.12	24.26	23.28	28.2	27.56	31.5	27.82	27.5	30.42	20.94	24.14	25.74	24.24	23.48
11	11:977601-984400	CN0,CN2,CNH	duplication	0|2	1|1	0|1	0|2	0|2	2|3	3|3	0|1	2|3	2|3	0|0	0|2	0|2	0|2	0|2	0|2	0|0	0|2	0|2	0|2	0|0	0|1	0|1	0|1	0|2	2|3	0|0	0|0	0|0	0|2	3.1	0.32	1.22	3.24	3.4	5.32	6.54	0.64	4.54	4.68	2	2.84	3.32	2.86	3.32	3.44
11	11:985601-988000	CNH	duplication	1|1	1|1	1|1	1|1	1|1	1|1	1|1	1|1	1|1	1|1	1|1	1|1	1|1	1|1	1|1	1|1	1|1	1|1	1|1	1|1	1|1	1|1	1|1	1|1	1|1	1|1	1|1	1|1	1|1	1|1	45.2	36.56	44	41.02	40.4	44.14	40.46	44.48	50.02	44.42	38.66	49.4	51.6	48.14	43.14	50.64
11	11:989201-992800	CN2,CNH	duplication	1|1	0|1	1|1	2|2	2|2	2|2	1|2	0|0	1|1	2|2	2|2	2|2	2|2	2|2	2|2	2|2	2|2	2|2	2|2	2|2	2|2	1|2	0|1	0|1	2|2	2|2	2|2	2|2	2|2	2|2	4.34	2.86	3.8	8.02	10.7	6.46	4.8	1.98	4.28	11.7	8.22	8.6	9.86	9.26	7.26	11.6
11	11:992801-998400	CNH	duplication	1|1	1|1	1|1	1|1	1|1	1|1	1|1	1|1	1|1	1|1	1|1	1|1	1|1	1|1	1|1	1|1	1|1	1|1	1|1	1|1	1|1	1|1	1|1	1|1	1|1	1|1	1|1	1|1	1|1	1|1	10.7	6.48	11.42	16.08	16.56	18.42	17.82	17.28	15.86	20.34	14.22	16.24	13.5	18.02	16.4	15.94
11	11:1004401-1006000	CNH	duplication	1|1	1|1	1|1	1|1	1|1	1|1	1|1	1|1	1|1	1|1	1|1	1|1	1|1	1|1	1|1	1|1	1|1	1|1	1|1	1|1	1|1	1|1	1|1	1|1	1|1	1|1	1|1	1|1	1|1	1|1	40.02	38.78	36.84	38.98	40.12	41.56	39.74	38.5	45.02	42.3	42.12	42.7	45.56	42.32	40.88	45.54
11	11:1007201-1010800	CNH	duplication	1|1	1|1	1|1	1|1	1|1	1|1	1|1	1|1	1|1	1|1	1|1	1|1	1|1	1|1	1|1	1|1	1|1	1|1	1|1	1|1	1|1	1|1	1|1	1|1	1|1	1|1	1|1	1|1	1|1	1|1	49.98	43.44	42.92	43.12	42.64	45.56	44.42	45.24	51.38	48.66	47.6	50.88	53.1	51.02	46.98	54.32
11	11:1012001-1014800	CN2,CNH	duplication	0|0	1|1	0|1	2|2	2|2	1|1	1|2	0|1	0|1	2|2	1|2	1|1	2|2	2|2	2|2	1|2	1|2	2|2	1|1	2|2	1|2	2|2	1|1	1|2	1|2	1|2	1|1	1|1	1|1	1|2	2.4	4.42	3.3	6.16	6.04	4.34	5.32	3.16	3.46	7.26	5	4.64	5.76	6.4	5.74	5.3
11	11:1653601-1656000	CN0	deletion	0|0	0|0	0|0	0|0	0|0	0|0	0|0	0|0	0|0	0|0	0|0	0|0	0|0	0|0	0|0	0|0	0|0	0|0	0|0	0|0	1|1	0|1	0|1	0|1	1|1	1|1	0|1	1|1	1|1	1|1	1.78	2.08	2.18	1.96	2.08	2.22	1.88	1.86	1.84	1.94	1.78	2.2	1.9	1.82	2.18	2.04
11	11:2398401-2403600	CNH	duplication	1|1	1|1	1|1	1|1	1|1	1|1	1|1	1|1	1|1	1|1	1|1	1|1	1|1	1|1	1|1	1|1	1|1	1|1	1|1	1|1	1|1	1|1	1|1	1|1	1|1	1|1	1|1	1|1	1|1	1|1	54.84	52.68	61	70.76	49.78	53.42	53.44	61.12	58.92	58.44	45.28	61.9	62	56.76	60.48	68.44
11	11:2468001-2472400	CNH	duplication	1|1	1|1	1|1	1|1	1|1	1|1	1|1	1|1	1|1	1|1	1|1	1|1	1|1	1|1	1|1	1|1	1|1	1|1	1|1	1|1	1|1	1|1	1|1	1|1	1|1	1|1	1|1	1|1	1|1	1|1	6.92	9.52	11.72	13	8.86	8.28	8.74	7.86	8.96	11.62	7.94	7.24	6.84	8.04	7.12	7.5
11	11:3297201-3299200	CN0	deletion	0|1	0|0	0|1	0|1	0|0	0|1	0|0	0|0	0|0	0|0	0|1	0|1	0|0	0|1	0|0	0|1	0|1	0|1	0|1	0|0	0|1	0|1	0|1	0|1	0|1	0|1	0|1	0|1	0|1	0|1	1.28	1.5	1.44	1.02	2.12	1.16	1.64	2.04	1.8	1.54	1.32	1.34	1.58	0.88	1.54	1.42
11	11:5040401-5042400	CN2	duplication	0|1	0|1	0|1	0|1	0|1	0|0	0|1	0|1	0|0	0|0	0|0	0|0	0|0	0|0	0|0	0|0	0|0	0|1	0|0	0|1	0|0	0|1	0|0	0|0	0|0	0|1	0|0	0|0	0|1	0|1	3.28	2.48	2.54	2.8	2.76	2.1	2.84	2.52	1.96	2.14	2.4	2.2	2.14	2.28	2.2	1.78
11	11:5632001-5634000	CNH	duplication	1|1	1|1	1|1	1|1	1|1	1|1	1|1	1|1	1|1	1|1	1|1	1|1	1|1	1|1	1|1	1|1	1|1	1|1	1|1	1|1	1|1	1|1	1|1	1|1	1|1	1|1	1|1	1|1	1|1	1|1	43.32	38.44	40.3	40.14	38.72	36.4	37.32	38	40.26	35.06	35.24	35.52	37.22	37.94	36.34	37.82
11	11:5844001-5846000	CNH	duplication	1|1	1|1	1|1	1|1	1|1	1|1	1|1	1|1	1|1	1|1	1|1	1|1	1|1	1|1	1|1	1|1	1|1	1|1	1|1	1|1	1|1	1|1	1|1	1|1	1|1	1|1	1|1	1|1	1|1	1|1	58.52	50.3	52.14	48.68	52.8	48.22	54.58	60.4	59.76	52.54	51.12	53.4	56.1	55.74	53.84	54.72
11	11:6012401-6014400	CN0,CN2	duplication	0|1	0|0	0|0	0|0	0|0	0|1	0|1	0|0	0|1	0|1	0|0	0|0	0|0	0|0	0|0	0|0	0|0	0|0	0|0	0|2	0|2	0|2	0|0	0|0	0|2	0|0	0|0	0|2	0|2	0|2	1.44	2.12	1.56	1.72	1.7	1.22	1.34	2	1.28	1.44	2.02	1.64	1.56	1.58	2.32	1.74
11	11:6749201-6751600	CN0	deletion	0|1	0|0	0|0	0|1	0|1	0|0	0|0	0|1	0|1	0|0	0|0	0|0	0|1	0|1	0|0	0|0	0|1	0|1	0|0	0|1	0|0	0|1	0|0	0|0	0|0	0|1	0|1	0|1	0|0	0|1	1.1	1.66	1.84	1.28	1.1	2.02	1.56	1.08	1.48	1.9	1.68	2.1	1.44	1.48	1.98	1.58
11	11:8795601-8806400	CN2	duplication	0|0	0|0	0|1	0|0	0|0	0|0	0|0	0|0	0|0	0|1	0|1	0|0	0|0	0|0	0|1	0|0	0|1	0|0	0|1	1|1	0|0	0|0	0|0	0|0	0|0	0|0	0|0	0|0	0|0	0|0	2.18	1.92	3.22	2.1	2.08	2.12	2.1	2.36	2.12	3.16	3.06	2.22	2.06	2	3	2.12
11	11:9359601-9361600	CNH	duplication	1|1	1|1	1|1	1|1	1|1	1|1	1|1	1|1	1|1	1|1	1|1	1|1	1|1	1|1	1|1	1|1	1|1	1|1	1|1	1|1	1|1	1|1	1|1	1|1	1|1	1|1	1|1	1|1	1|1	1|1	14.94	13.84	17.66	14.6	11.02	11.36	11.64	18.12	16.72	13.92	16.26	15.54	17.72	15.82	17.52	18.14
11	11:9583601-9587200	CNH	duplication	1|1	1|1	1|1	1|1	1|1	1|1	1|1	1|1	1|1	1|1	1|1	1|1	1|1	1|1	1|1	1|1	1|1	1|1	1|1	1|1	1|1	1|1	1|1	1|1	1|1	1|1	1|1	1|1	1|1	1|1	51.88	44.84	44.26	44.58	43.68	49.14	45.54	47.42	54.54	47.88	49.72	53.68	55.08	51.44	49.24	58.32
11	11:9589201-9591200	CNH	duplication	1|1	1|1	1|1	1|1	1|1	1|1	1|1	1|1	1|1	1|1	1|1	1|1	1|1	1|1	1|1	1|1	1|1	1|1	1|1	1|1	1|1	1|1	1|1	1|1	1|1	1|1	1|1	1|1	1|1	1|1	48.06	41.94	40.54	42.44	38.5	44.42	41.86	41.62	46.28	44.96	43.74	46.72	47.26	47.28	41.9	51.48
11	11:9821601-9823600	CN0,CN2,CNH	duplication	0|2	2|3	2|3	2|3	2|3	2|3	3|3	0|0	0|0	0|0	0|0	0|0	0|0	0|0	0|0	0|1	0|0	0|0	0|0	0|0	2|3	0|0	0|0	0|0	0|0	0|2	0|0	0|0	0|0	0|0	3.06	4.98	4.56	4.8	4.92	4.64	5.88	2.06	1.9	2.08	2.7	2.5	2.06	1.88	1.78	1.48
11	11:11008401-11013200	CN0,CN2,CNH	deletion	0|1	0|1	0|1	0|0	0|1	0|1	0|0	0|1	0|1	0|1	0|1	2|2	2|2	0|1	0|0	2|3	2|2	2|3	0|0	0|0	0|1	0|1	0|1	0|1	0|1	0|1	0|1	0|1	0|1	0|1	1.4	0.64	1.26	2.28	0.6	0.48	1.74	0.68	0.86	1.46	0.68	3.98	4.42	0.68	2.4	5.24
11	11:11014801-11016800	CNH	duplication	1|1	1|1	1|1	1|1	1|1	1|1	1|1	1|1	1|1	1|1	1|1	1|1	1|1	1|1	1|1	1|1	1|1	1|1	1|1	1|1	1|1	1|1	1|1	1|1	1|1	1|1	1|1	1|1	1|1	1|1	16.4	7.94	10.68	8.78	9.92	10.08	14.42	15.08	17.22	16.4	7.68	15.1	15.68	13.82	13.76	15.88
11	11:11018001-11020800	CN0,CN2,CNH	duplication	0|0	0|0	0|0	0|2	0|0	0|0	0|0	0|1	0|0	0|0	0|0	2|2	2|3	0|0	2|2	2|3	2|3	2|3	0|2	0|0	0|0	0|0	0|1	0|0	0|0	0|2	0|0	0|0	0|0	0|0	2.12	2.14	1.84	2.66	1.9	1.82	2.18	1.38	2.2	2.14	1.76	3.96	4.58	2.22	3.82	4.86
11	11:11178801-11189600	CN2,CNH	duplication	2|2	2|2	2|2	2|2	2|2	1|1	2|2	2|2	2|2	2|2	2|2	1|2	1|1	2|2	2|2	1|1	0|1	1|2	2|2	2|2	1|1	2|2	2|2	2|2	1|1	1|1	2|2	1|1	1|1	1|1	7.6	7.12	7.7	8.9	8.08	4.4	8.32	9.44	6.7	7.1	7.2	4.78	4.38	7.84	6.24	4.28
11	11:11682401-11684800	CNH	duplication	1|1	1|1	1|1	1|1	1|1	1|1	1|1	1|1	1|1	1|1	1|1	1|1	1|1	1|1	1|1	1|1	1|1	1|1	1|1	1|1	1|1	1|1	1|1	1|1	1|1	1|1	1|1	1|1	1|1	1|1	11.1	8.8	9.26	12.78	7.2	6.72	12.5	8.2	8.68	12.02	6.56	7.66	8.68	9.18	9.06	7.54
11	11:11686801-11688800	CN2,CNH	duplication	0|1	1|1	0|1	2|2	1|1	0|0	1|2	0|0	1|1	1|2	1|1	0|0	0|1	1|1	1|2	0|0	0|0	0|0	0|0	1|1	1|2	1|2	1|1	1|1	1|2	1|2	1|2	1|2	0|1	1|2	3.54	4.1	3.4	6.74	4.28	2.58	5.36	2.3	3.78	5.54	4.34	2.08	2.78	3.82	5.46	2.44
11	11:11699201-11704000	CN2,CNH	duplication	2|2	2|2	2|2	2|2	2|2	2|2	2|2	2|2	2|2	2|2	2|2	2|2	2|2	2|2	2|2	2|2	2|2	2|2	2|2	2|2	1|2	1|2	1|2	1|2	1|2	1|2	1|2	1|2	1|2	1|2	8.36	8.62	7.8	7.62	7.8	9.58	6.8	10.68	8.64	6.2	7.78	9.48	11.02	8.38	7.36	10.46
11	11:11712001-11713600	CN2,CNH	duplication	2|2	2|2	2|2	2|2	2|2	2|2	2|2	2|2	2|2	2|2	2|2	2|2	2|2	2|2	1|1	2|2	2|2	2|2	2|2	2|2	2|2	2|2	1|1	1|2	2|2	2|2	2|2	2|2	1|2	2|2	10.86	9.04	9.38	5.48	8.18	10	6	12.96	8.98	6.28	8.34	10.42	12.82	9.16	4.5	12.38
11	11:11716801-11718400	CN2,CNH	duplication	2|2	2|2	2|2	2|2	1|2	1|1	2|2	1|2	2|2	2|2	1|1	1|2	1|2	2|2	2|2	1|1	1|1	1|2	1|2	2|2	2|2	2|2	2|2	2|2	2|2	2|2	2|2	2|2	2|2	2|2	7.34	7.14	7.56	7.74	5.08	4.18	8.58	4.5	6.52	8.36	4.1	4.88	4.94	6.38	7.3	4.24
11	11:11720801-11722400	CN2,CNH	duplication	1|2	2|2	2|2	2|2	2|2	1|1	2|2	1|2	2|2	2|2	1|2	1|2	1|2	2|2	2|2	1|1	1|2	1|1	1|1	2|2	2|2	2|2	2|2	2|2	2|2	2|2	2|2	2|2	2|2	2|2	5.42	7.1	6.52	7.7	6.76	4.24	6.72	4.88	8.02	8.4	5.14	4.94	4.96	7.02	8.58	3.84
11	11:11724401-11726000	CN2,CNH	duplication	1|1	0|1	0|1	2|2	0|1	0|0	1|2	0|0	0|1	1|2	0|1	0|0	0|0	1|1	1|2	0|0	0|0	0|0	0|0	1|1	1|2	1|2	1|2	1|1	1|2	1|2	1|2	2|2	0|1	2|2	4.02	3.4	3.52	6.88	3.44	1.88	5.18	1.88	3.1	5.42	3.58	1.86	2.26	3.98	4.96	2.26
11	11:11728001-11729600	CN2,CNH	duplication	2|2	2|2	2|2	2|2	2|2	2|2	2|2	2|2	2|2	2|2	2|2	2|2	2|2	2|2	2|2	2|2	2|2	2|2	2|2	2|2	2|2	2|2	2|2	1|2	1|2	1|2	1|2	2|2	1|2	2|2	8.96	8.4	8.22	8.5	7.6	9.62	7.54	9.72	8.2	6.94	8.18	9.56	10.58	8.04	9.02	10.64
11	11:11771601-11774400	CN0	deletion	1|1	1|1	0|1	1|1	0|1	1|1	1|1	1|1	1|1	0|1	1|1	1|1	1|1	1|1	1|1	1|1	1|1	1|1	1|1	0|1	0|1	0|1	0|1	0|1	0|1	0|1	0|1	0|1	0|1	0|1	0.2	0.42	0.5	0.36	0.72	0.36	0.18	0.24	0.44	0.7	0.22	0.2	0.24	0.26	0.22	0.24
11	11:11790401-11792400	CN0,CN2,CNH	duplication	2|2	0|0	0|0	2|3	0|0	0|2	2|2	0|2	0|0	0|2	2|2	0|0	0|2	0|0	0|0	0|0	0|0	0|2	0|0	0|0	0|1	0|1	0|1	0|1	0|1	0|1	0|1	0|1	0|1	0|1	3.66	1.52	1.9	5.14	1.88	2.42	4.36	2.9	1.84	3.08	3.86	2.06	2.56	1.98	1.44	2.2
11	11:11793201-11795200	CNH	duplication	1|1	1|1	1|1	1|1	1|1	1|1	1|1	1|1	1|1	1|1	1|1	1|1	1|1	1|1	1|1	1|1	1|1	1|1	1|1	1|1	1|1	1|1	1|1	1|1	1|1	1|1	1|1	1|1	1|1	1|1	13.5	11.98	12.18	11.14	12.7	13.7	9.88	10.86	13.2	7.96	12.04	14.42	14.28	12.46	8.78	13.5
11	11:11796401-11798000	CN2,CNH	duplication	2|2	2|2	2|2	2|2	2|2	2|2	2|2	2|2	2|2	2|2	2|2	2|2	2|2	2|2	2|2	2|2	2|2	2|2	2|2	2|2	2|2	2|2	2|2	2|2	1|2	2|2	2|2	2|2	2|2	2|2	8.3	9.66	7.66	7.2	9.56	11.12	6.08	11.7	9.7	7.84	7.84	10.74	12.34	8.38	6.72	10.72
11	11:11800401-11806800	CN2,CNH	duplication	2|2	2|2	2|2	2|2	2|2	2|2	2|2	2|2	2|2	2|2	2|2	2|2	2|2	2|2	2|2	2|2	2|2	2|2	2|2	2|2	2|2	2|2	2|2	1|2	1|2	2|2	2|2	2|2	1|2	2|2	8.7	8.88	8.5	8.5	8.4	10.48	7	11.04	9.6	7.28	8.28	10.42	11.94	8.6	8.58	10.74
11	11:11807601-11809600	CNH	duplication	1|1	1|1	1|1	1|1	1|1	1|1	1|1	1|1	1|1	1|1	1|1	1|1	1|1	1|1	1|1	1|1	1|1	1|1	1|1	1|1	1|1	1|1	1|1	1|1	1|1	1|1	1|1	1|1	1|1	1|1	13.84	12.24	12.62	12.1	11.58	12.7	11.58	13.6	13.42	11.14	12.56	14.2	15.72	12.72	12.84	14.84
11	11:11813601-11819600	CN2,CNH	duplication	2|2	2|2	2|2	2|2	2|2	2|2	2|2	2|2	2|2	2|2	2|2	2|2	2|2	2|2	2|2	2|2	2|2	2|2	2|2	2|2	2|2	2|2	2|2	1|2	2|2	2|2	2|2	2|2	1|2	2|2	10.08	9.14	8.78	8.38	8.7	10.68	7.36	11.12	9.22	6.76	8.5	10.58	12.22	8.86	7.42	11.66
11	11:11826801-11832800	CN2,CNH	duplication	2|2	2|2	2|2	2|2	2|2	2|2	2|2	2|2	2|2	2|2	2|2	2|2	2|2	2|2	2|2	2|2	2|2	2|2	2|2	2|2	2|2	2|2	2|2	1|2	1|2	2|2	2|2	2|2	1|2	2|2	8.96	8.62	8.36	7.62	8	10.44	6.74	11.38	9.24	6.2	8.34	10.04	11.28	8.78	6.72	10.92
11	11:11833201-11834800	CN2,CNH	duplication	2|2	2|2	2|2	1|1	2|2	2|2	1|1	2|2	2|2	2|2	2|2	2|2	2|2	2|2	2|2	2|2	2|2	2|2	2|2	2|2	2|2	2|2	2|2	2|2	2|2	2|2	2|2	2|2	2|2	2|2	5.66	8.16	10.3	4.06	8.14	7.88	4.26	6.28	10	7.84	5.68	7.62	9.48	9.06	8.76	7.48
11	11:11844401-11846400	CN0	deletion	0|1	0|1	0|1	0|1	0|1	0|1	0|1	0|1	0|1	0|1	0|1	0|1	0|1	0|1	0|1	0|1	0|1	0|0	0|0	0|1	1|1	1|1	1|1	1|1	1|1	1|1	1|1	1|1	1|1	1|1	1.26	0.9	0.8	1.28	0.96	1.5	1.42	1.34	1	0.94	0.94	1.24	1.04	1.18	1.5	1.28
11	11:12196401-12198000	CN2	duplication	0|1	0|1	0|0	0|0	0|0	0|0	0|1	0|1	0|0	0|1	0|0	0|0	0|0	0|0	0|0	0|0	0|0	0|0	0|0	0|0	0|0	0|0	0|0	0|0	0|0	0|0	0|0	0|1	0|0	0|1	3.16	2.64	2.06	2.04	2.4	1.86	2.98	2.72	1.88	2.6	2.16	1.96	2	2.26	2.12	1.76
11	11:14341601-14343200	CN0	deletion	0|1	0|1	0|1	0|1	0|1	0|1	0|1	0|1	0|1	0|1	0|1	0|1	1|1	0|1	0|1	0|1	0|1	1|1	0|1	0|1	0|1	0|1	0|1	1|1	0|1	0|1	0|1	0|1	0|1	1|1	0.7	1.1	1.06	0.84	0.62	1.08	0.96	0.72	0.92	0.92	1.12	1.12	0.5	0.94	0.96	1.26
11	11:14344401-14347600	CN0	deletion	0|1	0|1	0|1	0|1	0|1	0|0	0|1	0|1	0|1	0|1	0|1	0|1	0|1	0|1	0|1	0|0	0|1	0|1	0|1	0|1	0|1	0|1	0|1	0|1	0|1	0|1	0|1	0|1	0|1	1|1	0.72	1.36	1.34	1.42	0.92	1.56	0.94	1.46	1.34	1.08	0.86	1.48	0.92	0.98	1.34	1.62
11	11:14643201-14645200	CN0	deletion	0|1	0|0	0|0	0|0	0|1	0|0	0|1	0|1	0|0	0|0	0|0	0|0	0|0	0|0	0|0	0|0	0|0	0|0	0|0	0|0	0|0	0|0	0|0	0|0	0|0	0|1	0|0	0|0	0|0	0|1	1.42	1.62	2.12	1.76	1.24	1.66	1.3	1.28	1.56	1.7	1.72	1.68	1.58	1.52	1.74	2.08
11	11:17450401-17452000	CN0	deletion	0|1	0|0	0|1	0|1	0|1	0|1	0|1	0|0	0|1	0|1	0|1	0|1	0|1	0|1	0|0	0|0	0|0	0|1	0|1	0|0	0|1	0|1	0|1	0|1	0|1	0|1	0|1	0|1	0|1	0|1	0.84	1.52	1.28	1.24	1.02	1.4	0.96	1.52	1.42	1.24	1.48	1.48	1.08	1.44	1.7	2.26
11	11:18547601-18550000	CN2	duplication	0|1	0|0	0|1	0|0	0|1	0|0	0|1	0|1	0|0	0|0	0|0	0|0	0|0	0|0	0|0	0|0	0|0	0|0	0|0	0|0	0|0	0|0	0|0	0|0	0|0	0|1	0|0	0|0	0|0	0|0	3.06	1.98	2.6	1.9	2.54	1.96	2.94	3.04	1.92	2.12	1.9	1.9	2.08	2.1	1.56	1.62
11	11:18574401-18576400	CN0,CN2	duplication	0|2	0|0	0|0	0|0	0|0	0|0	0|0	0|2	0|2	0|0	0|0	0|0	0|0	0|0	0|0	0|1	0|2	0|0	0|0	0|0	0|0	0|0	0|0	0|0	0|0	0|0	0|0	0|2	0|0	0|2	3.5	2.22	2.02	2.24	2.26	2.4	2.56	3.16	2.64	1.8	2.02	1.82	2.5	2.2	2.18	1.36
11	11:19810001-19812000	CN2	duplication	0|1	0|1	0|1	0|0	0|1	0|1	0|1	0|0	0|0	0|0	0|0	0|0	0|0	0|0	0|0	0|0	0|0	0|0	0|0	0|0	0|0	0|1	0|0	0|0	0|1	0|1	0|0	0|1	0|0	0|1	3.26	3.22	2.66	2.1	2.54	2.76	2.7	2.26	2.1	2.28	2.08	2	2.46	2.24	1.8	2.12
11	11:20455601-20457600	CN0	deletion	1|1	0|1	0|1	1|1	1|1	0|1	0|1	1|1	0|1	0|1	0|1	1|1	1|1	1|1	0|1	0|1	0|1	1|1	0|1	0|1	1|1	1|1	0|1	1|1	1|1	1|1	0|1	1|1	1|1	1|1	0.4	0.78	0.82	0.5	0.48	0.68	0.64	0.5	0.74	0.6	0.6	0.5	0.32	0.48	0.64	0.72
11	11:21314801-21316400	CN0	deletion	0|1	0|1	1|1	0|1	0|1	0|1	0|1	0|1	0|1	1|1	0|0	0|1	0|1	0|1	0|1	0|1	0|0	0|1	0|0	0|0	0|1	0|1	0|1	0|1	1|1	1|1	1|1	0|1	0|1	0|1	0.5	1.08	0.42	0.66	1.14	0.52	0.46	0.52	0.68	0.38	2.12	1.24	1.04	1.16	1.26	1.3
11	11:21360801-21362400	CN0	deletion	0|1	0|1	0|1	0|0	0|1	0|1	0|1	0|1	0|1	0|0	1|1	0|1	1|1	0|1	0|1	1|1	1|1	0|1	1|1	1|1	0|0	0|1	0|1	0|1	0|1	0|1	0|1	0|1	0|1	0|1	1.22	0.66	1.12	1.48	0.76	1.2	0.66	0.96	1.16	2.06	0	0.66	0.38	0.6	0.56	0.46
11	11:22533601-22552800	CNH	duplication	1|1	1|1	1|1	1|1	1|1	1|1	1|1	1|1	1|1	1|1	1|1	1|1	1|1	1|1	1|1	1|1	1|1	1|1	1|1	1|1	1|1	1|1	1|1	1|1	1|1	1|1	1|1	1|1	1|1	1|1	10.78	20.96	14.16	11	12.52	17.96	8.44	12.02	16.46	12.2	25.02	30.62	19.84	21.3	29.14	30.56
11	11:22557601-22598000	CNH	duplication	1|1	1|1	1|1	1|1	1|1	1|1	1|1	1|1	1|1	1|1	1|1	1|1	1|1	1|1	1|1	1|1	1|1	1|1	1|1	1|1	1|1	1|1	1|1	1|1	1|1	1|1	1|1	1|1	1|1	1|1	21.54	37.6	22.38	33.36	26.14	26.06	24.74	18.9	23.84	25.24	21.36	21.54	21.24	20.94	24.12	25.12
12	12:1601-16000	CNH	duplication	1|1	1|1	1|1	1|1	1|1	1|1	1|1	1|1	1|1	1|1	1|1	1|1	1|1	1|1	1|1	1|1	1|1	1|1	1|1	1|1	1|1	1|1	1|1	1|1	1|1	1|1	1|1	1|1	1|1	1|1	25.64	46.58	25.38	38.24	31.76	32.86	29.48	22.58	27.96	29.6	24.24	26.78	27.38	25.82	29.8	33.28
12	12:19201-21600	CNH	duplication	1|1	1|1	1|1	1|1	1|1	1|1	1|1	1|1	1|1	1|1	1|1	1|1	1|1	1|1	1|1	1|1	1|1	1|1	1|1	1|1	1|1	1|1	1|1	1|1	1|1	1|1	1|1	1|1	1|1	1|1	33.54	49.48	30.44	44.18	39.36	46.2	31.1	32.02	37.76	38.5	30.1	38	37	37.62	35.64	43.76
12	12:21601-60000	CNH	duplication	1|1	1|1	1|1	1|1	1|1	1|1	1|1	1|1	1|1	1|1	1|1	1|1	1|1	1|1	1|1	1|1	1|1	1|1	1|1	1|1	1|1	1|1	1|1	1|1	1|1	1|1	1|1	1|1	1|1	1|1	7.44	14.9	10.28	12.2	13.36	17.5	10.44	10.5	14	14.26	15.6	14.1	14.28	11.78	12.84	16.78
12	12:68001-110800	CN2,CNH	duplication	1|1	2|2	2|2	2|2	2|2	2|2	1|2	1|2	2|2	2|2	2|2	2|2	2|2	2|2	2|2	2|2	2|2	2|2	1|2	2|2	2|2	2|2	2|2	1|1	2|2	2|2	2|2	1|2	2|2	1|1	4.38	7.88	6.22	8.14	8.6	10.08	5.44	5.42	8.18	10.06	7.98	8.02	5.74	5.68	6.24	9.28
12	12:116401-119200	CNH	duplication	1|1	1|1	1|1	1|1	1|1	1|1	1|1	1|1	1|1	1|1	1|1	1|1	1|1	1|1	1|1	1|1	1|1	1|1	1|1	1|1	1|1	1|1	1|1	1|1	1|1	1|1	1|1	1|1	1|1	1|1	50.82	64.46	40.6	51.94	61.88	48.02	45.98	39.32	44.74	62.5	31.02	42.3	39.74	42.56	35.74	46.58
12	12:119601-121600	CN2,CNH	duplication	1|1	1|2	0|1	0|1	1|2	1|2	1|1	1|1	1|1	1|1	1|2	0|1	0|1	0|1	1|1	1|1	0|1	0|1	0|1	0|1	1|1	0|1	1|1	0|1	0|1	0|1	0|1	0|1	1|1	0|1	4.02	5.12	3.44	3.34	5.34	4.88	3.66	4.18	4.1	3.64	4.66	3.4	3.34	3.04	3.68	4.38
12	12:128801-131200	CN2	duplication	0|1	0|1	0|0	0|0	0|0	0|0	0|1	0|0	0|0	0|1	0|0	0|0	0|0	0|0	0|0	0|0	0|0	0|0	0|0	0|0	0|1	0|0	0|1	0|0	0|0	0|0	0|0	0|0	0|1	0|0	3.24	2.6	2.04	2	2.38	2.36	2.94	2.32	1.7	2.64	2.18	1.42	2.12	1.54	2.16	1.68
12	12:1005201-1007200	CN0	deletion	0|1	0|1	0|0	0|0	0|0	0|0	0|1	0|0	0|0	0|0	0|0	0|0	0|1	0|0	0|0	0|0	0|0	0|1	0|0	0|0	0|0	0|1	0|0	0|0	0|0	0|1	0|0	0|1	0|0	0|1	1.22	1.48	1.84	1.7	1.86	1.84	1.22	1.7	1.58	1.7	2.14	1.8	1.16	1.8	1.98	2.22
12	12:1628001-1630000	CN0	deletion	0|1	0|0	0|0	0|0	0|0	0|0	0|1	0|1	0|0	0|0	0|0	0|0	0|0	0|1	0|0	0|0	0|0	0|1	0|0	0|0	0|0	0|0	0|0	0|0	0|0	0|0	0|0	0|1	0|0	0|1	1.22	2.02	1.56	1.86	1.78	2.16	1.24	1.36	1.52	1.8	2.12	1.66	1.46	1.4	1.52	1.54
12	12:2009601-2011600	CN0	deletion	0|1	0|0	0|0	0|0	0|0	0|0	0|1	0|0	0|1	0|0	0|0	0|0	0|1	0|0	0|1	0|0	0|1	0|0	0|0	0|0	0|0	0|0	0|0	0|0	0|1	0|0	0|0	0|1	0|0	0|0	1.42	1.86	1.62	1.54	1.84	1.86	1.28	1.64	1.44	1.76	2.08	1.54	1.46	1.8	1.26	1.96
12	12:3031201-3032800	CN0	deletion	0|1	0|1	0|1	0|1	0|1	0|0	0|1	0|1	0|1	0|1	0|1	0|0	0|0	0|1	0|0	0|0	0|1	0|1	0|1	0|1	0|1	0|1	0|0	0|1	0|1	0|1	0|1	0|1	0|1	0|1	1.2	1.38	1.28	1.16	1.2	1.74	0.72	1.08	1.18	1.04	1.44	1.64	1.56	0.94	1.56	1.74
12	12:3690801-3692400	CN2,CNH	duplication	2|2	1|2	1|2	2|2	2|2	2|2	2|2	2|2	2|2	2|2	2|2	2|2	2|2	2|2	2|2	2|2	2|2	1|2	1|2	2|2	2|2	2|2	2|2	2|2	2|2	1|2	1|2	2|2	1|2	1|2	6.34	4.6	5.1	5.82	6.96	7.36	7.46	9.9	6.72	7.54	9.06	6.96	6.76	7.22	8.3	6.88
12	12:8155201-8156800	CN0,CN2	duplication	0|0	0|0	0|0	0|0	0|0	0|0	0|0	0|0	0|2	0|0	0|0	0|0	0|2	0|0	0|0	0|2	0|1	0|0	0|0	0|0	0|0	0|0	0|1	0|0	0|0	0|0	0|0	0|2	0|0	0|2	1.86	2.04	1.82	2.32	1.62	2.12	2.06	1.8	2.56	2.2	1.88	2.24	3.1	1.7	2.14	2.78
12	12:8287201-8289200	CNH	duplication	1|1	1|1	1|1	1|1	1|1	1|1	1|1	1|1	1|1	1|1	1|1	1|1	1|1	1|1	1|1	1|1	1|1	1|1	1|1	1|1	1|1	1|1	1|1	1|1	1|1	1|1	1|1	1|1	1|1	1|1	39.16	40.18	37.62	38.62	35.2	38.22	33.76	35.08	43.7	36.4	45.86	44.62	46.46	43.42	43.48	49.22
12	12:8379601-8384400	CN0	deletion	0|1	0|0	0|1	0|1	0|0	0|0	0|0	0|0	0|0	0|1	0|0	0|1	0|1	0|1	0|0	0|1	0|0	0|1	0|0	0|0	0|0	0|0	0|0	0|0	0|0	0|0	0|0	0|0	0|0	0|0	1.06	1.88	1.1	0.98	2.18	1.86	2	1.98	1.9	0.98	2.1	1.1	1.04	1.08	2.06	1.02
12	12:10717201-10719200	CN0,CN2	deletion	0|1	0|1	0|1	0|0	0|0	0|2	0|0	0|1	0|0	0|0	0|0	0|0	0|0	0|0	0|0	0|0	0|0	0|0	0|0	0|0	0|0	0|0	0|0	0|0	0|0	0|0	0|0	0|0	0|0	0|0	1.08	0.86	1.04	1.98	1.52	2.56	2.18	1.1	2.02	2.24	2.14	2.16	1.8	1.94	1.5	2.08
12	12:11696001-11698000	CN2	duplication	1|1	0|0	0|0	0|1	0|1	0|0	0|1	0|1	0|0	0|0	0|0	0|0	0|0	0|1	0|0	0|0	0|0	0|1	0|0	0|0	0|0	0|1	0|0	0|0	0|0	0|1	0|0	0|1	0|0	0|0	3.72	2.12	2.28	2.46	2.66	2.06	2.88	2.86	1.72	2.28	2.32	2.2	2.2	2.56	1.96	1.52
12	12:12076401-12079200	CN2	duplication	0|1	0|1	0|1	1|1	0|1	0|0	1|1	0|1	0|1	1|1	1|1	0|0	1|1	0|0	0|0	1|1	0|1	0|0	1|1	0|0	0|0	1|1	0|0	0|0	0|0	0|0	0|1	0|0	0|0	0|0	2.66	3.08	3.3	3.6	2.94	2.1	3.86	2.98	3.2	4.4	4.48	1.68	3.68	1.82	2.14	3.52
12	12:12080801-12088400	CN2	duplication	0|0	0|1	0|1	0|1	0|1	0|0	1|1	0|1	0|1	1|1	1|1	0|0	1|1	0|0	0|0	0|1	0|1	0|0	0|1	0|0	0|0	1|1	0|0	0|0	0|0	0|0	0|1	0|0	0|0	0|0	1.94	3.26	3.22	3.3	3.18	2.34	3.62	2.9	3.14	3.74	4.3	2.1	3.64	2.04	1.96	3.16
12	12:12088801-12093200	CN2	duplication	0|0	0|1	0|1	0|1	0|1	0|0	0|1	0|1	0|1	1|1	1|1	0|0	0|1	0|0	0|0	1|1	0|1	0|0	0|1	0|0	0|0	0|1	0|0	0|0	0|0	0|0	0|1	0|0	0|0	0|0	2.02	3.38	3.3	3.34	3.34	2.06	3.28	2.64	3.1	4.44	4.38	2.3	3.4	2.18	2	3.58
12	12:13802001-13804000	CN0	deletion	0|0	0|0	0|0	0|1	0|1	0|0	0|0	0|1	0|1	0|1	0|0	0|0	0|0	0|0	0|0	0|0	0|1	0|0	0|0	0|1	0|1	0|0	0|0	0|0	0|1	0|0	0|1	0|1	0|1	0|1	1.74	1.52	2.1	1.18	1	1.58	2.36	1.18	0.9	1.26	2.24	1.52	2.16	1.82	1.74	1.96
12	12:15156001-15159200	CN0	deletion	0|1	0|1	0|1	0|1	0|1	0|1	0|1	0|1	0|0	0|1	0|1	0|0	0|1	0|1	0|1	0|0	0|1	0|1	0|1	0|1	0|1	0|1	0|0	0|1	0|1	0|1	0|1	0|1	0|1	0|1	1.2	1.16	1.04	1.2	1.28	1.5	0.76	1.26	1.64	1.14	1.02	1.6	1.18	1.14	1.18	1.64
12	12:16136001-16138000	CN0,CN2	deletion	0|0	0|0	0|0	0|0	0|1	0|1	0|0	0|0	0|1	0|0	0|0	0|1	0|0	0|0	0|0	0|1	0|1	0|1	0|0	0|2	0|1	0|1	0|0	0|1	0|1	0|0	0|0	0|1	0|1	0|1	2.14	1.62	2.08	2.1	1.1	1.2	1.92	1.48	1.32	2.18	2.42	1.1	1.56	1.52	2.06	1.36
12	12:17278401-17282400	CN2	duplication	0|1	0|0	0|0	0|0	0|0	0|0	0|1	0|0	0|1	0|1	0|0	0|0	0|1	0|1	0|0	0|0	0|0	0|1	0|0	0|0	0|0	0|1	0|0	0|0	0|0	0|1	0|0	0|1	0|0	0|1	2.68	2.14	2.12	2.46	1.58	2.16	2.8	2.3	2.74	2.56	1.8	2.32	2.92	2.58	1.96	2.3
12	12:17296401-17298400	CN2	duplication	0|1	0|0	0|0	0|0	0|0	0|0	0|1	0|0	0|0	0|1	0|0	0|0	0|0	0|0	0|0	0|0	0|0	0|1	0|0	0|0	0|0	0|1	0|0	0|0	0|1	0|1	0|0	0|1	0|0	0|1	2.56	1.88	2.4	2.2	2.26	2.06	2.52	2.14	2.08	2.54	1.88	1.58	2.46	2.28	2.04	1.78
12	12:17637201-17644400	CNH	duplication	1|1	1|1	1|1	1|1	1|1	1|1	1|1	1|1	1|1	1|1	1|1	1|1	1|1	1|1	1|1	1|1	1|1	1|1	1|1	1|1	1|1	1|1	1|1	1|1	1|1	1|1	1|1	1|1	1|1	1|1	45.16	29.98	40.1	37.26	41.28	44.66	44.78	47.8	39.5	47.44	42.92	42	42.7	39.52	41.12	43.22
12	12:18336001-18493600	CN2,CNH	duplication	2|2	2|2	0|1	0|1	0|1	0|1	2|2	0|1	0|1	0|1	2|2	0|1	0|1	0|1	0|1	0|1	0|1	0|1	0|1	0|1	0|1	2|2	2|2	2|2	0|1	0|1	0|1	0|1	0|1	0|1	62.34	25.34	2.38	2.94	2.46	2.98	24.6	2.74	2.78	2.84	30.22	2.66	2.92	2.88	2.64	2.54
12	12:18621201-18622800	CN2,CNH	duplication	2|2	2|2	1|2	2|2	1|2	2|2	2|2	2|2	2|2	2|2	2|2	2|2	2|2	2|2	1|2	2|2	2|2	2|2	1|2	2|2	2|2	2|2	2|2	2|2	1|2	2|2	2|2	2|2	1|2	2|2	48.66	18.92	4.84	7.48	5.14	5.86	24.32	6.66	5.62	5.96	18.28	5.8	7.22	6.86	5.3	5.48
12	12:18808801-18812000	CNH	duplication	1|1	1|1	1|1	1|1	1|1	1|1	1|1	1|1	1|1	1|1	1|1	1|1	1|1	1|1	1|1	1|1	1|1	1|1	1|1	1|1	1|1	1|1	1|1	1|1	1|1	1|1	1|1	1|1	1|1	1|1	46.88	51.02	60.34	51.82	58.8	70.7	52.4	55.36	75.2	58.98	46.82	72.74	54.68	51.96	58.88	67.18
12	12:19241601-19245200	CN0	deletion	0|0	0|0	0|0	0|0	0|0	0|0	0|0	0|0	0|0	0|0	0|0	0|1	0|1	0|0	0|0	0|1	0|0	0|0	0|0	0|0	0|0	0|0	0|0	0|0	0|0	0|1	1|1	0|0	0|0	0|0	2.22	2.06	2.02	2.24	2.3	1.98	2	2.22	1.88	1.88	2.02	1.12	1.16	2.48	1.92	1.12
12	12:21196001-21198400	CNH	duplication	1|1	1|1	1|1	1|1	1|1	1|1	1|1	1|1	1|1	1|1	1|1	1|1	1|1	1|1	1|1	1|1	1|1	1|1	1|1	1|1	1|1	1|1	1|1	1|1	1|1	1|1	1|1	1|1	1|1	1|1	79.62	72.7	70.48	93.62	63.8	64.28	68.9	74.76	78.52	67.24	50.46	67.14	74.58	72.26	66.8	75.48
12	12:21551201-21554400	CN0	deletion	0|0	0|1	0|0	0|1	0|1	0|1	0|1	0|1	0|1	0|1	0|1	0|1	0|0	0|0	0|1	0|1	0|1	0|0	0|1	0|1	0|1	0|1	0|1	0|1	0|0	0|0	0|1	0|0	0|1	0|0	1.8	1.24	1.52	1.1	1.22	1.38	1.24	1.3	1.06	1.34	0.94	1.12	2.36	1.68	1.08	1.38
12	12:21578801-21584800	CN2,CNH	duplication	1|1	1|2	1|2	1|2	1|2	1|2	0|1	0|1	1|2	1|2	1|1	1|2	1|2	1|1	1|1	2|2	0|1	1|2	0|1	0|1	1|1	1|1	1|2	1|1	1|1	1|1	1|1	0|1	0|1	0|1	4.02	5.38	5.06	5.54	5.32	5.44	3.16	3.54	4.82	4.62	3.66	5.42	4.56	4.44	3.86	5.72
12	12:21586401-21588400	CNH	duplication	1|1	1|1	1|1	1|1	1|1	1|1	1|1	1|1	1|1	1|1	1|1	1|1	1|1	1|1	1|1	1|1	1|1	1|1	1|1	1|1	1|1	1|1	1|1	1|1	1|1	1|1	1|1	1|1	1|1	1|1	43.78	47.1	43.9	53.22	44.86	49.18	43.46	42.12	69.44	55.48	32.4	54.2	45.26	41.2	46.6	55.98
12	12:21588401-21607200	CNH	duplication	1|1	1|1	1|1	1|1	1|1	1|1	1|1	1|1	1|1	1|1	1|1	1|1	1|1	1|1	1|1	1|1	1|1	1|1	1|1	1|1	1|1	1|1	1|1	1|1	1|1	1|1	1|1	1|1	1|1	1|1	51.72	79.82	83.86	75.9	82.48	89.2	47.62	58.84	89.44	76.5	69.54	75.08	70.04	60.48	60.5	97.04
13	13:801-25600	CNH	duplication	1|1	1|1	1|1	1|1	1|1	1|1	1|1	1|1	1|1	1|1	1|1	1|1	1|1	1|1	1|1	1|1	1|1	1|1	1|1	1|1	1|1	1|1	1|1	1|1	1|1	1|1	1|1	1|1	1|1	1|1	15.6	33.44	17.88	28.74	20.74	21.92	21.24	15.18	19.42	19.32	19.38	18.62	18.1	16.26	22.14	21.44
13	13:26001-50000	CNH	duplication	1|1	1|1	1|1	1|1	1|1	1|1	1|1	1|1	1|1	1|1	1|1	1|1	1|1	1|1	1|1	1|1	1|1	1|1	1|1	1|1	1|1	1|1	1|1	1|1	1|1	1|1	1|1	1|1	1|1	1|1	9.28	16.22	11.76	13.1	17.46	20.14	11.58	12.56	16.86	15.98	16.02	14.64	16.66	14.3	14.42	17.8
13	13:55601-57600	CNH	duplication	1|1	1|1	1|1	1|1	1|1	1|1	1|1	1|1	1|1	1|1	1|1	1|1	1|1	1|1	1|1	1|1	1|1	1|1	1|1	1|1	1|1	1|1	1|1	1|1	1|1	1|1	1|1	1|1	1|1	1|1	17.32	26.44	15.16	22.66	22.76	28.64	18.44	13.04	22.62	19.7	16.7	22.06	20.94	20.96	22.12	27.86
13	13:58401-126800	CNH	duplication	1|1	1|1	1|1	1|1	1|1	1|1	1|1	1|1	1|1	1|1	1|1	1|1	1|1	1|1	1|1	1|1	1|1	1|1	1|1	1|1	1|1	1|1	1|1	1|1	1|1	1|1	1|1	1|1	1|1	1|1	13.02	14.3	10.82	13.32	26.64	19.3	15.22	7.28	25.28	12.98	16.8	15.92	24.5	23.7	25.28	29.34
13	13:130001-131600	CNH	duplication	1|1	1|1	1|1	1|1	1|1	1|1	1|1	1|1	1|1	1|1	1|1	1|1	1|1	1|1	1|1	1|1	1|1	1|1	1|1	1|1	1|1	1|1	1|1	1|1	1|1	1|1	1|1	1|1	1|1	1|1	45.28	39.18	46.72	38.62	49.86	48.34	35.18	35.66	49.28	44.84	42.54	51	49.28	40.78	42.56	53.88
13	13:134801-139200	CNH	duplication	1|1	1|1	1|1	1|1	1|1	1|1	1|1	1|1	1|1	1|1	1|1	1|1	1|1	1|1	1|1	1|1	1|1	1|1	1|1	1|1	1|1	1|1	1|1	1|1	1|1	1|1	1|1	1|1	1|1	1|1	69.64	66.8	67.42	85.38	57.54	57.46	64	66	70.24	60.06	47.62	60.26	72.18	66.52	62.08	66.6
13	13:304401-306400	CN2	duplication	0|1	0|0	0|0	0|0	0|1	0|0	0|1	0|1	0|0	0|0	0|0	0|0	0|0	0|1	0|0	0|0	0|0	0|0	0|0	0|1	0|0	0|1	0|0	0|0	0|0	0|0	0|0	0|1	0|0	0|1	3.04	2.14	2.04	2.38	2.64	2.34	2.98	2.8	2.02	2.24	1.94	2	2.1	2.58	2	1.66
13	13:1992801-1994400	CN0	deletion	0|0	0|0	0|0	0|0	0|1	0|0	0|1	1|1	1|1	1|1	0|1	0|0	0|0	0|1	0|1	0|0	0|0	0|1	0|1	0|0	0|0	0|1	1|1	1|1	0|0	0|0	0|1	0|1	0|1	0|1	1.64	1.84	1.7	2.1	1.18	2.34	1.1	0.34	0.26	0.38	0.94	1.58	1.58	0.92	0.78	2.1
13	13:2000001-2002000	CN0	deletion	0|1	0|1	0|1	0|1	1|1	0|1	1|1	0|1	0|1	0|1	0|1	1|1	0|1	0|1	1|1	0|1	0|1	1|1	1|1	0|1	0|1	1|1	1|1	1|1	0|1	0|1	0|1	0|1	0|1	1|1	0.94	0.78	0.52	1.1	0.4	1.2	0.46	1.26	0.58	0.74	0.66	0.02	0.54	0.56	0	0.54
13	13:2025601-2027600	CN0	deletion	1|1	1|1	1|1	1|1	0|1	1|1	0|1	0|0	0|0	0|0	0|1	0|1	1|1	0|1	0|1	1|1	1|1	0|0	0|1	1|1	0|1	0|0	0|0	0|0	1|1	1|1	0|1	0|1	0|1	0|1	0.18	0.52	0.52	0.06	1.1	0.2	1.38	1.52	2.14	2	1.4	0.68	0.48	1.36	0.9	0.42
13	13:2028801-2031200	CN0	deletion	1|1	0|1	0|1	1|1	0|1	1|1	0|1	1|1	0|1	1|1	0|1	0|0	0|1	0|1	0|0	0|1	1|1	0|0	0|1	0|1	1|1	0|1	0|0	0|0	1|1	1|1	1|1	1|1	0|1	0|1	0.32	0.74	0.76	0.32	1.12	0.46	1.08	0.46	1.08	0.44	1.2	1.96	1.26	0.98	2.04	1.18
13	13:2033201-2035200	CN0,CN2	deletion	0|1	0|1	0|0	0|1	0|1	0|1	0|1	0|1	0|1	0|1	0|1	0|0	0|1	0|1	0|2	0|1	1|1	0|0	0|1	0|1	1|1	0|1	0|0	0|0	1|1	0|1	1|1	0|1	0|1	0|1	0.82	1.2	1.58	0.62	0.86	0.6	1.4	1.36	1.32	1.12	1.4	1.84	1.02	1.24	2.52	1.28
13	13:2036001-2037600	CN0	deletion	1|1	0|0	0|1	1|1	0|1	1|1	0|1	0|1	0|1	1|1	0|1	0|0	0|1	0|1	0|0	0|1	1|1	0|0	0|0	0|1	1|1	0|0	0|0	0|0	1|1	1|1	1|1	1|1	0|0	0|1	0.3	1.6	1.2	0.4	1.2	0.38	1.16	0.52	1.12	0.38	1.36	1.5	0.92	1.14	1.72	1.24
13	13:2243201-2246000	CNH	duplication	1|1	1|1	1|1	1|1	1|1	1|1	1|1	1|1	1|1	1|1	1|1	1|1	1|1	1|1	1|1	1|1	1|1	1|1	1|1	1|1	1|1	1|1	1|1	1|1	1|1	1|1	1|1	1|1	1|1	1|1	54.06	46.46	49.32	51.04	53.62	50.48	45.54	50.86	61.16	54.68	51.28	55.46	53.9	58.22	51.24	57.26
13	13:5202401-5204000	CNH	duplication	1|1	1|1	1|1	1|1	1|1	1|1	1|1	1|1	1|1	1|1	1|1	1|1	1|1	1|1	1|1	1|1	1|1	1|1	1|1	1|1	1|1	1|1	1|1	1|1	1|1	1|1	1|1	1|1	1|1	1|1	25.26	36.12	26.08	20.6	32	22.82	23.3	28.42	31.66	27.94	31.14	21.42	26.72	20.2	20.06	31.46
13	13:8474001-8494800	CN2	duplication	0|1	0|0	0|1	0|1	0|0	1|1	0|1	0|0	1|1	0|0	0|0	0|0	0|1	0|1	0|1	0|1	0|0	0|0	0|0	0|1	0|1	0|1	1|1	0|1	0|1	0|1	1|1	0|1	0|0	0|0	3.06	2.14	3.04	2.92	1.98	4.02	3.02	2	4.22	1.98	2.04	2.22	3	3.18	3.24	3.2
13	13:8496001-8498000	CNH	duplication	1|1	1|1	1|1	1|1	1|1	1|1	1|1	1|1	1|1	1|1	1|1	1|1	1|1	1|1	1|1	1|1	1|1	1|1	1|1	1|1	1|1	1|1	1|1	1|1	1|1	1|1	1|1	1|1	1|1	1|1	16.56	12.84	18.38	16.3	15.94	13.9	16.74	15.56	17.08	17.54	12.4	16.04	12.78	13.52	12.6	13.68
13	13:8501201-8506400	CN2	duplication	0|1	0|0	0|1	0|1	0|0	1|1	0|1	0|0	1|1	0|0	0|0	0|0	1|1	0|1	0|1	0|1	0|0	0|0	0|0	0|1	0|1	0|1	1|1	0|1	0|1	0|1	1|1	0|1	0|0	0|0	3.08	2.22	3.04	3.08	2.04	4.02	2.88	1.76	4.4	2.2	1.88	2.4	3.62	3.18	3.18	3.04
13	13:8506801-8510800	CN2,CNH	duplication	0|1	0|0	1|1	0|1	0|0	1|1	1|1	0|0	1|2	0|0	0|0	0|0	1|1	0|1	0|1	1|1	0|0	0|0	0|0	1|1	0|1	0|1	1|1	0|1	0|1	0|1	1|2	0|1	0|0	0|1	3.3	2.06	3.64	3.32	2.16	4.3	3.52	2.24	4.84	2.16	1.94	2.06	3.96	3.12	3.26	3.64
13	13:8513201-8616000	CNH	duplication	1|1	1|1	1|1	1|1	1|1	1|1	1|1	1|1	1|1	1|1	1|1	1|1	1|1	1|1	1|1	1|1	1|1	1|1	1|1	1|1	1|1	1|1	1|1	1|1	1|1	1|1	1|1	1|1	1|1	1|1	33.34	49.32	46.44	48.12	53.68	58.28	25.6	30.22	54.56	45.98	38.64	46.12	41.94	36.54	37.2	61.28
13	13:8621601-8623200	CNH	duplication	1|1	1|1	1|1	1|1	1|1	1|1	1|1	1|1	1|1	1|1	1|1	1|1	1|1	1|1	1|1	1|1	1|1	1|1	1|1	1|1	1|1	1|1	1|1	1|1	1|1	1|1	1|1	1|1	1|1	1|1	50.92	44.86	48.76	49.08	49.88	54.04	43.76	49	58.14	50.1	50.1	53.64	51.06	54	49	58.86
13	13:8626001-8630400	CN2,CNH	duplication	1|2	2|2	2|2	2|2	2|2	2|2	1|2	2|2	2|2	2|2	2|2	2|2	2|2	2|2	2|2	2|2	2|2	2|2	2|2	2|2	2|2	2|2	2|2	2|2	2|2	2|2	2|2	1|2	2|2	2|2	5.58	8.92	9.96	10.96	9.24	9.7	5.4	6.46	8.36	8.48	5.88	9.16	6.8	6.9	5.94	10.4
13	13:8632001-8635200	CNH	duplication	1|1	1|1	1|1	1|1	1|1	1|1	1|1	1|1	1|1	1|1	1|1	1|1	1|1	1|1	1|1	1|1	1|1	1|1	1|1	1|1	1|1	1|1	1|1	1|1	1|1	1|1	1|1	1|1	1|1	1|1	19.32	16.8	19.26	17.48	18.76	18.28	8.42	14.02	21.66	17.84	15.8	13.38	17.04	15.2	16.08	16.12
13	13:8637601-8648000	CNH	duplication	1|1	1|1	1|1	1|1	1|1	1|1	1|1	1|1	1|1	1|1	1|1	1|1	1|1	1|1	1|1	1|1	1|1	1|1	1|1	1|1	1|1	1|1	1|1	1|1	1|1	1|1	1|1	1|1	1|1	1|1	12.58	12.4	17.14	14.04	13.72	12.32	6.36	11.8	17.96	13.34	12.36	10.94	12.3	11.82	12.24	12.6
13	13:8648801-8650400	CNH	duplication	1|1	1|1	1|1	1|1	1|1	1|1	1|1	1|1	1|1	1|1	1|1	1|1	1|1	1|1	1|1	1|1	1|1	1|1	1|1	1|1	1|1	1|1	1|1	1|1	1|1	1|1	1|1	1|1	1|1	1|1	13.52	11.7	17.64	14.42	13.24	10.86	6.16	10.34	16.62	13.22	11.84	12.52	12.66	11.74	10.48	12.12
13	13:8653601-8656000	CNH	duplication	1|1	1|1	1|1	1|1	1|1	1|1	1|1	1|1	1|1	1|1	1|1	1|1	1|1	1|1	1|1	1|1	1|1	1|1	1|1	1|1	1|1	1|1	1|1	1|1	1|1	1|1	1|1	1|1	1|1	1|1	18.82	12.72	15.88	20	18.6	13.74	14.26	14.68	20.82	19.64	13.72	21.92	19.04	18.42	18.14	21.54
13	13:8657201-8752800	CNH	duplication	1|1	1|1	1|1	1|1	1|1	1|1	1|1	1|1	1|1	1|1	1|1	1|1	1|1	1|1	1|1	1|1	1|1	1|1	1|1	1|1	1|1	1|1	1|1	1|1	1|1	1|1	1|1	1|1	1|1	1|1	13.98	14.16	17.92	16.54	16.04	14.76	8.52	14.34	18.92	15.1	15.38	13.28	14.34	14.28	14.84	15.84
13	13:8772001-8774000	CN0,CN2	duplication	0|2	2|2	0|0	0|0	0|1	0|2	0|0	0|1	0|0	0|2	0|0	0|2	2|2	2|2	0|0	0|0	0|1	2|2	0|0	0|0	0|2	0|1	0|1	0|1	2|2	0|2	0|2	0|2	0|0	2|2	2.8	4.18	1.82	2.38	1.2	2.64	1.66	1.38	2.5	3.24	2.2	2.76	3.86	3.54	2.46	2.42
13	13:8777201-8778800	CN0,CN2,CNH	duplication	3|3	0|0	2|2	2|2	2|3	3|3	0|2	0|1	3|3	0|0	2|2	3|3	3|3	3|3	3|3	3|3	0|2	3|3	2|3	2|3	3|3	0|2	0|2	0|2	3|3	2|3	2|3	2|2	3|3	2|3	5.76	1.6	3.78	4.34	4.92	7.58	3.06	1.06	5.94	1.68	4.62	7.34	6.4	7.56	6.66	5.88
13	13:8786001-8790400	CN2,CNH	duplication	1|1	0|1	0|1	1|1	1|2	1|1	1|2	0|0	1|1	0|1	0|0	1|1	1|1	1|1	0|1	1|1	0|1	1|1	0|1	0|1	1|1	2|2	2|2	2|2	1|1	1|1	0|1	1|1	1|1	1|1	3.86	3.18	3.04	3.64	4.54	3.8	4.48	2.16	3.58	2.64	1.84	3.56	3.94	3.58	3.28	3.74
13	13:8815201-8825600	CNH	duplication	1|1	1|1	1|1	1|1	1|1	1|1	1|1	1|1	1|1	1|1	1|1	1|1	1|1	1|1	1|1	1|1	1|1	1|1	1|1	1|1	1|1	1|1	1|1	1|1	1|1	1|1	1|1	1|1	1|1	1|1	18.38	16.56	21.52	17.88	17.78	16.32	10.82	16.94	21.28	17.74	17.3	15.64	17.78	16.74	16.26	18.48
13	13:8830001-8831600	CNH	duplication	1|1	1|1	1|1	1|1	1|1	1|1	1|1	1|1	1|1	1|1	1|1	1|1	1|1	1|1	1|1	1|1	1|1	1|1	1|1	1|1	1|1	1|1	1|1	1|1	1|1	1|1	1|1	1|1	1|1	1|1	24.96	21.02	19.32	15.12	20.44	18.46	22.78	21.4	29.14	24.18	17.1	20.04	17.22	19.12	18.86	17.96
13	13:8832401-8836800	CNH	duplication	1|1	1|1	1|1	1|1	1|1	1|1	1|1	1|1	1|1	1|1	1|1	1|1	1|1	1|1	1|1	1|1	1|1	1|1	1|1	1|1	1|1	1|1	1|1	1|1	1|1	1|1	1|1	1|1	1|1	1|1	15.36	13.56	17.3	13.76	18.94	13.82	9.4	15.34	18.92	14.96	16.42	12.98	12.78	14.54	16.76	15.58
13	13:8841601-8896000	CN2	duplication	0|1	0|0	0|1	0|1	0|0	1|1	0|1	0|0	1|1	0|0	0|0	0|0	0|1	0|1	0|1	0|1	0|0	0|0	0|0	0|1	0|1	0|1	1|1	0|1	0|1	0|1	1|1	0|1	0|0	0|0	2.96	1.86	2.9	2.88	1.92	3.86	2.92	1.9	4.08	1.96	1.68	2.02	3	3	2.86	2.92
13	13:10237601-10239600	CN0	deletion	0|1	0|1	0|1	0|1	0|1	0|0	0|1	0|1	0|1	0|1	0|0	0|1	0|1	0|1	0|1	0|1	0|0	1|1	0|1	0|0	0|1	0|1	0|1	0|0	0|1	0|1	0|0	0|1	0|1	0|1	0.7	1.3	1.38	0.76	1.04	1.58	0.94	0.5	1.18	1.32	1.5	0.64	0.54	0.84	1.02	0.7
13	13:10670801-10672800	CN2	duplication	0|1	0|0	0|0	0|0	0|1	0|0	0|1	0|1	0|0	0|0	0|0	0|0	0|1	0|0	0|0	0|0	0|0	0|0	0|0	0|0	0|0	0|1	0|1	0|0	0|0	0|0	0|0	0|1	0|0	0|1	3.2	2.42	2.34	2.46	2.56	2	3.28	2.94	1.8	2.3	1.74	2	2.6	2.22	2	1.72
13	13:10692001-10693600	CN0,CN2	duplication	0|2	0|0	0|0	0|0	0|0	0|0	0|2	0|0	0|0	0|0	0|0	0|0	0|0	0|0	0|0	0|1	0|0	0|2	0|0	0|0	0|0	0|0	0|0	0|0	0|0	0|0	0|0	0|2	0|0	0|2	3.04	2	1.96	2.44	1.68	1.88	2.82	2.14	1.64	2.18	2.1	1.86	2.34	2.28	1.82	1.36
13	13:10698401-10700400	CN0,CN2	duplication	2|2	0|0	0|2	0|0	0|0	0|1	0|2	0|2	0|0	0|0	0|0	0|0	0|0	0|0	0|0	0|1	0|0	0|0	0|0	0|0	0|0	0|2	0|0	0|0	0|0	0|0	0|2	0|2	0|0	0|2	3.54	2.44	2.6	1.92	1.94	1.5	3.2	2.96	2.24	2.14	2.02	1.72	2.14	2.12	2.08	1.34
13	13:10700801-10702800	CN2	duplication	0|1	0|0	0|0	0|0	0|0	0|0	1|1	0|1	0|0	0|0	0|0	0|0	0|0	0|0	0|0	0|0	0|0	0|0	0|1	0|0	0|0	0|0	0|0	0|0	0|0	0|0	0|0	0|1	0|0	0|0	3.26	1.88	2	2.42	2.2	2.04	3.56	2.86	1.98	2.22	2.3	1.7	2.06	2.02	2.34	1.62
13	13:10707601-10710000	CN0,CN2	duplication	0|2	0|0	0|0	0|0	0|0	0|0	0|2	0|2	0|0	0|0	0|0	0|1	0|0	0|0	0|1	0|0	0|0	0|0	0|0	0|0	0|0	0|0	0|0	0|0	0|0	0|0	0|0	0|0	0|0	0|2	2.94	2.36	2.24	2	1.68	2.32	2.7	3	1.86	2.2	2.1	1.44	1.9	2.06	1.54	1.68
13	13:10710801-10713600	CN0,CN2	duplication	0|2	0|0	0|0	0|0	0|0	0|0	0|2	0|2	0|0	0|0	0|0	0|0	0|0	0|0	0|0	0|1	0|0	0|0	0|0	0|2	0|0	0|0	0|0	0|0	0|0	0|0	0|0	0|2	0|0	0|2	3.04	2.46	2.06	2.28	2	2.38	3.18	2.86	1.78	2.34	2.44	1.82	1.78	1.88	1.68	1.22
13	13:10723601-10727600	CN0,CN2	duplication	0|2	0|0	0|0	0|0	0|0	0|0	0|2	0|2	0|0	0|0	0|0	0|0	0|0	0|0	0|0	0|1	0|0	0|0	0|0	0|0	0|0	0|0	0|0	0|0	0|0	0|0	0|0	0|2	0|0	0|0	3.28	2.08	2.32	1.98	2.08	2.3	3.3	3.02	1.64	2.26	2.22	1.74	1.84	2.02	1.76	1.24
13	13:10729201-10732000	CN0,CN2	duplication	2|2	0|0	0|0	0|0	0|0	0|0	0|2	0|2	0|0	0|2	0|0	0|0	0|0	0|0	0|0	0|1	0|0	0|2	0|0	0|0	0|0	0|0	0|0	0|0	0|2	0|2	0|0	0|2	0|0	0|0	3.84	1.96	2.38	2	2.16	2.18	3.06	2.9	1.9	2.72	1.9	2.04	1.94	2.44	1.78	1.5
13	13:13065201-13067200	CN2	duplication	1|1	0|0	0|0	0|0	0|0	0|0	0|1	0|1	0|0	0|0	0|0	0|0	0|1	0|1	0|0	0|0	0|0	0|0	0|0	0|1	0|0	0|1	0|1	0|1	0|1	0|0	0|0	0|1	0|0	0|0	3.54	2.06	2.24	2.24	2.14	1.76	2.74	2.52	2.16	2.36	2.32	2.16	2.86	2.64	2.04	1.82
13	13:14006801-14008400	CN0,CN2	duplication	0|2	0|2	0|0	0|0	0|2	0|2	0|0	0|2	0|0	0|0	0|0	0|0	0|0	0|0	0|0	0|1	0|0	0|0	0|0	0|0	0|0	0|0	0|0	0|0	0|0	0|0	0|0	0|2	0|0	0|0	3.22	2.84	1.58	2.12	2.76	2.74	2.38	3	1.96	1.78	2.3	2.06	2.04	1.86	2.3	1.2
13	13:15432801-15434800	CN0,CN2	deletion	0|2	0|0	0|0	0|0	0|0	0|0	0|0	0|0	0|0	0|0	0|0	0|0	0|2	0|2	0|2	0|2	0|0	0|0	0|0	0|0	0|1	0|1	0|0	0|0	0|1	0|1	0|1	0|1	0|1	0|1	2.94	2.38	2.42	2.3	1.96	2.52	2.12	2.16	2.04	2.14	2.28	2.16	2.7	2.74	2.68	2.62
13	13:15680001-15688000	CNH	duplication	1|1	1|1	1|1	1|1	1|1	1|1	1|1	1|1	1|1	1|1	1|1	1|1	1|1	1|1	1|1	1|1	1|1	1|1	1|1	1|1	1|1	1|1	1|1	1|1	1|1	1|1	1|1	1|1	1|1	1|1	32.18	32.92	35.8	36.98	33.4	33.02	33.1	38.92	37.98	36.6	36.86	40.26	38.66	36.9	38.64	43.24
13	13:15689201-15715200	CNH	duplication	1|1	1|1	1|1	1|1	1|1	1|1	1|1	1|1	1|1	1|1	1|1	1|1	1|1	1|1	1|1	1|1	1|1	1|1	1|1	1|1	1|1	1|1	1|1	1|1	1|1	1|1	1|1	1|1	1|1	1|1	37.52	37.62	43.36	44.12	44.34	44.14	36.06	41.82	44.06	40.58	45.84	53.96	49.16	49.42	49.14	53.64
13	13:15748401-15750400	CNH	duplication	1|1	1|1	1|1	1|1	1|1	1|1	1|1	1|1	1|1	1|1	1|1	1|1	1|1	1|1	1|1	1|1	1|1	1|1	1|1	1|1	1|1	1|1	1|1	1|1	1|1	1|1	1|1	1|1	1|1	1|1	43.64	53.84	60.12	53.7	52.28	49.96	51.04	58.34	57.12	58.44	55.68	57.18	51.34	52.4	57.52	57.92
13	13:15836401-15838400	CN2	duplication	0|1	0|0	0|1	0|0	0|0	0|0	0|0	0|0	0|0	0|1	0|0	0|0	0|0	0|0	0|0	0|0	0|0	0|0	0|1	0|0	1|1	0|1	1|1	1|1	1|1	1|1	0|1	0|1	1|1	1|1	2.54	2.06	2.68	1.86	2.4	2.4	2.32	2.3	2	2.62	2.4	1.98	1.88	1.82	2.18	1.8
13	13:15884401-15894000	CN2,CNH	duplication	1|1	0|0	0|0	0|1	0|0	0|0	1|2	0|0	0|1	0|1	0|1	0|1	0|1	0|0	0|0	0|1	0|1	0|0	0|0	0|0	1|1	1|1	0|0	0|0	1|1	1|1	1|1	1|1	1|1	1|1	4.42	2.24	2.16	3.36	2.04	2.12	4.72	2.38	2.82	3.14	3.14	3.32	3.12	2.1	1.98	2.84
13	13:15971201-15976000	CNH	duplication	1|1	1|1	1|1	1|1	1|1	1|1	1|1	1|1	1|1	1|1	1|1	1|1	1|1	1|1	1|1	1|1	1|1	1|1	1|1	1|1	1|1	1|1	1|1	1|1	1|1	1|1	1|1	1|1	1|1	1|1	24.42	34.62	34.12	33.32	42.04	38.68	28.22	28.9	36.14	37.52	37.38	36.74	26.6	36.58	31.24	32.84
13	13:15995601-16003200	CNH	duplication	1|1	1|1	1|1	1|1	1|1	1|1	1|1	1|1	1|1	1|1	1|1	1|1	1|1	1|1	1|1	1|1	1|1	1|1	1|1	1|1	1|1	1|1	1|1	1|1	1|1	1|1	1|1	1|1	1|1	1|1	26.12	37.5	38.52	36.64	42.4	40.16	31.42	32.26	37.66	42	37.78	36.78	28.38	38.38	32.38	33.46
13	13:16467601-16469200	CNH	duplication	1|1	1|1	1|1	1|1	1|1	1|1	1|1	1|1	1|1	1|1	1|1	1|1	1|1	1|1	1|1	1|1	1|1	1|1	1|1	1|1	1|1	1|1	1|1	1|1	1|1	1|1	1|1	1|1	1|1	1|1	8.36	12	11.74	11.42	10.6	10.3	9.24	9.88	10.36	12.52	11.48	8.38	8.7	10.44	10.9	9.78
13	13:16498401-16508400	CN2	duplication	0|0	0|0	0|0	0|0	1|1	0|1	0|0	0|0	0|0	0|0	0|1	0|1	0|1	0|1	0|1	0|1	1|1	0|1	0|1	1|1	0|0	0|0	0|0	0|0	0|0	0|0	0|0	0|0	0|0	0|0	2.06	2.18	2.28	2.06	3.56	3.1	2.06	2.1	2.22	2.1	3	3	3.04	3.02	3.24	2.66
13	13:16511601-16518400	CN2	duplication	0|0	0|0	0|0	0|0	0|1	0|1	0|0	0|0	0|0	0|0	0|1	0|1	0|1	0|1	0|1	0|1	1|1	0|1	0|1	1|1	0|0	0|0	0|0	0|0	0|0	0|0	0|0	0|0	0|0	0|0	2.12	2.06	2.3	1.98	3.48	3.08	2.1	2.28	2.18	2.04	2.9	3.02	3.02	3.08	3.32	2.72
13	13:17195201-17199200	CNH	duplication	1|1	1|1	1|1	1|1	1|1	1|1	1|1	1|1	1|1	1|1	1|1	1|1	1|1	1|1	1|1	1|1	1|1	1|1	1|1	1|1	1|1	1|1	1|1	1|1	1|1	1|1	1|1	1|1	1|1	1|1	32.34	36.32	33.42	32.12	34.26	31.2	35.72	38.5	33.02	32.58	29.68	30.9	33.36	30.72	30.26	30.06
13	13:17694001-17696400	CN2	duplication	0|1	0|1	0|0	0|0	0|0	0|0	0|0	0|0	0|0	0|0	0|0	0|0	0|0	0|0	0|0	0|0	0|0	0|0	0|0	0|0	0|1	0|0	0|0	0|0	0|1	0|1	1|1	0|1	0|1	0|1	2.96	3.4	2.48	2.4	2.16	2.02	2.4	2.56	2.1	2.6	2.46	1.84	2.1	2	2.24	1.86
13	13:18400001-18402800	CNH	duplication	1|1	1|1	1|1	1|1	1|1	1|1	1|1	1|1	1|1	1|1	1|1	1|1	1|1	1|1	1|1	1|1	1|1	1|1	1|1	1|1	1|1	1|1	1|1	1|1	1|1	1|1	1|1	1|1	1|1	1|1	6.1	10.28	9.28	9	10.12	8.18	12.46	8.44	9.56	9.02	8.28	7.08	6.24	9.48	6.82	6.98
13	13:18405201-18406800	CNH	duplication	1|1	1|1	1|1	1|1	1|1	1|1	1|1	1|1	1|1	1|1	1|1	1|1	1|1	1|1	1|1	1|1	1|1	1|1	1|1	1|1	1|1	1|1	1|1	1|1	1|1	1|1	1|1	1|1	1|1	1|1	16.96	13.74	13.88	15.26	22.24	21.84	14.88	15.58	21.36	17.76	21.96	23.28	17.62	26.62	19.5	16.66
13	13:18409201-18412400	CNH	duplication	1|1	1|1	1|1	1|1	1|1	1|1	1|1	1|1	1|1	1|1	1|1	1|1	1|1	1|1	1|1	1|1	1|1	1|1	1|1	1|1	1|1	1|1	1|1	1|1	1|1	1|1	1|1	1|1	1|1	1|1	9.56	16.44	17.22	15.9	15.12	14.3	14.66	12.78	12.84	16.36	14.12	10.54	8.12	14.92	9.18	10.32
13	13:18522801-18525600	CNH	duplication	1|1	1|1	1|1	1|1	1|1	1|1	1|1	1|1	1|1	1|1	1|1	1|1	1|1	1|1	1|1	1|1	1|1	1|1	1|1	1|1	1|1	1|1	1|1	1|1	1|1	1|1	1|1	1|1	1|1	1|1	19.16	32	31.7	26.56	26.34	23.96	26.7	27.6	26.68	31.3	27.16	24.02	21.42	23.96	23.4	23.44
13	13:18530001-18534000	CNH	duplication	1|1	1|1	1|1	1|1	1|1	1|1	1|1	1|1	1|1	1|1	1|1	1|1	1|1	1|1	1|1	1|1	1|1	1|1	1|1	1|1	1|1	1|1	1|1	1|1	1|1	1|1	1|1	1|1	1|1	1|1	7.7	11.38	11.02	10.34	8.78	9.52	8.56	8.54	9.38	11.22	9.76	7.88	7.04	9.84	9.5	8.36
13	13:18542001-18546400	CN2,CNH	duplication	1|1	1|2	2|2	1|2	1|1	1|2	1|2	1|1	1|2	2|2	1|1	0|1	0|1	1|2	1|1	0|1	1|1	1|1	1|1	1|1	1|1	1|2	1|2	1|2	1|1	1|1	1|1	1|1	1|2	1|2	4.18	5.34	5.8	5.24	4.24	4.6	4.86	3.84	4.58	5.58	3.66	2.58	2.98	4.46	4.02	2.74
13	13:18708001-18710000	CN0	deletion	1|1	0|0	0|0	0|1	0|1	0|1	1|1	0|1	0|1	0|0	1|1	1|1	1|1	0|1	1|1	1|1	0|1	1|1	1|1	0|1	0|1	0|1	0|0	0|0	0|1	1|1	1|1	0|1	0|1	0|1	0.04	1.88	1.54	0.74	0.82	0.68	0.02	1.1	0.84	1.96	0.46	0	0.06	1.12	0.16	0.12
13	13:18788401-18790400	CN0,CN2	deletion	0|0	0|1	0|1	0|1	0|1	0|1	0|0	0|0	0|1	0|1	0|0	0|0	0|2	0|1	0|0	0|0	0|1	0|2	0|0	0|1	0|1	0|1	0|1	0|1	0|1	0|0	0|0	0|1	0|1	0|1	2.36	0.82	0.74	1.28	0.9	1.42	2.44	1.98	1.26	0.74	2.2	1.94	2.58	1.48	2.36	1.78
13	13:21466401-21468400	CNH	duplication	1|1	1|1	1|1	1|1	1|1	1|1	1|1	1|1	1|1	1|1	1|1	1|1	1|1	1|1	1|1	1|1	1|1	1|1	1|1	1|1	1|1	1|1	1|1	1|1	1|1	1|1	1|1	1|1	1|1	1|1	35.24	29.7	32.08	31.44	31.46	27.6	34.46	35.96	31.66	30.88	27.38	34.28	34.76	33.6	31.96	29.6
13	13:21474001-21475600	CNH	duplication	1|1	1|1	1|1	1|1	1|1	1|1	1|1	1|1	1|1	1|1	1|1	1|1	1|1	1|1	1|1	1|1	1|1	1|1	1|1	1|1	1|1	1|1	1|1	1|1	1|1	1|1	1|1	1|1	1|1	1|1	38.86	26.94	26.94	26.24	24.2	22.66	32.28	28.36	28.98	26.66	29.42	29.24	27.74	27.62	25.96	26.54
13	13:22118801-22122400	CNH	duplication	1|1	1|1	1|1	1|1	1|1	1|1	1|1	1|1	1|1	1|1	1|1	1|1	1|1	1|1	1|1	1|1	1|1	1|1	1|1	1|1	1|1	1|1	1|1	1|1	1|1	1|1	1|1	1|1	1|1	1|1	53.18	46.62	49.56	49.94	53.9	51.5	44.02	50.08	59.54	53.72	50.44	55.6	54.62	54.9	50.92	58.26
13	13:22899201-22903200	CNH	duplication	1|1	1|1	1|1	1|1	1|1	1|1	1|1	1|1	1|1	1|1	1|1	1|1	1|1	1|1	1|1	1|1	1|1	1|1	1|1	1|1	1|1	1|1	1|1	1|1	1|1	1|1	1|1	1|1	1|1	1|1	23.72	18.86	21.58	28.56	27.2	21.92	19.24	22.5	28.84	29.08	18.8	30.9	25.44	25.2	24.96	31
13	13:22988401-22990000	CN0,CN2	deletion	0|0	0|1	0|1	0|0	0|1	0|1	0|1	0|1	0|1	0|1	0|1	0|1	0|0	0|0	0|1	0|0	0|1	0|0	0|1	0|1	0|1	0|2	0|1	0|1	0|0	0|2	0|1	0|0	0|1	0|0	1.8	1.3	1.26	1.62	1.02	1.26	1.2	1.06	1.22	0.96	0.86	1.22	1.62	1.66	1.06	1.56
13	13:23021601-23028000	CNH	duplication	1|1	1|1	1|1	1|1	1|1	1|1	1|1	1|1	1|1	1|1	1|1	1|1	1|1	1|1	1|1	1|1	1|1	1|1	1|1	1|1	1|1	1|1	1|1	1|1	1|1	1|1	1|1	1|1	1|1	1|1	15.56	17.86	18.32	18.96	15.82	17.8	13.28	14.38	19.94	18.72	12.54	16.08	13.82	12.3	15.42	17.88
13	13:23028001-23047200	CN2,CNH	duplication	1|1	1|1	1|1	1|2	2|2	2|2	0|0	1|1	2|2	1|1	0|1	2|2	2|2	1|2	2|2	2|2	2|2	2|2	1|2	2|2	1|1	1|1	2|2	2|2	1|1	1|1	1|1	0|1	1|1	1|1	3.16	3.82	3.64	5.54	7.26	9.6	1.94	3.18	9.1	3.38	2.66	6.8	6.18	5.24	6.14	7.82
13	13:23048001-23058000	CN0,CN2,CNH	duplication	0|1	0|0	0|0	0|2	0|2	2|3	0|1	0|0	3|3	0|0	0|0	0|0	0|0	0|0	0|0	0|2	0|0	0|0	0|0	0|0	0|0	2|2	0|2	0|0	0|0	0|0	0|0	0|0	0|0	0|0	1.34	2.12	2.36	2.86	2.86	4.52	1.22	1.72	5.82	2.16	1.98	2.68	2.3	2.1	2.34	3.08
13	13:23058001-23067200	CN0,CN2	duplication	0|1	0|1	0|1	2|2	0|2	2|2	0|1	0|1	0|2	0|1	0|1	0|2	0|2	0|0	0|2	2|2	0|0	0|2	0|2	0|2	0|1	0|0	0|2	0|2	0|1	0|1	0|1	0|1	0|1	0|1	0.82	1.4	1.38	3.62	3.36	3.8	1.12	0.92	3.12	1.18	1.32	3.06	2.5	2.38	2.58	4.24
13	13:23071201-23077200	CN0,CN2	deletion	0|1	0|1	0|0	2|2	0|2	2|2	0|1	0|1	2|2	0|1	0|1	0|2	0|0	0|0	0|2	2|2	0|0	0|2	0|2	0|2	0|1	0|0	0|2	0|2	0|1	0|1	0|1	0|1	0|1	0|1	0.6	0.98	1.56	3.66	3	3.9	1.1	0.62	3.68	1.24	1.24	3.16	2.26	2.02	2.52	4.16
13	13:23081601-23083600	CNH	duplication	1|1	1|1	1|1	1|1	1|1	1|1	1|1	1|1	1|1	1|1	1|1	1|1	1|1	1|1	1|1	1|1	1|1	1|1	1|1	1|1	1|1	1|1	1|1	1|1	1|1	1|1	1|1	1|1	1|1	1|1	59	58.48	22.44	47.3	25.8	21.98	44.96	21.68	21.9	17.66	63.98	26.1	22.14	17.72	19.2	24.98
13	13:23084001-23090000	CNH	duplication	1|1	1|1	1|1	1|1	1|1	1|1	1|1	1|1	1|1	1|1	1|1	1|1	1|1	1|1	1|1	1|1	1|1	1|1	1|1	1|1	1|1	1|1	1|1	1|1	1|1	1|1	1|1	1|1	1|1	1|1	8.56	14.58	16.06	17.34	16	19.38	8.26	10.4	19.14	12.62	11.86	15.48	11.44	13.28	13.4	16.88
13	13:23093601-23095200	CNH	duplication	1|1	1|1	1|1	1|1	1|1	1|1	1|1	1|1	1|1	1|1	1|1	1|1	1|1	1|1	1|1	1|1	1|1	1|1	1|1	1|1	1|1	1|1	1|1	1|1	1|1	1|1	1|1	1|1	1|1	1|1	15.26	37.6	36.36	55.62	39.18	40.6	20.88	23.54	41.86	34.96	34.74	40.44	26.58	32.6	36.78	38.08
13	13:23095601-23106000	CNH	duplication	1|1	1|1	1|1	1|1	1|1	1|1	1|1	1|1	1|1	1|1	1|1	1|1	1|1	1|1	1|1	1|1	1|1	1|1	1|1	1|1	1|1	1|1	1|1	1|1	1|1	1|1	1|1	1|1	1|1	1|1	5.62	11.64	11.72	12.02	12.94	13.3	7.32	5.76	12.9	10.98	9.06	12.36	10.44	9.98	10.28	14.8
13	13:23106001-23113200	CNH	duplication	1|1	1|1	1|1	1|1	1|1	1|1	1|1	1|1	1|1	1|1	1|1	1|1	1|1	1|1	1|1	1|1	1|1	1|1	1|1	1|1	1|1	1|1	1|1	1|1	1|1	1|1	1|1	1|1	1|1	1|1	33.34	55.32	50	53.72	43.66	47.06	22.8	32.62	49.78	42.44	43.06	40.82	31.9	31.6	32.1	49.64
13	13:23113201-23115200	CNH	duplication	1|1	1|1	1|1	1|1	1|1	1|1	1|1	1|1	1|1	1|1	1|1	1|1	1|1	1|1	1|1	1|1	1|1	1|1	1|1	1|1	1|1	1|1	1|1	1|1	1|1	1|1	1|1	1|1	1|1	1|1	9.66	15.32	23	18.14	26.18	19.12	15.12	8.58	21.32	21.6	18.08	25.08	21.58	18.68	19.22	29.48
13	13:23115601-23123600	CNH	duplication	1|1	1|1	1|1	1|1	1|1	1|1	1|1	1|1	1|1	1|1	1|1	1|1	1|1	1|1	1|1	1|1	1|1	1|1	1|1	1|1	1|1	1|1	1|1	1|1	1|1	1|1	1|1	1|1	1|1	1|1	19.84	31.78	29.34	30.66	24.16	27.68	12.16	18.42	37.86	22.26	24.38	22.76	18.42	18.2	18.42	25.12
13	13:23128401-23150400	CN2,CNH	duplication	0|1	2|2	2|2	2|2	2|2	2|2	1|1	0|1	2|2	1|2	1|2	2|2	2|2	1|2	1|2	2|2	1|2	2|2	2|2	2|2	1|2	1|2	2|2	2|2	2|2	2|2	2|2	1|1	1|1	1|2	3.36	6.46	7.54	8.96	6.4	6.64	3.94	3.4	6.64	5.62	5.22	7.58	6.24	5.54	5.62	8.22
14	14:801-2800	CN2,CNH	duplication	1|2	2|2	2|2	2|2	2|2	2|2	1|1	2|2	2|2	2|2	2|2	2|2	2|2	2|2	2|2	2|2	2|2	1|2	2|2	2|2	2|2	1|1	2|2	0|1	2|2	0|1	2|2	1|2	1|1	0|1	4.48	7.36	8.26	5.66	6.84	9.46	3.94	6.2	6.08	9.1	9.72	8.34	5.6	5.4	7.4	8.86
14	14:6401-9200	CN2,CNH	duplication	0|1	1|1	0|1	0|1	1|1	1|2	1|1	0|1	1|2	1|2	0|1	1|2	1|1	0|1	1|2	1|1	0|1	0|1	1|2	1|1	1|2	1|1	1|1	1|1	1|1	0|1	1|1	1|1	1|1	1|1	2.94	4.34	2.7	3.14	4.12	5.26	3.58	3.36	4.82	5.18	3.2	5.12	4.04	3.02	4.74	3.98
14	14:10401-12000	CN2,CNH	duplication	0|1	1|2	1|1	1|1	2|2	2|2	1|1	1|1	1|2	2|2	0|1	1|1	1|1	1|1	1|1	0|1	0|1	0|1	1|1	1|2	1|2	1|1	1|2	1|1	1|1	1|1	1|1	1|2	1|1	1|2	2.58	4.82	3.96	4.32	5.66	7.3	3.72	4.5	5.04	6	3.04	3.76	3.68	3.56	3.92	3.26
14	14:15201-16800	CNH	duplication	1|1	1|1	1|1	1|1	1|1	1|1	1|1	1|1	1|1	1|1	1|1	1|1	1|1	1|1	1|1	1|1	1|1	1|1	1|1	1|1	1|1	1|1	1|1	1|1	1|1	1|1	1|1	1|1	1|1	1|1	13.22	12.62	7.48	9	14.54	5.8	10.82	7.28	8.32	16.84	8.7	9	7.98	10.1	8.1	9.22
14	14:18001-20000	CN2,CNH	duplication	1|1	1|1	1|1	1|1	2|2	2|2	1|1	1|1	2|2	2|2	1|1	1|2	1|1	1|1	1|2	1|1	1|1	1|1	0|1	1|1	1|2	1|1	1|1	0|1	1|2	1|1	1|1	1|2	1|2	2|2	4.14	3.96	3.62	4.3	5.78	6.38	4.04	3.74	6.94	6.44	4	5.1	4.06	3.88	5.44	4.38
14	14:46001-48000	CN0,CN2	duplication	0|2	0|2	0|0	0|1	0|2	0|0	0|2	2|2	0|0	0|2	0|2	0|0	0|2	0|0	0|0	0|0	0|2	0|2	0|2	0|0	0|0	0|0	0|0	0|0	0|2	0|0	0|0	0|2	0|2	0|2	3.1	2.5	1.7	1.46	2.94	2.44	2.86	3.66	1.96	3.5	2.6	1.9	2.58	2.26	2.32	1.82
14	14:1551601-1553600	CN2	duplication	0|1	0|0	0|0	0|0	0|0	0|0	0|0	0|0	0|0	0|0	1|1	0|0	0|0	0|0	0|0	0|0	0|0	0|1	0|0	0|0	0|1	0|1	0|0	0|0	0|1	0|1	0|0	0|0	0|0	0|1	3.44	2.1	2.5	2.26	2.16	2.16	2.38	2.42	2.26	2.26	3.76	2.02	2.04	2	1.98	2.16
14	14:3184001-3185600	CN0	deletion	0|1	0|0	0|1	0|1	0|1	0|0	0|1	0|0	0|0	0|0	0|0	0|0	0|1	0|1	0|0	0|0	0|0	0|1	0|0	0|1	0|0	0|1	0|0	0|1	0|1	0|1	0|0	0|1	0|0	0|1	1.08	1.64	1.5	1.28	1.26	1.66	1.3	1.64	1.86	1.6	1.98	2.04	1.32	1.16	1.78	2.3
14	14:3571201-3573200	CNH	duplication	1|1	1|1	1|1	1|1	1|1	1|1	1|1	1|1	1|1	1|1	1|1	1|1	1|1	1|1	1|1	1|1	1|1	1|1	1|1	1|1	1|1	1|1	1|1	1|1	1|1	1|1	1|1	1|1	1|1	1|1	53.9	44.84	45.5	44.08	46.88	48.4	47.84	49.86	55.1	50.1	48.58	55.84	56.74	55.5	49.08	60
14	14:4616401-4618800	CN2	duplication	0|1	0|0	0|0	0|0	0|0	0|0	0|1	0|1	0|0	0|0	0|0	0|0	0|0	0|0	0|0	0|0	0|0	0|1	0|0	0|0	0|0	0|0	0|0	0|0	0|0	0|1	0|0	0|0	0|0	0|0	3.14	1.88	2.42	1.7	2.14	1.92	2.98	2.8	1.82	2.12	2.34	1.62	2.18	1.88	1.84	1.72
14	14:5390401-5392800	CN0,CN2	deletion	0|2	0|0	0|0	0|0	0|0	0|1	0|0	0|0	0|1	0|0	0|0	0|0	0|1	0|1	0|0	0|0	0|0	0|0	0|0	0|0	0|0	0|1	0|0	0|1	0|1	0|1	0|1	0|0	0|0	0|1	2.74	1.9	1.56	1.78	1.54	1.34	2.32	2.14	1.28	1.62	1.62	1.62	1.36	1.28	1.54	1.46
14	14:5406001-5408400	CN2	duplication	0|0	0|0	0|0	0|0	0|0	0|0	0|1	0|1	0|0	0|0	0|0	0|0	0|0	0|1	0|0	0|0	0|0	0|0	0|0	0|0	0|0	0|0	0|0	0|0	0|0	0|1	0|0	0|1	0|0	0|0	2.42	1.98	2.14	1.96	2.1	1.62	3.14	2.68	1.96	2.32	2.3	1.96	2.44	2.96	1.88	1.62
14	14:6875201-6880400	CNH	duplication	1|1	1|1	1|1	1|1	1|1	1|1	1|1	1|1	1|1	1|1	1|1	1|1	1|1	1|1	1|1	1|1	1|1	1|1	1|1	1|1	1|1	1|1	1|1	1|1	1|1	1|1	1|1	1|1	1|1	1|1	51.22	43.52	39.7	43.84	40.68	41.9	42.48	45.22	49.86	47.36	47	47.06	51.88	51.46	46	54.46
14	14:7187201-7190000	CNH	duplication	1|1	1|1	1|1	1|1	1|1	1|1	1|1	1|1	1|1	1|1	1|1	1|1	1|1	1|1	1|1	1|1	1|1	1|1	1|1	1|1	1|1	1|1	1|1	1|1	1|1	1|1	1|1	1|1	1|1	1|1	52.84	46.08	40.52	44.58	43.52	45.48	43.86	45.78	48.44	49.16	48.18	50.6	51.86	51.1	46.24	56.3
14	14:7550401-7576400	CN2,CNH	duplication	1|2	2|2	2|2	2|2	2|2	2|2	1|1	1|1	1|2	1|2	1|1	2|2	1|2	1|1	1|2	2|2	1|1	1|2	1|1	1|1	1|2	2|2	2|2	2|2	1|1	1|1	2|2	1|1	0|1	0|1	4.72	5.78	6.6	9.82	8.88	7.28	3.94	4.1	5.2	5.24	3.6	5.54	4.56	4.16	4.54	7.74
14	14:7578001-7580800	CN2,CNH	duplication	1|1	1|2	1|2	1|2	2|2	1|2	0|1	1|1	1|1	1|2	0|1	1|2	0|1	0|1	1|1	2|2	1|1	1|1	0|1	1|1	1|2	1|2	1|2	1|2	2|2	2|2	1|2	1|1	1|2	2|2	4.26	5.26	4.92	4.9	6.98	4.54	2.56	3.96	3.58	4.84	3.38	5.36	3.24	3.18	3.74	6.02
14	14:7582001-7592400	CN2,CNH	duplication	1|1	2|2	2|2	2|2	2|2	2|2	0|1	1|1	1|1	1|2	1|2	2|2	1|1	1|1	1|1	2|2	1|2	1|1	1|1	1|2	1|2	1|2	1|1	2|2	1|2	1|2	1|2	1|1	1|1	1|1	4.38	6.54	6.08	5.76	7.08	5.74	2.82	3.94	4.3	5.34	4.78	6	4.08	4.26	4.34	6.28
14	14:7594401-7612800	CN2,CNH	duplication	2|2	2|2	2|2	2|2	2|2	2|2	1|2	2|2	2|2	2|2	2|2	2|2	2|2	2|2	2|2	2|2	2|2	2|2	2|2	2|2	2|2	2|2	2|2	2|2	2|2	2|2	2|2	2|2	2|2	2|2	11.2	15.26	10.76	11.3	15.58	10.68	5.3	11.9	11.58	14.18	9.28	11.66	9.78	8.76	8.76	14.12
14	14:7614401-7626000	CNH	duplication	1|1	1|1	1|1	1|1	1|1	1|1	1|1	1|1	1|1	1|1	1|1	1|1	1|1	1|1	1|1	1|1	1|1	1|1	1|1	1|1	1|1	1|1	1|1	1|1	1|1	1|1	1|1	1|1	1|1	1|1	111.02	158.74	92	66.42	141.3	87.04	52.6	128.08	110.62	173.46	113.94	124.12	102.38	100.48	95.48	112.34
14	14:7626801-7635600	CN2,CNH	duplication	2|2	2|2	2|2	2|2	2|2	2|2	1|2	2|2	2|2	2|2	1|2	2|2	1|2	1|2	1|2	2|2	1|2	1|2	1|2	1|2	2|2	2|2	2|2	2|2	2|2	2|2	2|2	1|2	1|2	2|2	6.98	8.52	6.72	7.74	9.64	7.74	4.52	7.02	6.98	7.96	5.46	6.28	5.34	5.02	4.96	8.28
14	14:7639201-7643200	CN0,CN2	deletion	0|1	0|2	0|1	0|1	0|1	0|1	0|1	0|1	0|2	0|1	0|2	0|0	0|1	0|1	0|0	0|0	0|1	0|1	0|1	0|2	0|0	0|1	0|0	1|1	2|2	2|2	0|0	0|0	0|2	2|2	0.96	3.42	1.42	0.78	1.5	1.3	0.76	1.12	3.36	1.18	2.78	1.98	1.38	1.42	1.94	2.18
14	14:7644401-7649600	CN0,CN2	duplication	0|1	0|2	0|0	0|0	0|0	0|0	0|1	0|1	2|2	0|0	0|2	0|0	0|0	0|0	0|0	0|2	0|1	0|0	0|0	0|2	0|2	0|0	0|0	0|1	2|2	2|2	0|2	0|0	0|2	2|2	0.96	3.24	1.86	1.58	1.8	1.96	1.16	1.3	3.7	1.68	2.8	1.66	1.66	1.5	2	2.82
14	14:7655601-7657600	CN2,CNH	duplication	0|1	0|1	0|1	1|1	0|1	1|2	0|0	0|0	1|1	0|0	0|0	0|1	1|1	0|1	0|1	1|2	0|0	0|1	0|1	0|1	0|1	1|1	1|1	2|2	0|1	1|1	0|1	0|1	0|0	0|1	2.76	3.26	3.32	3.98	3.36	4.92	2.44	2.28	3.88	2.48	2.32	2.98	3.6	3.1	2.62	4.78
14	14:7663201-7666400	CN2,CNH	duplication	1|2	1|1	1|2	1|2	1|2	1|2	0|1	2|2	1|1	1|2	1|1	2|2	1|1	0|1	1|1	1|2	1|2	1|1	1|1	1|1	1|1	1|2	2|2	2|2	1|1	2|2	1|1	1|1	0|1	0|1	5.02	3.72	4.94	5.16	4.56	5.1	2.98	5.78	4.08	5.04	4.32	5.6	3.84	3.38	4.18	4.82
14	14:7666001-7668800	CN0	deletion	0|1	0|0	0|1	0|1	0|1	0|1	1|1	0|1	0|1	0|1	0|1	0|1	0|1	0|1	0|1	0|1	0|1	0|1	1|1	0|1	0|1	0|1	0|1	0|1	0|0	0|1	0|1	0|1	0|0	0|0	0.82	1.88	0.82	0.82	0.8	1	0.4	1.2	1.44	1.16	1.42	1.42	0.94	0.6	0.82	1.52
14	14:7677201-7679600	CNH	duplication	1|1	1|1	1|1	1|1	1|1	1|1	1|1	1|1	1|1	1|1	1|1	1|1	1|1	1|1	1|1	1|1	1|1	1|1	1|1	1|1	1|1	1|1	1|1	1|1	1|1	1|1	1|1	1|1	1|1	1|1	25.04	26.62	29	27.8	28.56	32.88	26.98	26.64	31.96	32.7	24.02	28.72	27.02	25.14	28.66	29.18
14	14:7684001-7686000	CN2,CNH	duplication	1|1	0|1	1|2	1|2	1|1	2|2	1|1	1|1	2|2	0|1	0|1	1|1	1|2	1|1	1|2	2|2	0|0	2|2	1|1	0|1	1|1	1|2	2|2	2|2	0|1	1|1	1|1	0|1	0|1	0|1	4.18	3.18	4.78	5.02	4.54	6.62	3.74	3.96	5.84	3.06	2.68	4.1	5.32	4.5	5	6.64
14	14:7688001-7690000	CN0,CN2,CNH	duplication	0|2	0|2	0|2	2|2	2|2	2|3	2|2	0|2	2|3	0|2	0|0	0|0	0|2	2|2	2|2	2|3	0|1	0|2	2|2	0|2	0|2	0|2	2|3	2|3	2|2	2|3	2|2	0|0	0|0	0|2	2.92	3.4	3.16	3.56	3.56	4.78	3.52	2.82	4.92	3.14	2.28	2.38	3.46	3.56	3.8	5.22
14	14:7689601-7693600	CN0,CN2	deletion	0|1	0|1	0|1	0|1	0|1	0|1	0|1	0|1	0|0	0|1	0|1	0|1	0|1	0|1	0|1	0|1	0|1	0|1	0|1	0|1	0|1	0|1	0|0	0|1	0|0	2|2	0|1	0|1	0|1	0|0	0.68	1.22	1.06	1.14	1.36	1.3	0.74	0.96	1.64	1.16	1.38	0.84	0.9	0.86	0.7	1.16
14	14:7704801-7707600	CN2,CNH	duplication	0|1	2|2	2|2	2|2	2|2	2|2	0|1	1|2	2|2	2|2	0|1	1|2	0|1	0|1	1|1	2|2	0|1	1|1	1|1	1|1	1|2	1|2	1|1	1|2	1|2	1|2	2|2	1|2	1|1	1|2	3.28	6.26	5.94	7.4	6.82	6.16	3.14	4.6	5.68	6.46	3.26	5	3.28	3.36	3.54	6.08
14	14:7710001-7714000	CN2,CNH	duplication	2|2	2|2	2|2	2|2	2|2	2|2	2|2	2|2	2|2	2|2	2|2	2|2	2|2	2|2	2|2	2|2	2|2	2|2	2|2	2|2	2|2	2|2	2|2	2|2	2|2	2|2	2|2	2|2	1|2	1|2	13.64	11.3	17.64	23.58	21.24	16.92	9.88	9.64	9.9	10.28	9.36	14.2	12.36	11.18	11.36	17.5
14	14:7714801-7717200	CN2,CNH	duplication	1|1	2|2	1|2	1|1	1|2	1|1	0|0	1|1	1|2	1|2	1|2	2|2	1|1	1|1	1|1	2|2	1|2	1|2	1|1	1|1	1|2	1|2	1|1	1|1	1|1	1|1	1|1	0|0	0|1	0|0	4.48	6.34	5.18	4.48	5.24	4.18	2.22	3.6	4.96	5.32	4.82	6.66	4.16	4.22	3.88	6.96
14	14:7718401-7730400	CN2,CNH	duplication	2|2	2|2	2|2	2|2	2|2	2|2	2|2	2|2	2|2	2|2	2|2	2|2	2|2	2|2	2|2	2|2	2|2	2|2	2|2	2|2	2|2	2|2	2|2	2|2	2|2	2|2	2|2	2|2	1|2	2|2	6.78	9.36	10.64	12.04	11.66	10.28	5.9	7.76	8.82	10.68	6.94	9.64	6.98	6.98	7.14	11.42
14	14:7733201-7735200	CNH	duplication	1|1	1|1	1|1	1|1	1|1	1|1	1|1	1|1	1|1	1|1	1|1	1|1	1|1	1|1	1|1	1|1	1|1	1|1	1|1	1|1	1|1	1|1	1|1	1|1	1|1	1|1	1|1	1|1	1|1	1|1	54.06	60	64.56	59.82	63.46	74.88	55.56	61.02	83.74	66.28	48.76	77.38	62.38	55.34	62.28	70.8
14	14:7736801-7742800	CN2,CNH	duplication	2|2	2|2	2|2	2|2	2|2	2|2	1|2	2|2	2|2	2|2	2|2	2|2	2|2	2|2	2|2	2|2	1|2	2|2	2|2	1|2	2|2	2|2	2|2	2|2	2|2	2|2	2|2	1|2	1|2	1|2	6.5	9.66	8.96	10.3	10.42	10.9	5.38	6.1	8.62	7.8	5.98	7.1	7.8	7.56	7.28	12.06
14	14:7744001-7745600	CNH	duplication	1|1	1|1	1|1	1|1	1|1	1|1	1|1	1|1	1|1	1|1	1|1	1|1	1|1	1|1	1|1	1|1	1|1	1|1	1|1	1|1	1|1	1|1	1|1	1|1	1|1	1|1	1|1	1|1	1|1	1|1	19.36	22.28	19.96	21.96	24.26	18.84	10.68	16.3	17	16.6	14.7	20.96	14.86	15.44	14.28	21.84
14	14:7750001-7751600	CN0,CN2	duplication	0|0	0|2	0|0	0|1	0|0	0|0	0|1	0|2	0|2	0|2	0|0	0|2	0|0	0|0	0|0	0|2	0|0	0|0	0|0	0|0	0|0	0|0	0|2	0|0	0|2	0|2	0|0	0|1	0|0	0|0	2.4	2.78	2	1.12	1.8	1.52	0.96	3.12	3.1	3.02	1.7	2.82	1.62	2.22	1.96	3.28
14	14:7758001-7760000	CN0	deletion	0|1	0|1	0|1	1|1	1|1	0|1	1|1	0|1	0|1	0|1	0|1	0|1	0|1	0|1	0|1	0|1	0|1	0|1	1|1	0|1	0|1	0|1	0|1	0|1	0|0	0|1	0|1	0|1	0|0	0|1	0.78	1.44	0.54	0.44	0.46	0.84	0.42	1.22	1.34	1.04	1.36	0.78	0.62	0.54	0.7	1.08
14	14:7759601-7761600	CN2,CNH	duplication	0|1	1|1	1|1	1|2	1|2	2|2	0|1	0|1	1|1	0|1	1|1	0|1	0|1	0|1	1|1	1|1	0|0	0|1	0|1	0|1	1|2	0|1	0|1	0|1	1|1	0|1	2|2	1|1	1|1	0|1	2.72	3.58	4.22	5.2	5.14	6.86	2.64	3.14	3.74	3.08	3.62	3.06	3.14	3.2	4.08	4.28
14	14:7767201-7769600	CN0,CN2,CNH	duplication	0|2	0|0	0|2	0|2	0|2	0|2	0|2	0|2	0|2	0|0	0|0	0|0	0|0	0|0	0|2	0|0	0|1	0|2	0|1	0|0	0|2	0|2	0|2	2|3	0|2	0|2	0|2	2|2	0|2	0|2	3.44	1.84	2.52	3.36	2.64	2.92	2.48	3.3	3.12	2.02	2.18	1.76	2.04	2	2.52	2.2
14	14:7769601-7771200	CNH	duplication	1|1	1|1	1|1	1|1	1|1	1|1	1|1	1|1	1|1	1|1	1|1	1|1	1|1	1|1	1|1	1|1	1|1	1|1	1|1	1|1	1|1	1|1	1|1	1|1	1|1	1|1	1|1	1|1	1|1	1|1	31.62	30.74	29.64	28.44	38.78	29.94	29.44	31.12	30.74	29.64	34.44	30.1	35.64	32.92	29.1	38.48
14	14:7773201-7776000	CNH	duplication	1|1	1|1	1|1	1|1	1|1	1|1	1|1	1|1	1|1	1|1	1|1	1|1	1|1	1|1	1|1	1|1	1|1	1|1	1|1	1|1	1|1	1|1	1|1	1|1	1|1	1|1	1|1	1|1	1|1	1|1	135.82	131.72	142.04	135.84	144.96	142.46	113.88	148.98	145.1	143.66	137.86	158.44	163.94	157.26	158.7	165.86
14	14:7777201-7779600	CNH	duplication	1|1	1|1	1|1	1|1	1|1	1|1	1|1	1|1	1|1	1|1	1|1	1|1	1|1	1|1	1|1	1|1	1|1	1|1	1|1	1|1	1|1	1|1	1|1	1|1	1|1	1|1	1|1	1|1	1|1	1|1	129.18	148.5	147.8	139.7	162.58	162.44	128.36	158.22	165.04	150.68	158.08	168.78	150.46	159.96	167.42	177.96
14	14:7782001-7783600	CN2,CNH	duplication	1|1	1|2	1|2	1|2	2|2	1|2	1|1	1|1	1|1	1|2	1|2	1|2	1|2	1|2	1|2	1|2	1|1	0|1	1|1	1|1	1|1	1|1	1|2	1|2	1|1	0|1	1|2	0|1	1|2	0|1	4	4.9	4.66	4.96	6.42	4.64	3.8	3.56	4.22	5.44	5.5	4.9	4.72	4.48	4.7	5.6
14	14:7794001-7796400	CN2,CNH	duplication	2|2	2|2	2|2	2|2	2|2	2|2	2|2	2|2	2|2	2|2	2|2	2|2	2|2	2|2	2|2	2|2	2|2	1|2	2|2	2|2	2|2	1|2	2|2	2|2	2|2	1|2	2|2	1|2	2|2	1|2	6.76	8.44	7.62	6.44	8.82	8.48	6.32	6.94	8.02	7.74	7.56	9.44	5.82	8.34	9.06	8.42
14	14:7798401-7804400	CNH	duplication	1|1	1|1	1|1	1|1	1|1	1|1	1|1	1|1	1|1	1|1	1|1	1|1	1|1	1|1	1|1	1|1	1|1	1|1	1|1	1|1	1|1	1|1	1|1	1|1	1|1	1|1	1|1	1|1	1|1	1|1	133.68	148.54	148.4	145.08	160.46	160.44	127.42	158.12	165.14	150.62	150.18	170.06	154.94	163.92	166.28	178.02
14	14:7806401-7809200	CNH	duplication	1|1	1|1	1|1	1|1	1|1	1|1	1|1	1|1	1|1	1|1	1|1	1|1	1|1	1|1	1|1	1|1	1|1	1|1	1|1	1|1	1|1	1|1	1|1	1|1	1|1	1|1	1|1	1|1	1|1	1|1	15.36	13.24	14.32	13.92	15.12	14.82	14.08	18.9	16.82	15.18	13.86	13.12	13.84	13.18	13.38	14.66
14	14:7818801-7820400	CN2,CNH	duplication	0|1	0|0	1|1	1|2	0|1	1|2	0|1	0|0	0|1	0|0	0|0	0|0	0|1	0|1	0|1	1|1	0|0	0|1	0|1	0|0	1|1	0|1	0|0	0|0	0|1	0|0	0|1	0|1	0|0	0|0	2.72	2.32	4.1	4.94	3.36	4.82	2.64	2.12	2.54	1.82	2.34	1.86	2.56	3.12	2.78	4.12
14	14:7820801-7827600	CN2,CNH	duplication	0|0	0|1	1|1	2|2	1|2	2|2	1|1	0|1	1|1	0|1	0|1	0|0	0|1	0|1	1|1	1|2	0|0	0|1	1|1	0|0	1|2	0|1	0|1	0|0	0|1	0|1	1|1	1|1	0|0	0|0	2.32	2.56	4.08	6.9	4.56	5.9	3.52	2.6	3.74	2.58	2.78	2.42	3.28	3.28	3.76	4.76
14	14:7838001-7853600	CN2,CNH	duplication	2|2	2|2	2|2	2|2	2|2	2|2	2|2	2|2	2|2	2|2	2|2	2|2	2|2	2|2	2|2	2|2	2|2	2|2	2|2	2|2	2|2	2|2	2|2	2|2	2|2	2|2	2|2	2|2	1|2	1|2	8.48	10.82	10.4	12.26	14.08	12.42	6.44	8.16	9.58	9.16	6.7	10.14	9.32	8.16	7.78	13.04
14	14:7856001-7896800	CN2,CNH	duplication	2|2	2|2	2|2	2|2	2|2	2|2	2|2	2|2	2|2	2|2	2|2	2|2	2|2	2|2	2|2	2|2	2|2	2|2	2|2	2|2	2|2	2|2	2|2	2|2	1|2	2|2	2|2	2|2	1|1	1|1	7.58	9.7	11.2	13.92	13.1	12.7	6.24	7.44	8.48	8.82	6.48	10.26	8.02	7.02	7.52	11.66
14	14:7897601-7901200	CN2,CNH	duplication	0|1	0|1	0|1	1|1	0|1	1|1	0|1	0|1	1|1	0|0	0|0	0|0	0|1	0|1	0|1	1|1	0|0	0|1	0|1	0|0	0|1	1|1	0|1	1|2	0|1	0|1	1|1	0|1	0|0	0|1	2.62	3.02	2.88	4.06	2.88	4.26	2.5	2.9	3.84	2.28	2.24	2.14	3.12	3.06	2.98	4.4
14	14:7902401-7904000	CN0,CN2	duplication	0|2	0|1	0|0	0|2	0|1	0|2	0|0	0|2	2|2	0|1	0|1	0|1	0|2	0|0	0|2	0|2	0|1	0|2	0|0	0|1	0|2	0|2	2|2	2|2	0|0	0|2	0|0	0|1	0|1	0|0	2.6	1.4	1.82	2.42	1.66	2.92	1.98	2.96	3.7	1.26	1.08	0.78	2.8	1.94	2.48	3.36
14	14:7907201-7908800	CNH	duplication	1|1	1|1	1|1	1|1	1|1	1|1	1|1	1|1	1|1	1|1	1|1	1|1	1|1	1|1	1|1	1|1	1|1	1|1	1|1	1|1	1|1	1|1	1|1	1|1	1|1	1|1	1|1	1|1	1|1	1|1	47.7	42.14	43.52	44.36	44.58	43.68	43.6	49.5	51.12	48.44	30.46	44.42	41.76	40.42	45.6	48.56
14	14:7914001-7919600	CN0,CN2	duplication	0|0	0|0	0|2	0|2	0|2	0|2	0|0	0|0	0|0	0|0	0|0	0|2	0|0	0|0	0|0	0|2	0|0	0|0	0|0	0|1	0|0	0|2	0|0	0|2	0|0	0|1	0|2	0|0	0|1	0|1	2.04	1.68	2.56	3.08	3.1	3.34	1.9	2.18	2.06	1.74	1.84	2.52	2.2	2	2.14	3.36
14	14:7925601-7927200	CN0,CN2	deletion	0|1	1|1	0|1	0|0	0|0	0|2	0|0	0|1	0|0	1|1	0|1	1|1	0|1	0|0	0|1	0|0	1|1	0|0	0|1	1|1	0|1	0|1	0|1	0|0	1|1	0|1	0|1	0|1	1|1	1|1	1.06	0.48	1.14	2.16	1.58	3.06	1.7	1.04	1.64	0.56	0.62	0.54	1.44	1.72	1.02	2.22
14	14:7929201-7931200	CN2,CNH	duplication	0|1	0|1	2|2	2|2	2|2	2|2	1|1	0|0	1|2	1|1	0|0	0|0	0|1	0|1	0|1	1|2	0|1	1|1	0|1	0|0	2|2	1|2	2|2	2|2	1|1	1|1	2|2	1|2	0|1	1|1	3.44	3.1	5.48	9.9	5.74	8.72	4.22	2.32	4.56	4.02	2.62	2.36	3.12	3.38	2.96	4.76
14	14:7935201-7976000	CN0,CN2,CNH	duplication	0|2	0|0	2|2	3|3	2|3	3|3	0|2	0|0	0|2	0|0	0|1	0|0	0|2	0|2	0|2	2|2	0|1	0|2	0|0	0|1	2|2	0|2	0|2	2|3	0|1	0|0	2|2	0|2	0|1	0|1	2.54	1.78	4.12	7.12	4.6	5.84	2.98	1.66	3.14	1.68	1.44	1.7	2.54	2.34	2.28	3.56
14	14:7983201-7986000	CN2,CNH	duplication	1|1	1|2	2|2	1|2	1|2	2|2	1|1	1|1	1|2	1|1	1|1	2|2	1|2	1|2	1|2	2|2	1|2	1|2	1|1	1|1	1|1	1|2	2|2	1|2	1|1	1|2	1|1	0|1	0|1	0|1	3.84	4.86	5.96	5.22	5.02	6.62	3.42	3.42	4.64	4.16	3.72	5.82	4.74	4.52	4.86	6.16
14	14:7988401-8000000	CN2,CNH	duplication	2|2	2|2	2|2	2|2	2|2	2|2	1|2	1|2	2|2	1|2	1|1	2|2	2|2	1|2	1|2	2|2	1|2	2|2	2|2	1|1	1|2	2|2	2|2	2|2	1|1	1|2	2|2	1|2	1|1	1|1	6.32	6.42	7.9	9.54	9.82	8.4	4.74	5.04	6.28	5.44	3.86	6.86	6.4	5.46	5.28	9.92
14	14:8000801-8002800	CN2,CNH	duplication	0|0	1|1	1|1	1|2	1|1	1|1	0|0	0|0	1|2	0|1	0|0	1|1	0|1	0|0	0|0	1|2	0|0	0|1	0|0	0|0	0|1	0|1	1|1	0|0	1|1	2|2	0|1	0|0	0|0	0|1	2.44	4.08	3.52	5.16	4.02	4.44	2.14	2.18	4.76	3.34	2.62	3.9	3.28	2.4	2.08	5.02
14	14:8003601-8006400	CN0,CN2,CNH	duplication	0|1	0|2	0|2	2|2	2|2	2|2	0|0	0|0	2|3	0|0	0|2	0|0	0|0	0|0	0|0	2|2	0|1	0|2	0|2	0|2	2|2	0|0	0|0	0|2	2|3	0|2	2|2	0|2	2|2	2|2	1.28	2.9	3.08	3.94	3.56	4.16	1.88	2.16	4.44	2.38	2.52	1.66	2.2	1.9	2.26	3.64
14	14:8006001-8008000	CN0,CN2	deletion	0|1	0|1	0|0	0|2	0|0	0|0	0|1	1|1	0|1	0|1	0|1	0|1	0|1	0|1	0|1	0|0	0|1	0|1	0|1	0|1	0|1	0|1	0|1	1|1	1|1	0|1	0|1	0|1	1|1	1|1	0.84	0.9	1.84	2.58	2.18	2.08	1.42	0.5	1.08	0.82	0.94	1.46	1.5	0.96	1.3	1.9
14	14:8009601-8011200	CN2,CNH	duplication	0|1	0|1	0|1	0|1	0|1	1|2	0|1	0|0	1|1	0|1	0|0	0|0	0|1	0|1	0|0	1|2	0|0	0|1	0|0	0|1	0|1	0|1	1|1	1|2	0|1	1|1	0|1	0|0	0|0	0|1	2.9	3.5	3.32	3.42	3.48	4.46	2.56	2.24	3.68	2.58	2.2	2.36	3.34	2.96	2.28	4.76
14	14:8014001-8015600	CN2,CNH	duplication	1|2	1|1	2|2	2|2	2|2	1|2	0|1	1|1	1|1	1|1	1|1	2|2	1|2	1|1	1|1	2|2	1|1	1|2	1|1	1|1	1|2	1|2	1|2	2|2	1|1	1|1	1|1	1|1	0|1	0|0	4.72	3.82	5.86	6.92	6.3	5.28	3.22	4.1	4.26	4.4	3.66	6.24	4.66	3.64	3.66	6.08
14	14:8016801-8019200	CN2,CNH	duplication	0|1	1|1	1|1	1|1	0|1	1|2	0|1	0|1	1|1	0|1	0|1	0|1	0|1	0|1	0|1	1|1	0|0	0|1	0|0	0|1	1|1	1|1	2|2	1|2	1|1	1|2	0|1	0|0	0|1	0|1	2.88	3.66	3.52	4.5	3.26	5	2.96	3.24	3.98	2.96	3.04	2.88	2.66	2.56	2.72	4.38
14	14:8019201-8072000	CN0,CN2,CNH	duplication	2|2	0|0	3|3	3|3	3|3	3|3	2|2	0|0	0|2	0|0	0|0	2|2	2|2	0|2	0|2	2|3	0|2	2|2	0|2	0|0	2|3	2|2	2|2	2|3	0|1	0|0	2|3	2|2	0|1	0|1	3.6	2.48	7.04	9.84	7.48	7.14	4	2.64	2.92	2.48	2.42	4.18	3.56	3.28	3.26	5.08
14	14:8079201-8080800	CN0,CN2,CNH	duplication	0|0	0|0	2|2	2|3	2|3	2|3	0|2	0|0	0|2	0|0	0|1	0|0	0|2	0|2	0|2	2|2	0|0	0|2	0|2	0|1	0|2	0|2	2|3	2|3	0|0	0|2	2|2	0|2	0|1	0|0	2	1.64	4.2	4.7	4.82	5.5	3	1.96	3.24	1.68	0.98	2.04	2.92	2.6	2.92	3.84
14	14:8081601-8086000	CN0,CN2,CNH	duplication	0|2	0|1	0|2	2|3	0|2	3|3	0|2	0|2	0|2	0|1	0|1	0|0	0|2	0|2	0|2	2|3	0|1	0|2	0|2	0|1	0|2	0|2	0|2	3|3	0|1	0|1	0|0	0|0	1|1	0|1	2.64	1.4	2.82	5.02	2.96	5.94	2.94	2.6	3.54	1.42	0.78	1.92	3.4	3.38	3.5	4.9
14	14:8089601-8108400	CN0,CN2,CNH	duplication	0|2	0|1	2|2	3|3	0|2	3|3	0|2	0|2	0|2	0|1	0|1	0|1	2|2	0|2	0|2	2|3	0|1	2|2	0|2	0|1	0|2	0|2	2|2	2|3	0|1	0|0	2|2	0|2	0|1	0|1	2.42	1.16	3.7	6.12	3.4	6.1	3.34	2.66	3.5	1.34	1.02	1.48	3.72	3.1	3.2	4.64
14	14:9463201-9464800	CN2,CNH	duplication	2|2	2|2	2|2	2|2	2|2	2|2	2|2	2|2	2|2	2|2	2|2	2|2	2|2	2|2	2|2	2|2	2|2	2|2	1|1	2|2	2|2	2|2	2|2	1|1	2|2	2|2	2|2	2|2	2|2	2|2	8.08	9.24	9.26	41.8	7.24	9.46	5.64	8.94	11.08	7.56	6.06	6.32	12.08	7.94	7.24	11.52
14	14:9465201-9468000	CN2,CNH	duplication	1|2	2|2	2|2	2|2	2|2	1|1	2|2	2|2	2|2	2|2	2|2	2|2	2|2	2|2	2|2	2|2	2|2	2|2	2|2	2|2	2|2	2|2	2|2	2|2	2|2	2|2	2|2	2|2	2|2	2|2	5.26	9.56	9.4	12.34	11.04	4.04	6.78	7.6	9.16	8.14	6.34	10.52	8.9	6.46	7.68	9.76
14	14:9470001-9473200	CN2,CNH	duplication	2|2	2|2	2|2	2|2	2|2	2|2	2|2	2|2	2|2	2|2	2|2	2|2	2|2	2|2	2|2	2|2	2|2	2|2	1|2	2|2	2|2	2|2	2|2	2|2	2|2	2|2	2|2	2|2	2|2	2|2	8.48	11.8	10.78	31.16	10.12	9.82	7.96	10.12	13.02	8.9	8.46	8.32	14.78	9.12	9.46	16.28
14	14:9473201-9475600	CN2,CNH	duplication	1|2	2|2	2|2	2|2	2|2	1|1	2|2	2|2	2|2	2|2	2|2	2|2	2|2	2|2	2|2	2|2	2|2	2|2	2|2	2|2	2|2	2|2	2|2	2|2	2|2	2|2	2|2	2|2	2|2	2|2	4.96	9.26	9.24	12.06	10.78	4.08	7.52	6.24	9.02	8.28	7.1	10.36	9.02	6.86	7.34	8.94
14	14:9476401-9478400	CNH	duplication	1|1	1|1	1|1	1|1	1|1	1|1	1|1	1|1	1|1	1|1	1|1	1|1	1|1	1|1	1|1	1|1	1|1	1|1	1|1	1|1	1|1	1|1	1|1	1|1	1|1	1|1	1|1	1|1	1|1	1|1	42.76	42.98	42.38	91.94	36.68	42.74	31.7	34.84	46.8	39.76	33.7	36.84	57.56	48.06	31.68	54
14	14:9481201-9483600	CN2,CNH	duplication	2|2	2|2	2|2	2|2	2|2	2|2	2|2	2|2	2|2	2|2	2|2	2|2	2|2	2|2	2|2	2|2	2|2	2|2	1|2	1|2	2|2	2|2	2|2	1|2	2|2	2|2	2|2	2|2	1|2	2|2	7.72	11.04	10.36	30.18	10.22	9.62	7.72	9.08	11.44	7.96	7.68	7.92	13.88	8.98	7.4	16.26
14	14:9483601-9486400	CN2,CNH	duplication	1|2	2|2	2|2	2|2	2|2	1|1	2|2	2|2	2|2	2|2	2|2	2|2	2|2	2|2	2|2	2|2	2|2	2|2	2|2	2|2	2|2	2|2	2|2	2|2	2|2	2|2	2|2	2|2	2|2	2|2	5.26	9.42	9.56	12.42	11.2	4.08	6.86	7.64	9.36	8.22	6.42	10.34	8.86	6.56	7.8	9.72
14	14:9488801-9490400	CNH	duplication	1|1	1|1	1|1	1|1	1|1	1|1	1|1	1|1	1|1	1|1	1|1	1|1	1|1	1|1	1|1	1|1	1|1	1|1	1|1	1|1	1|1	1|1	1|1	1|1	1|1	1|1	1|1	1|1	1|1	1|1	18.96	29.26	21.76	59.2	20.9	23.36	17.96	24.7	24.3	18.98	19.98	19.4	27	18.34	16.22	30.36
14	14:9492001-9493600	CN2,CNH	duplication	1|2	2|2	2|2	2|2	2|2	1|2	2|2	2|2	2|2	2|2	2|2	2|2	2|2	2|2	2|2	2|2	2|2	2|2	2|2	2|2	2|2	2|2	2|2	2|2	2|2	2|2	2|2	2|2	2|2	2|2	4.86	9.84	9.24	10.34	10.54	4.56	7.64	5.94	8.82	7.74	7.1	11.3	9.06	7.72	7.04	7.94
14	14:9494401-9498800	CN2,CNH	duplication	2|2	2|2	2|2	2|2	2|2	1|1	2|2	2|2	2|2	2|2	2|2	2|2	2|2	2|2	2|2	2|2	2|2	2|2	2|2	2|2	2|2	2|2	2|2	2|2	2|2	2|2	2|2	2|2	2|2	2|2	5.74	9.56	9.4	15.34	10.82	4.36	6.78	7.6	9.16	8.22	6.94	9.94	9.48	8.2	7.68	9.76
14	14:9501601-9504400	CN2,CNH	duplication	0|0	1|1	1|1	2|2	1|1	0|0	1|1	1|1	1|1	1|2	0|0	1|1	1|1	1|1	0|1	1|1	1|1	1|2	1|1	1|1	1|1	2|2	1|1	0|1	2|2	2|2	1|1	2|2	2|2	2|2	2.1	4.22	3.86	5.56	4.22	2.38	3.54	3.38	4.34	4.8	2.6	3.64	3.92	3.5	3.04	4.5
14	14:9508001-9512000	CNH	duplication	1|1	1|1	1|1	1|1	1|1	1|1	1|1	1|1	1|1	1|1	1|1	1|1	1|1	1|1	1|1	1|1	1|1	1|1	1|1	1|1	1|1	1|1	1|1	1|1	1|1	1|1	1|1	1|1	1|1	1|1	6.9	13.4	11.48	22.96	10.86	12.94	6.1	9.38	14.02	11.44	11.06	12.24	11.52	11.46	10.12	19.2
14	14:9523201-9525200	CN2,CNH	duplication	0|1	2|2	2|2	2|2	1|1	1|1	1|2	2|2	2|2	1|2	0|1	1|1	2|2	2|2	1|1	2|2	1|1	2|2	0|1	2|2	2|2	2|2	2|2	2|2	2|2	2|2	2|2	2|2	2|2	2|2	2.44	9.44	7.46	7.6	3.68	4.28	5.04	6.62	8.28	4.64	2.72	4.04	7.36	6.02	4.32	7.14
14	14:9526801-9551600	CNH	duplication	1|1	1|1	1|1	1|1	1|1	1|1	1|1	1|1	1|1	1|1	1|1	1|1	1|1	1|1	1|1	1|1	1|1	1|1	1|1	1|1	1|1	1|1	1|1	1|1	1|1	1|1	1|1	1|1	1|1	1|1	16.52	21.28	20.26	18.74	15.36	38.54	11.22	13.36	18.92	19.24	16.42	15.92	11.7	11.88	13.68	19.14
14	14:9552801-9561600	CNH	duplication	1|1	1|1	1|1	1|1	1|1	1|1	1|1	1|1	1|1	1|1	1|1	1|1	1|1	1|1	1|1	1|1	1|1	1|1	1|1	1|1	1|1	1|1	1|1	1|1	1|1	1|1	1|1	1|1	1|1	1|1	13.52	14	20.82	13.02	10.56	34.96	9.4	10.22	17.36	23.64	22	18.84	8.26	8.58	11.02	15.3
14	14:9561601-9563600	CN2,CNH	duplication	2|2	2|2	2|2	1|2	1|1	2|2	1|2	1|1	2|2	2|2	1|2	1|2	1|1	0|0	0|1	1|1	1|2	1|1	1|1	1|1	2|2	2|2	2|2	2|2	2|2	2|2	2|2	2|2	2|2	2|2	5.98	5.5	6.76	5.14	4.08	7.24	4.7	4.24	6.3	7.34	4.98	5.06	3.8	1.7	2.62	3.58
14	14:9568801-9572000	CN2,CNH	duplication	1|2	1|2	2|2	1|2	0|1	2|2	0|1	0|1	2|2	2|2	0|1	1|2	0|1	0|0	0|0	0|1	1|2	0|1	0|1	0|1	1|2	2|2	2|2	1|2	2|2	2|2	1|2	2|2	1|2	1|2	4.56	4.7	5.74	4.88	3.76	6.3	3.28	3.48	5.72	5.74	3.52	4.56	2.92	1.66	2.18	2.84
14	14:9573601-9575200	CN2,CNH	duplication	1|1	0|1	2|2	1|1	1|1	0|0	0|1	0|0	1|1	2|2	2|2	2|2	1|1	0|1	0|1	1|2	1|1	1|2	2|2	1|1	0|1	2|2	1|1	0|1	1|1	1|1	0|1	0|1	0|1	1|1	3.72	3.06	6.04	4.06	4.2	1.98	2.84	1.76	3.88	5.9	7.16	7.46	4.42	2.82	3.32	5.2
14	14:9577601-9579200	CN2,CNH	duplication	1|2	2|2	2|2	2|2	2|2	0|1	2|2	2|2	2|2	2|2	2|2	2|2	2|2	2|2	2|2	2|2	2|2	2|2	2|2	2|2	2|2	2|2	2|2	2|2	2|2	2|2	2|2	2|2	2|2	2|2	4.84	9.3	10.44	10.06	7.42	2.68	6.96	6.84	8.52	6.56	9.24	8.84	6.52	5.7	7.52	8.24
14	14:9583201-9586000	CN2,CNH	duplication	1|1	2|2	2|2	2|2	2|2	0|0	1|2	1|2	2|2	1|2	2|2	2|2	2|2	2|2	2|2	2|2	2|2	2|2	2|2	2|2	2|2	2|2	2|2	2|2	2|2	2|2	2|2	2|2	2|2	2|2	3.94	7.28	8.38	10.6	8.98	2.14	4.56	5.18	6.1	4.96	6.46	9.66	8.08	6.34	7.44	8.76
14	14:9588801-9591200	CN2,CNH	duplication	1|1	1|2	2|2	2|2	1|2	0|0	1|1	1|1	2|2	2|2	2|2	2|2	2|2	1|1	1|1	2|2	2|2	2|2	2|2	2|2	2|2	2|2	2|2	2|2	2|2	2|2	2|2	2|2	2|2	2|2	3.6	4.92	8.16	6.4	5.3	1.78	3.66	3.54	5.58	7.04	8.48	7.28	5.72	4.48	4.2	5.82
14	14:9591601-9607200	CN0,CN2	deletion	0|1	0|1	0|1	0|0	0|2	0|1	0|1	0|1	0|1	0|1	0|1	0|0	0|0	0|0	0|0	0|0	0|1	0|2	0|0	0|1	0|1	0|0	0|0	0|1	0|0	0|0	0|1	0|1	0|1	0|1	0.6	1.28	1.38	2.42	2.98	0.64	0.8	1.08	1.12	0.9	0.94	2.3	1.9	1.86	1.9	2.46
14	14:9607201-9608800	CN0,CN2,CNH	duplication	0|1	2|2	2|2	2|2	2|2	0|1	0|0	0|2	0|2	0|2	2|2	0|2	2|2	0|2	0|2	0|2	0|0	0|2	2|2	2|2	2|2	2|2	2|3	0|2	2|2	2|3	2|3	0|2	2|2	2|2	1.1	3.98	3.9	4.14	4.24	1.4	2.12	3.26	2.6	2.84	3.62	3.2	3.62	3	2.98	2.82
14	14:9609201-9630400	CN0,CN2,CNH	duplication	0|0	2|2	2|3	2|3	0|2	0|1	0|2	0|2	2|2	0|2	2|2	2|3	0|2	0|2	0|2	0|2	2|2	2|2	2|2	2|3	2|3	2|3	2|3	2|2	2|3	3|3	2|3	2|3	2|3	2|3	2.24	3.96	4.54	4.72	3.22	1.24	2.62	3.08	3.56	3.3	3.68	4.36	2.52	2.58	2.66	2.98
14	14:9640401-9642000	CN0,CN2,CNH	duplication	0|0	2|2	3|3	3|3	3|3	0|1	0|2	2|2	2|2	0|2	0|2	3|3	2|2	2|2	2|2	3|3	0|2	3|3	3|3	2|2	0|2	3|3	3|3	2|2	2|3	2|2	2|2	2|2	2|2	0|2	1.58	3.66	6.06	6.78	8.14	0.52	3.14	4.36	4.28	3.14	3.22	5.64	4.48	3.76	4.36	6.36
14	14:9644001-9649600	CN0,CN2,CNH	duplication	0|0	2|3	2|3	3|3	0|2	1|1	0|0	0|2	2|2	0|2	0|0	2|2	0|0	0|0	0|0	0|0	0|2	0|2	0|0	2|3	3|3	3|3	3|3	2|2	3|3	3|3	2|3	3|3	3|3	3|3	1.58	5.26	5.38	5.66	3.24	0.28	2.54	3.44	4.04	3.18	2.42	3.88	1.8	2.24	1.62	2.1
14	14:9650001-9655200	CN2,CNH	duplication	0|0	0|1	0|1	1|1	1|1	0|0	0|0	0|1	1|1	0|1	0|1	0|1	0|1	0|1	0|1	0|1	0|1	1|1	0|1	0|1	1|2	1|1	0|1	0|1	2|2	2|2	1|2	1|2	1|2	2|2	2.24	3.36	3.5	4.22	4.16	1.92	2.34	3.24	4.26	3.44	3	3.48	3	3.4	2.7	3.46
14	14:10138401-10144400	CNH	duplication	1|1	1|1	1|1	1|1	1|1	1|1	1|1	1|1	1|1	1|1	1|1	1|1	1|1	1|1	1|1	1|1	1|1	1|1	1|1	1|1	1|1	1|1	1|1	1|1	1|1	1|1	1|1	1|1	1|1	1|1	45.28	47.18	43.62	47.8	46.6	44.82	44.38	43.24	43.78	39.1	48.1	54.76	51.14	56.38	53.54	54.16
14	14:10264001-10266400	CN0	deletion	0|1	0|0	0|1	0|0	0|1	0|1	0|1	0|1	0|0	0|1	0|0	0|1	0|1	0|1	0|1	0|0	0|0	0|1	0|0	0|1	0|1	0|1	0|1	0|1	0|1	0|1	0|1	0|1	0|0	0|1	1.08	1.52	1.12	1.56	1.42	1.08	1.3	1.24	1.9	1.48	1.7	1.24	0.98	1.1	1.3	1.96
14	14:11760401-11763200	CN2	duplication	0|1	0|1	0|0	0|0	0|0	0|0	0|1	0|1	0|0	0|1	0|0	0|0	0|0	0|1	0|0	0|0	0|0	0|1	0|1	0|0	0|0	0|1	0|0	0|1	0|1	0|1	0|0	0|1	0|0	0|1	3.48	3	2.14	2.02	2.36	2.2	3.34	3.38	2.28	2.54	2.14	1.9	2.48	2.6	2.2	1.72
14	14:12418001-12420000	CN0,CNH	duplication	2|2	2|2	0|0	0|0	0|0	0|0	2|2	0|0	0|0	0|0	2|2	0|1	0|0	0|0	0|0	0|0	0|0	0|0	0|1	0|0	0|1	2|2	2|2	2|2	0|1	0|1	0|1	0|0	0|1	0|0	16.68	17.8	1.86	1.52	1.66	1.68	15.58	1.48	2.12	1.52	21.08	1.36	1.66	1.56	1.5	1.54
14	14:12468401-12474800	CN0,CN2,CNH	duplication	0|2	0|2	0|0	0|0	0|2	0|0	0|0	0|0	2|3	2|2	0|0	0|0	2|2	0|0	0|0	2|3	0|1	2|2	0|0	0|0	0|0	0|1	0|1	0|1	0|0	0|0	0|0	0|0	0|0	0|0	3.34	2.96	2.38	2.1	3.08	2.6	2.14	2.3	4.88	4	1.8	2.4	4.24	2.14	2.02	4.96
14	14:12477601-12480000	CN0,CN2	duplication	0|0	0|1	0|0	0|1	0|2	0|1	0|1	0|1	0|0	0|0	0|1	0|1	0|0	0|0	0|0	0|0	0|1	0|0	0|1	0|1	2|2	0|2	0|1	0|0	2|2	2|2	0|2	2|2	0|2	2|2	1.48	1.12	1.68	1.32	2.7	0.94	0.68	1.32	1.96	1.68	1.22	0.64	1.88	1.44	1.52	2.14
14	14:12481201-12483200	CN0,CN2,CNH	duplication	0|0	0|2	2|2	0|0	0|2	0|0	0|1	0|2	0|2	0|2	2|2	0|2	2|2	2|2	2|2	2|2	2|2	2|2	0|2	0|2	3|3	0|2	2|2	2|2	3|3	3|3	3|3	3|3	3|3	3|3	1.96	2.74	3.8	2.2	3.26	1.8	1.26	2.7	3.22	3.2	3.98	3.12	3.84	3.7	3.72	4.48
14	14:12487201-12493200	CN0,CN2,CNH	duplication	0|2	0|2	0|0	0|0	0|2	0|2	0|0	0|0	2|2	2|2	0|0	0|0	2|2	0|0	0|0	2|3	0|0	2|3	0|0	0|0	0|0	0|0	0|1	0|0	0|0	0|0	0|0	0|0	0|0	0|0	3.04	2.7	2	1.98	2.94	2.82	2.12	2.22	4.36	4.08	1.84	2.34	4	2.12	2.12	4.76
14	14:12496401-12498000	CN0	deletion	0|1	0|1	0|1	0|1	0|1	1|1	0|1	0|1	0|0	0|0	1|1	0|1	0|0	0|1	0|1	0|0	1|1	0|0	1|1	1|1	0|1	1|1	1|1	1|1	1|1	1|1	1|1	1|1	0|1	0|1	0.94	1.12	1.36	1.42	1.32	0.3	1.34	1.28	1.56	2.42	0.42	1.28	1.88	1.18	0.96	2.14
14	14:12501601-12504000	CN0	deletion	0|1	0|1	0|1	0|0	0|0	1|1	0|1	0|1	0|1	0|0	0|1	0|1	0|1	0|1	0|0	0|1	0|0	0|1	0|1	0|1	1|1	0|1	0|1	0|1	1|1	1|1	0|1	1|1	1|1	1|1	0.66	1.24	1.48	1.64	1.94	0.22	0.64	0.84	1.3	2.08	0.88	1.06	1.02	1.46	2.08	1.22
14	14:12506001-12508400	CN0,CN2	duplication	0|0	0|0	0|2	0|0	2|2	0|1	0|1	0|0	0|0	0|0	0|0	0|1	0|0	0|0	0|0	0|2	0|2	0|0	0|0	0|0	0|2	0|0	0|1	0|0	0|2	0|2	2|2	0|0	0|2	0|2	2.04	1.66	2.76	1.72	3.64	1.14	0.92	1.64	2.48	2.28	2.2	0.96	1.8	2.14	2.34	2.8
14	14:12509601-12514000	CN2,CNH	duplication	0|0	0|1	1|1	0|1	0|1	0|0	0|0	0|1	0|1	0|1	1|1	0|1	1|1	1|1	1|1	1|1	0|1	0|1	0|1	0|1	1|2	0|1	1|1	1|1	1|2	1|2	1|2	1|1	1|2	1|2	1.96	3.02	3.44	2.48	3.04	2.12	1.54	2.66	3.32	3.16	3.98	3.04	3.86	3.52	3.78	4.18
14	14:12514801-12521600	CN0,CN2	deletion	0|1	0|0	0|0	0|0	0|1	0|2	0|0	0|0	0|0	0|1	0|1	0|1	1|1	0|1	0|1	1|1	0|0	1|1	0|0	0|1	1|1	0|1	0|1	0|1	1|1	1|1	0|1	1|1	1|1	1|1	1.2	2.38	2.08	2.18	1.24	2.86	1.88	1.64	1.78	1.38	1.2	1.1	0.12	1.22	1.26	0.2
14	14:12524801-12531600	CN0,CN2,CNH	duplication	0|2	0|2	0|2	0|0	0|2	0|0	0|0	0|0	2|2	2|3	0|1	0|0	0|2	0|1	0|1	0|2	0|0	0|0	0|0	0|1	2|3	0|2	0|0	0|2	3|3	3|3	2|2	2|3	3|3	3|3	2.68	2.84	3.14	2.34	3.46	1.58	1.68	2.5	4.28	4.9	1.06	1.8	2.66	1.36	1.26	3.58
14	14:12532401-12540000	CN0,CN2,CNH	duplication	2|2	2|2	2|2	0|2	2|3	0|2	0|2	0|2	2|3	2|3	0|2	0|2	2|2	0|2	0|2	2|3	0|2	2|2	2|2	0|2	0|1	2|3	3|3	2|3	0|1	0|1	0|2	0|1	0|1	0|1	3.84	4.24	4.36	3.5	4.86	3.46	3.08	3.1	5.6	5.56	3.04	2.64	4.5	3.48	3.24	5.38
14	14:12564001-12567200	CN0	deletion	1|1	0|1	0|1	0|1	0|1	1|1	0|1	0|1	1|1	0|1	0|1	0|0	0|1	0|1	0|1	0|1	1|1	0|1	0|1	0|1	1|1	0|1	0|0	0|1	1|1	1|1	1|1	1|1	1|1	1|1	0	0.7	1.26	0.9	0.82	0.02	1.22	1	0	1.26	1.26	2.06	1.22	1.06	1.32	1.26
14	14:12694801-12699200	CN0,CN2	duplication	0|2	0|0	0|0	0|0	0|0	0|2	0|2	0|0	0|2	2|2	0|0	0|0	0|0	0|0	0|0	0|0	0|0	0|0	0|0	0|0	0|0	1|1	2|2	0|1	0|0	0|0	0|2	0|2	0|2	0|0	2.86	2.38	2.24	2.36	2.32	2.9	2.6	2.16	3.3	3.58	2.06	2.3	2.04	1.98	2	2.2
14	14:12700801-12703200	CN2,CNH	duplication	0|1	1|2	2|2	1|1	1|2	1|1	1|2	1|2	1|2	1|1	1|1	1|2	1|1	0|1	0|1	1|1	1|1	1|1	0|1	1|1	2|2	1|1	0|0	1|2	1|2	2|2	2|2	2|2	2|2	2|2	2.9	4.66	6.02	3.7	4.98	4.52	5.14	4.64	5.1	3.82	3.86	4.74	3.64	2.68	2.52	4
14	14:12716001-12720400	CN0	deletion	0|1	0|1	0|0	0|0	0|0	0|1	0|1	0|1	0|1	0|1	0|0	0|1	0|1	0|1	0|1	0|0	0|1	0|0	0|1	0|0	0|0	0|0	0|1	0|0	0|0	0|0	0|1	0|0	0|0	0|0	0.62	1.38	2.2	1.72	1.84	1.04	1.36	1.02	0.84	1.34	1.68	1.32	1.38	1.14	1.18	1.62
14	14:12728801-12734400	CN0,CN2,CNH	duplication	0|0	0|2	0|0	0|0	2|3	0|2	0|0	0|2	0|0	0|0	0|0	0|0	0|0	0|2	0|2	0|2	0|0	0|2	0|2	0|2	0|0	3|3	0|1	2|2	0|0	0|0	0|2	0|0	0|0	0|0	2.04	3.22	2.04	2.3	4.6	2.64	1.9	2.92	2.02	1.74	2.38	2.36	2.4	2.98	3.04	2.58
14	14:12737601-12742000	CN0	deletion	1|1	0|0	0|0	0|0	0|0	1|1	0|1	0|0	1|1	0|1	0|0	0|0	0|1	0|1	0|1	0|0	0|0	0|0	0|0	0|1	0|0	0|0	1|1	0|0	0|0	0|0	0|1	0|0	0|0	0|0	0.34	2.42	1.84	1.8	2.44	0.32	0.96	2.14	0.46	1.1	1.82	1.96	1.5	1.12	1.28	1.7
14	14:12746001-12747600	CN2,CNH	duplication	0|0	0|0	0|0	0|1	0|0	0|0	0|0	0|0	0|0	0|1	0|1	0|1	0|0	0|1	0|0	0|1	0|0	0|0	0|1	0|0	0|0	2|2	0|1	1|2	0|0	0|0	0|0	0|0	0|0	0|1	2.22	1.58	2.26	2.72	2.06	1.42	1.56	1.56	2.14	2.56	2.52	2.84	2.4	3.22	2.4	2.98
14	14:12753601-12757200	CN0,CN2	deletion	0|1	0|0	0|0	0|1	0|0	0|0	0|0	0|1	0|1	0|0	0|1	0|1	0|1	0|1	0|1	0|1	0|1	0|1	0|1	0|1	0|0	0|2	0|1	0|2	0|0	0|0	0|0	0|0	0|0	0|0	1.38	1.76	1.78	1.4	1.62	1.54	1.58	1.42	1.28	1.5	1.18	1.12	1.18	0.86	0.94	1.36
14	14:12760001-12762000	CN0,CN2,CNH	duplication	2|2	0|2	0|0	0|1	2|2	0|2	0|2	0|2	2|3	2|2	0|1	0|1	0|1	1|1	1|1	0|0	1|1	0|0	1|1	0|1	0|0	2|3	2|2	0|2	0|0	0|2	0|2	0|0	0|2	0|2	3.46	2.94	2.28	1.12	3.74	2.86	2.82	2.7	4.54	3.98	1.06	1.3	1.24	0.32	0.26	1.58
14	14:12763201-12768000	CN2,CNH	duplication	0|0	0|1	1|1	0|1	1|1	0|1	1|1	0|1	0|1	0|1	0|1	0|1	0|1	0|0	0|0	0|1	0|0	0|1	0|0	0|1	1|1	1|1	0|0	1|1	1|1	1|1	1|1	1|2	1|1	1|2	2.36	3.16	4.34	2.66	3.66	2.68	3.66	2.84	2.52	3.08	2.86	3.26	2.64	1.84	1.94	2.82
14	14:12772001-12773600	CN0,CN2	deletion	0|1	0|1	1|1	0|1	0|1	1|1	1|1	0|1	0|1	0|1	0|1	0|1	0|1	0|0	0|2	0|1	0|1	0|1	0|0	0|1	1|1	0|2	0|1	0|0	1|1	1|1	0|1	1|1	1|1	1|1	0.66	1.16	0.18	1.2	1.36	0.38	0.18	1.26	0.8	0.8	1.06	1.12	1.22	1.98	2.52	1.22
14	14:12779601-12782000	CN0	deletion	1|1	0|1	0|0	1|1	0|1	1|1	0|1	0|1	1|1	0|1	0|1	0|1	0|1	1|1	1|1	0|1	1|1	0|1	1|1	0|1	0|0	0|1	1|1	0|0	0|0	0|0	0|1	0|0	0|0	0|0	0.48	1	1.96	0.68	1.04	0.44	0.98	0.94	0.58	1.16	0.96	0.86	0.86	0.04	0.04	1.08
14	14:12804801-12812000	CN0	deletion	1|1	0|1	0|0	0|1	0|1	0|1	0|1	0|1	1|1	0|1	0|1	0|1	0|1	1|1	1|1	0|1	1|1	0|1	1|1	0|1	0|0	1|1	1|1	0|1	0|0	0|0	0|1	0|0	0|0	0|0	0.28	1.1	1.98	1.16	1.22	0.56	1.1	1.16	0.34	1.1	1.12	1.16	1.28	0.16	0.26	1.3
14	14:12813601-12822000	CN0	deletion	1|1	0|0	0|0	0|1	0|0	1|1	0|1	0|0	1|1	0|1	0|1	0|1	0|1	1|1	1|1	0|1	1|1	0|1	1|1	0|1	0|0	1|1	1|1	0|1	0|0	0|0	0|1	0|0	0|0	0|0	0	2.12	2.18	1.08	2.12	0	0.92	1.88	0.02	1.16	0.92	1.24	1.1	0	0	1.32
14	14:12822801-12828400	CN0	deletion	0|1	0|1	0|0	0|0	0|0	1|1	0|1	0|1	0|1	0|0	0|0	0|0	0|0	0|0	0|0	0|0	0|0	0|0	0|0	0|0	0|0	1|1	0|0	0|1	0|0	0|0	0|0	0|0	0|0	0|0	0.84	1.12	1.9	1.76	1.92	0	0.74	0.92	1.2	2.02	1.88	2.2	2.02	2.08	2.12	2.22
14	14:12832801-12850800	CN0	deletion	1|1	0|0	0|0	0|0	0|0	1|1	0|1	0|0	1|1	0|1	0|0	0|0	0|0	0|0	0|0	0|0	0|0	0|0	0|0	0|0	0|0	0|1	1|1	0|1	0|0	0|0	0|0	0|0	0|0	0|0	0.08	1.96	2	1.92	1.88	0.1	0.92	1.52	0.1	1.04	1.94	1.98	1.9	1.94	1.92	2.22
14	14:12854001-12860800	CN0,CN2	deletion	0|0	0|1	0|0	0|1	0|1	0|0	0|0	0|1	0|2	0|2	0|1	0|1	0|1	1|1	1|1	0|1	1|1	0|1	1|1	0|1	0|0	1|1	2|2	0|1	0|0	0|0	0|1	0|0	0|0	0|0	2.36	0.92	2.04	0.94	1.1	1.98	1.76	0.86	3.12	2.78	1	1.12	1.04	0	0	1.04
14	14:12864001-12866000	CN0	deletion	1|1	0|0	0|0	0|0	0|0	0|1	0|1	0|1	1|1	0|1	0|0	0|0	0|1	0|1	0|1	0|0	0|1	0|0	0|1	0|1	0|0	0|1	1|1	0|1	0|0	0|0	0|0	0|0	0|0	0|0	0.34	1.58	2.02	1.82	1.7	0.82	1.02	0.84	0.28	1.02	1.82	1.62	1.5	1.38	1.22	1.92
14	14:12868001-12870400	CN0	deletion	0|0	0|1	0|0	0|0	0|1	0|0	0|0	0|1	0|0	0|0	0|1	0|1	0|0	0|1	0|1	0|0	0|1	0|1	0|1	0|1	0|0	0|1	0|0	0|1	0|0	0|0	0|0	0|0	0|0	0|0	1.58	1.24	2.24	1.52	1.24	2.1	1.96	1.02	1.68	1.76	1.22	1.28	1.56	0.88	0.62	1.84
14	14:12872401-12874400	CN0,CN2,CNH	duplication	0|1	0|2	0|0	0|2	0|0	0|1	0|1	0|2	0|0	0|0	0|2	2|2	0|2	2|3	2|3	2|3	2|2	0|2	2|2	0|2	0|0	0|1	0|0	0|0	0|2	0|0	0|2	0|0	0|0	0|0	1.06	3.42	2.32	3.08	2.48	1.36	1.28	3.26	1.66	2.02	2.9	3.82	3.5	4.82	5.12	4.7
14	14:12876001-12878400	CN0	deletion	1|1	0|0	0|0	0|0	0|1	1|1	0|1	0|0	1|1	0|1	0|0	0|0	0|0	0|0	0|0	0|0	0|0	0|0	0|0	0|0	0|0	1|1	1|1	0|1	0|1	0|0	0|0	0|1	0|0	0|0	0.04	1.76	1.94	1.66	1.2	0.02	0.7	1.74	0.02	0.98	1.88	2.2	1.62	2.02	2.04	1.98
14	14:12880401-12886400	CN2,CNH	duplication	0|1	0|0	0|0	0|1	0|1	1|1	0|1	0|0	1|1	0|1	0|1	0|1	0|1	1|2	1|2	0|1	1|2	0|1	1|2	1|1	0|0	1|2	0|1	1|1	0|0	0|0	0|0	0|0	0|0	0|0	2.62	1.66	1.96	3.32	2.8	3.72	2.62	1.88	3.6	2.78	3.34	2.68	2.54	5.06	5.24	2.66
14	14:12889601-12892000	CN0,CN2	deletion	0|0	0|0	0|0	0|1	0|0	0|2	0|0	0|0	0|2	0|0	0|1	0|1	0|1	1|1	1|1	0|1	1|1	0|1	1|1	0|1	0|0	0|0	0|0	0|0	0|0	0|0	0|1	0|1	0|0	0|0	1.84	2	1.68	0.98	2.24	3.42	2.1	1.62	2.7	2	1.02	1.28	1.26	0	0	0.96
14	14:12892401-12894000	CN0,CN2,CNH	duplication	2|2	0|0	0|0	0|0	0|0	2|3	0|2	0|0	2|3	0|2	0|0	0|0	0|1	0|0	0|0	0|0	0|0	0|0	0|0	0|0	0|0	2|2	2|2	0|2	0|0	0|0	0|0	0|0	0|2	0|0	4.04	1.8	2.34	1.82	2.16	5.38	2.96	1.66	5.24	3.3	1.98	1.74	1.44	2.08	2.1	2.36
14	14:12894401-12896400	CN0,CN2	duplication	0|0	0|0	0|0	0|0	0|0	0|2	0|0	0|0	0|0	0|0	0|2	0|2	0|0	0|2	2|2	0|2	0|2	0|2	2|2	0|2	0|0	0|2	0|1	0|2	0|0	0|0	0|0	0|0	0|2	0|0	1.9	1.64	1.98	2.26	1.82	3.12	2.16	1.54	1.78	2.16	2.52	2.98	2.06	3.02	3.66	3.12
14	14:12898401-12900400	CN2,CNH	duplication	1|2	0|1	0|0	1|1	1|1	2|2	1|2	0|0	2|2	1|1	1|1	0|1	1|1	1|2	2|2	1|1	1|2	1|1	1|2	1|1	0|1	1|2	2|2	1|1	0|0	0|0	1|1	0|1	0|0	0|0	4.72	3.3	2.02	3.92	4.08	8.1	4.4	2.36	6.02	3.94	3.54	3.18	3.54	5.22	5.56	3.52
14	14:12900801-12903600	CN0,CN2,CNH	duplication	0|1	0|0	0|0	0|2	0|2	0|0	0|0	0|0	0|1	0|0	2|2	0|2	0|2	0|2	2|2	0|2	2|2	0|2	2|2	0|0	0|0	2|3	0|1	2|2	0|0	0|0	0|2	0|0	0|0	0|0	1.16	2.38	1.96	2.9	3.02	1.54	1.58	2.48	1.32	1.52	3.76	3.2	3.04	3.34	3.64	2.88
14	14:12908001-12910000	CN0,CN2	duplication	0|1	0|2	0|2	0|2	0|2	0|1	0|1	0|2	0|1	0|0	0|0	2|2	2|2	0|0	0|0	0|2	0|0	0|2	0|0	0|0	0|2	0|0	0|2	0|2	0|2	0|2	0|2	0|2	0|0	0|2	1.4	2.98	2.7	2.4	2.72	0.52	1.02	2.84	1.36	2.16	2.14	3.66	3.52	2.14	2.02	3.28
14	14:12910001-12912800	CN2	duplication	0|0	0|0	0|0	0|0	0|1	0|0	0|0	0|0	0|1	0|1	0|0	0|1	0|1	0|0	0|0	0|1	0|0	0|1	0|0	0|0	0|0	0|0	1|1	0|0	0|0	0|0	0|1	0|0	0|0	0|0	2.46	2.46	2.06	2.36	3.22	1.86	1.92	2.5	3.24	2.96	1.9	3.1	3.16	1.76	2.24	2.98
14	14:12919601-12922400	CN2,CNH	duplication	1|1	0|0	0|0	0|1	0|0	2|2	0|1	0|0	1|2	0|1	0|1	0|0	0|1	0|1	1|1	0|1	1|1	0|0	1|1	0|1	0|0	0|0	1|1	0|0	0|0	0|0	0|1	0|0	0|0	0|0	3.82	1.82	1.78	2.8	1.92	6.08	2.8	1.76	4.74	3.1	2.66	2.22	2.84	3.42	3.62	2.82
14	14:12924801-12931600	CN0	deletion	1|1	0|1	0|0	0|1	0|1	1|1	0|1	0|1	1|1	0|1	0|1	0|0	0|0	1|1	1|1	0|0	1|1	0|0	1|1	0|1	0|0	1|1	1|1	0|1	0|0	0|0	0|0	0|0	0|0	0|0	0	1.02	2.08	1.04	1.04	0.02	0.92	0.94	0.1	1.18	1.08	1.96	1.96	0	0	2.26
14	14:13050401-13052400	CN0	deletion	0|0	0|1	0|1	0|1	0|1	0|1	0|1	0|0	0|0	0|0	1|1	0|1	1|1	0|1	0|1	1|1	1|1	1|1	1|1	1|1	1|1	0|1	1|1	1|1	1|1	1|1	1|1	1|1	0|1	1|1	1.68	0.82	0.7	1.2	0.78	1.3	1.22	2.1	1.84	1.8	0.26	0.6	0.2	1	1.04	0.08
14	14:14135201-14137600	CN2	duplication	0|1	0|1	0|0	0|0	0|0	0|1	0|1	0|1	0|0	0|1	0|0	0|1	0|1	0|1	0|0	0|1	0|0	0|1	0|1	0|1	0|0	0|1	0|0	0|1	0|0	0|0	0|0	0|0	0|0	0|0	2.76	3.06	2.28	2.18	2.32	2.7	2.94	3	2.12	2.62	2.18	2.76	2.82	2.86	1.82	2.96
14	14:15643201-15646800	CN0,CN2	deletion	0|2	0|0	0|0	0|0	0|0	0|0	0|0	0|0	0|0	0|0	0|0	0|0	0|0	0|0	0|0	0|0	0|0	0|0	0|0	0|0	1|1	1|1	0|0	0|1	1|1	1|1	1|1	1|1	1|1	1|1	2.62	2.06	1.62	1.9	2.16	1.86	2.08	1.86	1.9	1.8	2.12	2.48	2.38	2.32	2.16	2.42
14	14:15701201-15703200	CNH	duplication	1|1	1|1	1|1	1|1	1|1	1|1	1|1	1|1	1|1	1|1	1|1	1|1	1|1	1|1	1|1	1|1	1|1	1|1	1|1	1|1	1|1	1|1	1|1	1|1	1|1	1|1	1|1	1|1	1|1	1|1	40.64	35.78	34.84	35.26	31.84	32.68	37.44	35.6	36.54	32.9	31.54	35.46	36.72	36.62	33.16	34.4
14	14:15796801-15798800	CN0	deletion	0|1	0|1	0|1	1|1	0|1	0|0	0|1	0|1	0|1	0|0	0|1	0|1	0|1	0|1	0|1	0|1	0|1	0|1	0|1	0|1	1|1	1|1	1|1	0|1	1|1	0|1	1|1	1|1	1|1	1|1	0.76	0.92	1.36	0.46	1.04	2.18	1.38	0.82	0.82	1.78	1.28	0.54	0.56	0.86	0.96	0.64
14	14:16928801-16934400	CN0	deletion	0|0	0|0	0|0	0|0	0|0	0|0	0|0	0|0	0|0	0|0	0|0	0|1	1|1	0|0	0|0	1|1	0|0	1|1	0|0	0|0	0|0	0|0	0|0	0|0	0|0	0|0	0|0	0|0	0|0	0|0	1.9	1.88	1.6	1.98	1.92	1.72	2.08	2	1.88	1.98	1.8	0.92	0	2.02	2	0
14	14:17260801-17262800	CN0,CN2	deletion	0|1	0|1	0|0	0|0	0|1	0|0	0|2	0|0	0|0	0|0	0|0	0|0	0|2	0|0	0|0	0|0	0|0	0|2	0|0	0|1	0|1	0|1	0|1	0|1	0|1	0|1	0|1	0|1	0|1	0|0	1.32	1.28	2.34	2.26	1.18	2.42	2.56	2	2.26	2.16	2.04	2.28	2.58	1.56	2.08	1.86
14	14:18416001-18418400	CNH	duplication	1|1	1|1	1|1	1|1	1|1	1|1	1|1	1|1	1|1	1|1	1|1	1|1	1|1	1|1	1|1	1|1	1|1	1|1	1|1	1|1	1|1	1|1	1|1	1|1	1|1	1|1	1|1	1|1	1|1	1|1	57.96	78.82	42.16	49.12	62.4	68	27.42	57.88	45.58	46.4	25.42	68.56	68.1	69.42	47.7	73.88
14	14:18419201-18422400	CNH	duplication	1|1	1|1	1|1	1|1	1|1	1|1	1|1	1|1	1|1	1|1	1|1	1|1	1|1	1|1	1|1	1|1	1|1	1|1	1|1	1|1	1|1	1|1	1|1	1|1	1|1	1|1	1|1	1|1	1|1	1|1	20.18	32.38	19.26	16.82	23.1	28.6	9.54	21.98	18.58	20.14	11.28	26.46	25.06	25.4	17.66	29.46
14	14:18422801-18424800	CN2,CNH	duplication	1|2	2|2	2|2	2|2	2|2	2|2	1|2	2|2	2|2	2|2	1|1	2|2	2|2	2|2	2|2	2|2	1|1	2|2	2|2	2|2	2|2	2|2	1|1	2|2	2|2	2|2	1|2	2|2	2|2	2|2	5.36	6.88	7.28	5.88	7.52	7.42	4.72	6.6	6.8	8.3	3.88	7.6	8.54	7.18	6.1	8.82
14	14:18424801-18427200	CNH	duplication	1|1	1|1	1|1	1|1	1|1	1|1	1|1	1|1	1|1	1|1	1|1	1|1	1|1	1|1	1|1	1|1	1|1	1|1	1|1	1|1	1|1	1|1	1|1	1|1	1|1	1|1	1|1	1|1	1|1	1|1	36.08	55.6	33.28	30.8	40.14	48.6	17.04	37.26	32.88	32.8	16.98	46.44	42.22	43.02	28.82	49.54
14	14:18427601-18429200	CN2,CNH	duplication	1|1	2|2	2|2	1|1	2|2	2|2	1|1	2|2	2|2	2|2	0|1	2|2	2|2	2|2	2|2	2|2	0|1	1|2	1|1	2|2	1|2	2|2	0|1	2|2	1|2	2|2	1|2	2|2	2|2	2|2	4.14	5.76	6.66	4.36	6.46	6.28	4.56	5.58	5.52	7.24	3.34	6.16	6.7	5.56	5.64	6.74
14	14:18431201-18434400	CNH	duplication	1|1	1|1	1|1	1|1	1|1	1|1	1|1	1|1	1|1	1|1	1|1	1|1	1|1	1|1	1|1	1|1	1|1	1|1	1|1	1|1	1|1	1|1	1|1	1|1	1|1	1|1	1|1	1|1	1|1	1|1	32.04	52.94	29.46	27.96	38.56	47.08	15.88	36.14	28.3	30.94	17.88	41.9	36.6	38.92	27.88	46.56
14	14:18434801-18439200	CNH	duplication	1|1	1|1	1|1	1|1	1|1	1|1	1|1	1|1	1|1	1|1	1|1	1|1	1|1	1|1	1|1	1|1	1|1	1|1	1|1	1|1	1|1	1|1	1|1	1|1	1|1	1|1	1|1	1|1	1|1	1|1	17.7	30.18	17.22	16.7	22.54	27.72	10.28	22.28	15.88	20.2	11.32	23.46	21.22	23.14	17.82	26.08
14	14:18440401-18443600	CNH	duplication	1|1	1|1	1|1	1|1	1|1	1|1	1|1	1|1	1|1	1|1	1|1	1|1	1|1	1|1	1|1	1|1	1|1	1|1	1|1	1|1	1|1	1|1	1|1	1|1	1|1	1|1	1|1	1|1	1|1	1|1	24.14	41.06	22.74	21.16	29.24	36.28	12.82	28.58	21	24.72	13.76	31.74	27.82	29.84	23.3	34.6
14	14:18444001-18446000	CN2,CNH	duplication	1|2	2|2	2|2	2|2	2|2	2|2	1|2	2|2	2|2	2|2	1|1	2|2	2|2	2|2	2|2	2|2	1|1	2|2	2|2	2|2	2|2	2|2	1|1	2|2	2|2	2|2	1|2	2|2	2|2	2|2	5.4	6.88	7.28	5.88	7.52	7.42	4.76	6.6	6.86	8.36	3.84	7.6	8.46	7.3	6.16	8.76
14	14:18446001-18448400	CNH	duplication	1|1	1|1	1|1	1|1	1|1	1|1	1|1	1|1	1|1	1|1	1|1	1|1	1|1	1|1	1|1	1|1	1|1	1|1	1|1	1|1	1|1	1|1	1|1	1|1	1|1	1|1	1|1	1|1	1|1	1|1	52.28	68.66	41.44	41.86	54.76	64.82	23.84	51.72	45.06	44.86	25.78	59.7	63.82	60.66	42.3	66.98
14	14:18448801-18450400	CN2,CNH	duplication	1|1	1|2	2|2	1|1	2|2	2|2	1|2	1|2	1|2	2|2	0|1	2|2	1|2	1|2	1|2	2|2	0|1	1|2	0|1	2|2	1|2	2|2	0|1	2|2	1|2	2|2	1|2	2|2	1|2	2|2	3.8	5	6.66	4.12	6.04	5.92	4.56	5.24	5.06	6.68	3.34	5.74	5.44	5.02	4.62	5.64
14	14:18450401-18453200	CNH	duplication	1|1	1|1	1|1	1|1	1|1	1|1	1|1	1|1	1|1	1|1	1|1	1|1	1|1	1|1	1|1	1|1	1|1	1|1	1|1	1|1	1|1	1|1	1|1	1|1	1|1	1|1	1|1	1|1	1|1	1|1	56.94	75.52	46.96	45.52	58.4	70.04	27.06	57.16	48.58	49.2	27.86	65.28	67.18	66.1	45.2	70
14	14:18455201-18470400	CNH	duplication	1|1	1|1	1|1	1|1	1|1	1|1	1|1	1|1	1|1	1|1	1|1	1|1	1|1	1|1	1|1	1|1	1|1	1|1	1|1	1|1	1|1	1|1	1|1	1|1	1|1	1|1	1|1	1|1	1|1	1|1	54.68	75.58	44.34	45.44	58.4	68	26.46	56.74	46.38	46.98	26.62	65.4	65.54	64.7	45.36	70.2
14	14:18762001-18764000	CN0,CN2	deletion	0|0	0|0	0|0	0|0	0|0	0|0	0|0	0|0	0|0	0|0	0|0	0|2	0|0	0|0	0|0	0|0	0|0	0|0	0|0	0|0	0|1	0|0	0|0	0|0	0|1	0|1	1|1	0|1	0|1	0|1	1.54	2.02	2.14	1.84	2.06	1.96	2.2	1.98	2.02	2.22	2.06	2.56	2.12	2.02	2.12	2.08
14	14:18811201-18814000	CN0	deletion	0|0	0|0	0|1	0|0	0|1	0|0	0|0	0|0	0|1	0|0	0|0	0|0	0|0	0|0	0|0	0|0	0|0	0|0	0|0	0|1	0|0	0|0	0|0	0|0	0|0	0|0	0|0	0|0	0|0	0|0	1.82	1.96	1.14	1.94	1.08	1.64	1.82	1.94	0.82	2.04	1.9	1.94	2.08	1.98	2.04	2.24
14	14:18884401-18886000	CNH	duplication	1|1	1|1	1|1	1|1	1|1	1|1	1|1	1|1	1|1	1|1	1|1	1|1	1|1	1|1	1|1	1|1	1|1	1|1	1|1	1|1	1|1	1|1	1|1	1|1	1|1	1|1	1|1	1|1	1|1	1|1	82.76	66.98	76.02	69.16	70.04	69.04	81.06	78.48	76.92	70.56	67.88	77.74	79.86	77.46	72.56	69.72
14	14:19005201-19007600	CN0	deletion	0|0	0|1	0|0	0|0	0|0	0|0	0|0	0|1	0|0	0|0	0|0	1|1	1|1	0|1	0|1	1|1	0|0	1|1	0|1	0|0	0|0	0|0	0|0	0|0	0|0	0|0	0|0	0|0	0|0	0|0	1.46	1.4	1.82	2.44	1.62	2.16	2.04	1	2.1	1.56	1.92	0.26	0.22	1.22	1.32	0.2
14	14:19867601-19872400	CNH	duplication	1|1	1|1	1|1	1|1	1|1	1|1	1|1	1|1	1|1	1|1	1|1	1|1	1|1	1|1	1|1	1|1	1|1	1|1	1|1	1|1	1|1	1|1	1|1	1|1	1|1	1|1	1|1	1|1	1|1	1|1	30.6	33.7	29.9	30.98	25.08	34.18	27.28	36.16	31.9	34	27.94	30.5	33.02	29.94	21.84	35.34
14	14:19979601-19981600	CNH	duplication	1|1	1|1	1|1	1|1	1|1	1|1	1|1	1|1	1|1	1|1	1|1	1|1	1|1	1|1	1|1	1|1	1|1	1|1	1|1	1|1	1|1	1|1	1|1	1|1	1|1	1|1	1|1	1|1	1|1	1|1	20.14	11.22	13.1	11.06	11.22	10.14	19.1	20.8	22.22	18.64	9.26	17.06	23.06	18.46	20.26	21.36
14	14:20361601-20363200	CN0	deletion	0|1	0|1	0|1	0|1	0|1	0|1	0|1	0|1	0|1	0|1	0|1	0|1	0|1	0|1	0|1	0|1	0|1	0|1	0|1	0|1	0|0	0|1	0|0	0|1	0|0	0|0	0|0	0|0	0|0	0|0	1.1	1.12	1.16	0.86	0.96	1	0.74	0.92	1.08	0.8	0.94	1.46	1.16	1.22	0.92	0.88
14	14:20700401-20707200	CN2	duplication	0|0	0|0	0|1	0|1	0|0	0|0	0|0	0|0	0|1	0|0	1|1	0|0	0|0	0|1	1|1	0|0	0|1	0|0	0|0	1|1	0|0	0|0	0|0	0|0	0|0	0|0	0|0	0|0	0|0	0|0	2.66	2	3.02	3.04	1.72	1.78	2.5	1.82	2.94	1.94	3.82	2.06	2.04	3.18	3.64	2.22
14	14:20731201-20735200	CN2,CNH	duplication	0|1	2|2	2|2	1|2	2|2	2|2	0|1	1|1	1|2	1|2	1|2	2|2	1|2	1|1	1|2	2|2	1|1	2|2	1|2	1|2	1|1	1|1	1|1	1|1	1|1	1|1	1|1	0|1	0|1	1|1	3.02	5.7	5.58	5.36	5.54	5.62	3.18	3.62	5.24	4.92	4.52	6.04	4.88	4.08	4.66	7.58
14	14:20736001-20760400	CN2,CNH	duplication	1|1	2|2	2|2	2|2	2|2	2|2	1|2	1|2	2|2	2|2	2|2	2|2	2|2	1|2	2|2	2|2	2|2	2|2	2|2	2|2	1|2	1|2	1|2	1|1	2|2	2|2	2|2	1|1	1|1	1|2	4.16	7.26	8.82	10.24	6.74	9.54	4.7	4.76	8.76	6.18	6.36	8.8	7.56	4.8	6.3	10.64
14	14:20764001-20780000	CN2,CNH	duplication	0|0	0|1	1|1	1|2	1|1	1|1	0|0	0|1	1|1	1|1	0|1	1|1	0|1	0|1	0|1	1|2	0|1	1|1	0|1	0|1	0|1	0|1	0|1	0|1	1|1	1|1	1|1	0|1	0|1	0|1	1.94	3.28	4.44	4.58	3.74	4.22	2.2	2.62	3.9	3.56	3.16	4.34	3.28	2.7	3	4.66
14	14:20782401-20786400	CN2,CNH	duplication	0|0	0|1	0|1	1|2	0|1	0|1	0|0	0|0	0|1	0|1	1|1	0|1	0|1	0|1	0|1	1|1	0|1	0|1	0|0	0|1	0|1	0|1	0|1	0|1	1|1	1|2	0|1	0|1	0|1	1|1	2.02	3.48	3	5.18	3.2	3.46	1.56	2.4	3.16	3.2	3.66	3.5	2.92	2.8	2.88	3.72
14	14:20787601-20789200	CN2	duplication	0|0	0|1	0|1	0|1	0|1	0|1	0|0	0|0	0|1	0|0	0|1	0|1	0|1	0|0	0|0	1|1	0|0	0|1	0|0	0|0	0|0	0|0	0|0	0|0	0|0	0|0	0|0	0|0	0|0	0|0	1.92	3.36	2.58	3.4	3.04	2.86	1.52	1.86	3.34	2.18	3.4	2.62	2.64	1.48	2.04	3.74
14	14:20794801-20826400	CN2,CNH	duplication	1|2	2|2	2|2	2|2	2|2	2|2	1|2	2|2	2|2	2|2	2|2	2|2	2|2	2|2	2|2	2|2	2|2	2|2	2|2	2|2	2|2	2|2	2|2	2|2	2|2	2|2	2|2	1|2	2|2	2|2	4.64	8.04	8.74	8.38	7.88	8.78	4.48	5.74	8.9	6.76	8.52	8.6	6.86	5.92	7.68	9.76
14	14:20826401-20830800	CN2,CNH	duplication	0|1	1|2	1|1	1|1	2|2	1|1	0|0	0|1	1|1	1|1	1|1	1|1	0|1	1|1	0|1	1|2	0|1	1|1	0|1	0|1	0|1	1|1	1|1	0|1	1|1	0|1	1|1	0|1	0|1	0|1	2.78	4.62	3.86	3.72	5.68	4.38	2.14	3.18	4	3.76	3.86	4.22	3.46	3.9	3.38	4.66
14	14:20834401-20836000	CN2,CNH	duplication	0|0	1|1	1|1	1|2	1|1	1|1	0|0	0|0	1|1	0|0	1|1	1|1	0|1	0|0	1|1	1|2	1|1	0|1	0|1	1|1	1|2	0|1	1|1	0|0	1|1	1|2	1|1	0|1	0|1	1|1	2.4	3.86	4.42	4.84	3.56	4.6	1.68	2.62	3.86	2.48	4.58	3.76	3.42	2.44	4.1	5.1
14	14:20836801-20839600	CN0,CN2,CNH	duplication	0|0	0|0	0|2	0|2	0|2	2|2	0|0	0|1	2|2	0|0	0|2	2|2	0|2	0|0	0|2	2|3	0|2	0|2	0|2	0|2	0|0	0|0	0|0	0|0	0|0	0|0	0|0	0|1	0|0	0|0	1.96	2.44	3.04	3.44	3.48	3.92	1.64	1.38	3.64	1.66	3.2	3.7	3.1	2.1	3.36	5.04
14	14:20846001-20847600	CN2,CNH	duplication	0|0	0|0	1|1	2|2	1|2	0|1	0|0	0|0	0|0	0|1	0|1	0|1	0|0	0|0	0|1	0|1	0|1	0|0	0|0	0|1	0|0	0|0	0|1	0|0	0|1	0|1	0|1	0|0	0|1	0|0	1.68	2.46	3.84	5.86	5.12	3.2	1.8	2.2	2.52	2.98	2.7	3.3	2.3	2.3	2.9	2.74
14	14:20854801-20857600	CN2,CNH	duplication	0|1	1|1	0|1	1|2	1|1	1|1	0|0	0|0	1|1	0|1	0|1	1|1	0|1	0|1	0|1	1|1	0|1	0|1	0|0	0|1	1|1	0|1	0|1	0|1	1|1	1|1	1|1	0|1	0|1	0|1	2.76	3.8	3.34	5.1	3.6	3.8	1.7	1.94	3.68	3.04	2.74	3.64	3.2	2.74	2.9	4.28
14	14:20859601-20902000	CNH	duplication	1|1	1|1	1|1	1|1	1|1	1|1	1|1	1|1	1|1	1|1	1|1	1|1	1|1	1|1	1|1	1|1	1|1	1|1	1|1	1|1	1|1	1|1	1|1	1|1	1|1	1|1	1|1	1|1	1|1	1|1	18.4	21.06	19.96	24.34	20.22	20.54	15.92	12.6	22.06	15.54	24.3	20.56	16.92	14.24	17.68	22.74
14	14:20908401-20910800	CN2,CNH	duplication	0|0	0|0	1|1	0|1	1|2	0|1	0|0	0|0	0|0	0|1	0|1	0|1	0|0	0|0	0|0	0|1	0|1	0|0	0|0	0|0	0|0	0|0	0|1	0|0	0|0	0|0	0|1	0|0	0|0	0|0	1.68	2.02	3.76	2.7	5.02	2.76	1.78	1.84	2.36	2.98	2.64	3.34	2.28	2.02	2.5	2.76
14	14:20917601-20920800	CN2,CNH	duplication	0|0	0|1	0|1	1|1	0|1	1|1	0|0	0|0	1|1	0|0	0|1	1|1	0|1	0|0	0|1	1|2	0|1	0|1	0|1	0|1	0|0	0|0	0|0	0|0	0|0	0|0	0|0	0|0	0|0	0|0	1.76	2.62	2.98	3.52	3.28	3.92	1.6	1.6	3.64	1.62	3.38	3.66	3.02	2.1	3.36	4.52
14	14:20922001-20924400	CN2,CNH	duplication	0|0	1|1	1|1	1|1	0|1	1|1	0|1	0|0	1|1	0|1	1|1	1|1	0|1	0|1	1|1	1|2	0|1	1|1	0|1	0|1	0|1	0|1	0|1	0|1	1|1	1|2	1|1	0|1	0|1	0|1	2.22	3.94	3.82	3.92	3.22	3.66	2.52	2.34	3.88	2.74	3.88	3.68	2.92	3.04	3.62	5.18
14	14:20924001-20925600	CN0	deletion	0|1	0|1	1|1	1|1	0|1	1|1	1|1	0|1	1|1	0|1	1|1	1|1	1|1	0|1	1|1	1|1	1|1	1|1	1|1	1|1	0|1	0|1	0|0	0|0	0|0	0|0	0|0	0|1	0|1	0|1	0.56	0.84	0.1	0.04	1.04	0.14	0.06	0.7	0.1	0.58	0.02	0.2	0.06	0.6	0.08	0.1
14	14:20928801-20930800	CN2,CNH	duplication	1|1	2|2	2|2	2|2	2|2	2|2	0|1	1|1	1|2	2|2	1|2	2|2	1|1	1|2	1|2	2|2	1|1	1|2	1|2	1|2	1|2	2|2	1|2	2|2	1|2	2|2	2|2	1|1	1|1	1|1	3.62	6.26	5.38	5.84	7.6	5.44	3.12	3.56	5.18	5.9	5.22	5.54	4.02	4.84	4.82	5.86
14	14:20931201-20934400	CN2,CNH	duplication	0|1	1|1	0|1	1|1	2|2	1|1	0|0	0|1	1|1	1|1	0|1	1|1	0|1	1|1	0|1	1|1	0|1	0|1	0|1	0|0	0|1	1|1	1|1	1|1	1|1	0|1	0|1	0|0	0|1	0|1	2.68	4.4	3.08	3.54	5.64	3.94	1.74	2.98	3.58	4.34	3.34	3.7	3	3.44	2.88	4.24
14	14:20940401-20942000	CN0,CN2	duplication	0|0	0|2	0|2	0|2	2|2	2|2	0|1	0|2	0|2	0|2	0|2	2|2	0|2	0|2	0|2	2|2	0|2	2|2	0|2	0|2	0|2	0|2	0|2	0|2	0|2	0|2	0|2	0|0	0|2	0|2	2.02	3.28	2.64	3.06	3.56	3.9	1.42	3.14	3.42	3.24	3.38	4.3	3.24	2.98	2.42	3.58
14	14:20942001-20962800	CN2,CNH	duplication	1|1	2|2	2|2	2|2	2|2	2|2	1|1	2|2	2|2	2|2	2|2	2|2	2|2	1|2	2|2	2|2	2|2	2|2	2|2	2|2	2|2	2|2	2|2	2|2	2|2	2|2	2|2	1|2	2|2	1|2	4.6	7.82	8.86	8.04	7.76	8.56	4.4	5.78	8.88	6.76	8.7	8.62	6.72	5.48	7.96	9.66
14	14:20966801-20968800	CN2,CNH	duplication	0|0	1|1	1|1	1|1	1|1	1|2	0|1	0|1	1|1	1|1	0|1	1|1	1|1	0|1	0|1	2|2	1|1	1|1	0|1	1|1	1|1	0|1	1|1	0|1	1|1	1|1	1|1	1|1	1|1	0|1	2.36	4.34	3.68	4.22	3.38	5.06	2.6	2.8	4.4	3.56	3.22	4.48	4.48	3.28	3.28	6.92
14	14:20972401-20975200	CN2,CNH	duplication	0|1	1|1	1|1	2|2	1|1	1|1	0|0	0|1	1|2	1|1	1|1	1|2	1|1	0|1	0|1	1|2	0|1	1|2	0|1	0|1	1|1	1|1	1|1	0|1	1|2	1|2	1|2	0|1	1|1	1|2	2.98	4.04	3.64	7.26	3.88	4.24	1.96	2.68	4.48	4.3	3.98	4.6	3.52	3.32	3.32	4.6
14	14:20975201-20976800	CN0,CN2,CNH	duplication	0|0	2|2	0|2	2|3	0|2	0|2	0|1	0|0	0|2	0|2	0|2	0|2	0|0	0|0	0|0	2|2	0|2	0|2	0|2	0|0	0|1	0|2	0|0	0|0	0|0	0|0	0|0	0|1	0|1	0|1	1.98	3.68	3.04	4.7	3.28	3.08	1.28	1.7	2.66	2.7	2.72	3.38	2.48	2.56	2.2	4
14	14:20979601-20982400	CN2,CNH	duplication	0|0	0|1	1|1	1|2	0|1	1|1	0|0	0|0	0|1	0|1	0|1	1|1	0|0	0|1	0|1	1|2	0|1	1|1	0|0	0|0	1|1	0|1	0|1	0|1	2|2	2|2	1|2	1|1	1|1	1|2	2.08	3.36	4.38	4.66	3.52	4.4	1.78	2.3	3.36	3.06	2.98	3.76	2.58	2.8	2.88	5.04
15	15:801-5600	CN2,CNH	duplication	2|2	2|2	2|2	2|2	2|2	2|2	2|2	2|2	2|2	2|2	0|0	2|2	2|2	1|1	1|1	2|2	2|2	2|2	2|2	2|2	0|1	2|2	2|2	2|2	0|1	0|1	0|1	0|0	0|0	0|1	5.76	9.12	9.28	9.14	5.68	9.96	5.46	7.04	10.48	8.56	2.08	8.38	7.6	4.12	4.5	10.68
15	15:5601-7600	CN2,CNH	duplication	0|1	1|1	1|2	1|1	0|1	0|1	0|0	1|1	1|1	1|2	0|1	0|1	0|1	0|0	0|0	1|1	0|0	0|1	0|1	0|1	0|1	1|1	1|1	0|1	1|1	1|1	0|1	0|1	0|1	1|1	2.82	4.1	5.5	4.2	3.26	3.3	1.7	3.54	3.84	5	3.16	2.66	2.72	2.46	2.16	3.92
15	15:7601-16400	CN2,CNH	duplication	2|2	2|2	2|2	2|2	2|2	2|2	1|2	2|2	2|2	2|2	1|1	2|2	2|2	1|2	1|2	2|2	2|2	2|2	2|2	2|2	1|1	2|2	2|2	2|2	1|1	2|2	1|2	1|1	1|1	1|2	6.18	9.32	9.7	10.82	7.12	9.46	5.22	6.56	10.66	8.7	4.1	9.34	6.94	5.04	5.04	10.06
15	15:16801-19200	CN2,CNH	duplication	0|0	1|1	0|1	1|1	1|1	1|1	0|0	0|1	1|1	1|1	0|0	0|1	1|1	0|0	1|1	1|2	0|1	1|1	0|0	0|1	1|1	0|1	0|1	0|1	1|1	1|2	1|1	0|0	0|1	0|1	1.6	3.68	3.48	4.24	3.8	3.94	2.22	2.9	3.64	3.88	2.46	3.42	3.66	2.48	3.56	4.62
15	15:19201-36800	CN2,CNH	duplication	1|1	1|2	1|2	2|2	1|1	1|2	0|1	0|1	2|2	1|1	0|1	1|2	1|1	0|1	0|1	2|2	1|2	1|1	1|1	1|1	0|1	1|1	1|1	1|2	1|1	1|1	0|1	0|1	0|1	0|1	3.64	5.32	5.14	6.22	4.6	5.34	2.7	3.36	5.62	4.12	2.9	5	3.94	3.44	3.24	5.8
15	15:37601-39200	CNH	duplication	1|1	1|1	1|1	1|1	1|1	1|1	1|1	1|1	1|1	1|1	1|1	1|1	1|1	1|1	1|1	1|1	1|1	1|1	1|1	1|1	1|1	1|1	1|1	1|1	1|1	1|1	1|1	1|1	1|1	1|1	44.18	40.6	42.18	37.22	44.62	49.92	40.86	41.74	46.66	43.9	38.76	46.08	37.02	38.4	40.04	47.9
15	15:42801-46400	CN0,CN2,CNH	duplication	0|2	3|3	0|2	3|3	2|2	3|3	2|2	2|2	3|3	2|2	0|0	3|3	3|3	0|2	2|2	3|3	3|3	2|2	2|3	2|2	0|0	0|2	2|3	2|3	0|0	0|0	0|0	0|1	0|0	0|1	2.62	6.98	3.14	8.08	4.04	7.42	3.68	3.86	7.26	3.9	1.56	7.72	6.66	2.84	4.18	7.9
15	15:47601-54000	CN2,CNH	duplication	2|2	2|2	2|2	2|2	2|2	2|2	2|2	2|2	2|2	2|2	2|2	2|2	2|2	2|2	2|2	2|2	2|2	2|2	2|2	2|2	2|2	2|2	2|2	2|2	2|2	2|2	1|2	1|1	2|2	1|2	6.86	10.78	7.38	14.16	9.08	11.4	7.1	7.12	10.38	7.84	5.56	11.58	10.52	6.74	7.86	13.46
15	15:55601-60000	CN2,CNH	duplication	2|2	2|2	2|2	2|2	2|2	2|2	2|2	2|2	2|2	2|2	0|1	2|2	2|2	1|1	2|2	2|2	2|2	2|2	2|2	2|2	0|1	2|2	2|2	2|2	1|1	0|1	1|1	0|1	0|1	0|1	5.66	10.24	6.94	14.68	7.86	11.32	5.9	6.04	10.02	7.66	3.38	10.58	7.9	4.92	5.76	12.34
15	15:61601-82000	CN2,CNH	duplication	0|0	1|2	0|1	1|2	1|1	1|2	0|1	0|0	1|2	0|1	0|0	1|2	1|2	0|1	0|1	1|2	0|1	0|1	1|1	0|1	0|0	0|1	1|1	1|1	0|0	0|0	0|0	0|0	0|0	0|0	2.32	4.72	3.3	5.56	3.86	4.96	3.06	2.46	5.24	3.04	1.62	4.96	4.5	2.8	3.04	5.44
15	15:86801-92000	CNH	duplication	1|1	1|1	1|1	1|1	1|1	1|1	1|1	1|1	1|1	1|1	1|1	1|1	1|1	1|1	1|1	1|1	1|1	1|1	1|1	1|1	1|1	1|1	1|1	1|1	1|1	1|1	1|1	1|1	1|1	1|1	18.58	20.5	18.96	21.42	16.58	19.22	16.8	16.54	21.78	21.74	13.78	18.1	13.86	14.02	17.96	20.22
15	15:94001-96000	CNH	duplication	1|1	1|1	1|1	1|1	1|1	1|1	1|1	1|1	1|1	1|1	1|1	1|1	1|1	1|1	1|1	1|1	1|1	1|1	1|1	1|1	1|1	1|1	1|1	1|1	1|1	1|1	1|1	1|1	1|1	1|1	8.46	8.76	8.5	7.94	8.1	8.02	7.34	8.68	10.68	8.42	8.76	10.1	9.06	8.16	8.7	10.94
15	15:97601-99200	CNH	duplication	1|1	1|1	1|1	1|1	1|1	1|1	1|1	1|1	1|1	1|1	1|1	1|1	1|1	1|1	1|1	1|1	1|1	1|1	1|1	1|1	1|1	1|1	1|1	1|1	1|1	1|1	1|1	1|1	1|1	1|1	10.62	10	10.74	9.76	8.24	6.86	9.08	9.22	10.56	9.58	7.42	9.46	9.08	10.48	10.24	10.5
15	15:194001-196000	CN2	duplication	0|1	0|0	0|0	0|0	0|0	0|0	0|1	0|0	0|0	0|0	0|0	0|0	0|0	0|0	0|0	0|0	0|0	0|1	0|0	0|0	0|0	0|0	0|0	0|0	0|0	0|1	0|0	0|1	0|0	0|1	3.46	2.16	1.96	1.86	1.94	1.9	2.74	2.26	2	2.26	1.92	2.04	2.32	2.28	2	2.02
15	15:262401-264800	CN2	duplication	0|1	0|0	0|0	0|0	0|0	0|0	0|1	1|1	0|0	0|1	0|0	0|0	0|0	0|0	0|0	0|0	0|0	0|1	0|0	0|1	0|0	0|1	0|0	0|0	0|0	0|0	0|0	0|1	0|0	0|1	3.44	2.5	2.44	2.44	2.28	2.48	3.34	3.68	1.76	3.06	2.34	2.14	2.18	2.44	1.98	2
15	15:275201-280400	CN0,CN2	duplication	0|2	0|0	0|0	0|0	0|0	0|0	0|2	0|2	0|0	0|0	0|0	0|0	0|0	0|0	0|0	0|1	0|0	0|2	0|0	0|0	0|0	0|2	0|0	0|0	0|0	0|0	0|0	0|2	0|0	0|0	3.3	2.1	2.42	2.38	2.46	2.28	3.44	3.12	2.12	2.26	2.14	1.84	2	1.92	2.08	1.42
15	15:422401-440800	CN2,CNH	duplication	1|1	2|2	2|2	1|2	2|2	2|2	1|2	1|1	1|1	1|1	0|1	0|0	0|1	0|0	0|0	0|1	1|1	1|1	1|1	1|1	0|0	0|0	0|0	0|0	0|1	0|1	0|0	0|0	0|0	0|0	4.22	6.1	6.24	5.06	8.22	6.96	4.58	4.24	3.94	4.04	2.94	1.9	2.92	2.06	1.92	2.72
15	15:441601-454800	CN2,CNH	duplication	1|1	2|2	2|2	1|2	2|2	2|2	1|1	1|1	1|1	1|1	0|1	0|0	0|1	0|0	0|0	0|0	1|1	1|1	1|1	1|1	0|0	0|0	0|0	0|0	0|1	0|1	0|0	0|0	0|0	0|0	4.5	5.78	5.98	4.86	7.64	6.32	4.5	4.18	3.7	4.16	2.86	1.9	2.86	2.24	2.16	2.6
15	15:550001-556000	CNH	duplication	1|1	1|1	1|1	1|1	1|1	1|1	1|1	1|1	1|1	1|1	1|1	1|1	1|1	1|1	1|1	1|1	1|1	1|1	1|1	1|1	1|1	1|1	1|1	1|1	1|1	1|1	1|1	1|1	1|1	1|1	49.12	44.08	37.38	27.04	38.88	41.04	47.22	31.18	37.14	35.04	51.88	32.22	26.44	28.16	27.76	27.36
15	15:1071201-1075200	CNH	duplication	1|1	1|1	1|1	1|1	1|1	1|1	1|1	1|1	1|1	1|1	1|1	1|1	1|1	1|1	1|1	1|1	1|1	1|1	1|1	1|1	1|1	1|1	1|1	1|1	1|1	1|1	1|1	1|1	1|1	1|1	45.2	41.7	43.46	43	42.36	42.22	40.92	37.94	45.5	39.7	44.22	49	47.26	50.48	47.92	49.2
15	15:1642401-1647200	CNH	duplication	1|1	1|1	1|1	1|1	1|1	1|1	1|1	1|1	1|1	1|1	1|1	1|1	1|1	1|1	1|1	1|1	1|1	1|1	1|1	1|1	1|1	1|1	1|1	1|1	1|1	1|1	1|1	1|1	1|1	1|1	51.92	43.24	41.9	42.42	40.78	41.84	44.76	44.6	49.54	47.38	46.8	47.88	51.2	50.52	45.82	53.68
15	15:1883601-1885600	CN0,CN2	deletion	0|0	0|0	0|0	0|0	0|1	0|1	0|0	0|0	0|2	0|0	0|0	0|0	0|0	0|0	0|0	0|0	0|0	0|0	0|0	0|0	0|1	0|1	0|0	0|0	0|1	0|1	0|1	0|1	0|1	0|1	1.68	2.04	1.52	2.26	1.36	1.04	2.44	1.56	2.62	1.54	2.22	1.82	2	1.94	2.08	2.02
15	15:1936801-1938400	CNH	duplication	1|1	1|1	1|1	1|1	1|1	1|1	1|1	1|1	1|1	1|1	1|1	1|1	1|1	1|1	1|1	1|1	1|1	1|1	1|1	1|1	1|1	1|1	1|1	1|1	1|1	1|1	1|1	1|1	1|1	1|1	38.44	48.44	38.46	50.92	35.98	51.58	45.02	37.6	45.74	39.68	42	42.6	42.58	44.58	41.44	36.98
15	15:2183601-2198800	CN2	duplication	0|0	0|1	0|0	0|0	0|0	0|1	1|1	0|1	0|0	0|0	0|0	0|0	0|0	0|0	0|0	0|0	0|0	0|0	0|0	0|0	0|0	0|0	0|0	0|0	0|0	0|0	0|0	0|0	0|0	0|0	2.06	3.02	2	1.98	2.08	2.96	4.22	2.9	2.26	2.2	1.84	2.04	2.12	2.16	2.16	2
15	15:2622401-2624800	CNH	duplication	1|1	1|1	1|1	1|1	1|1	1|1	1|1	1|1	1|1	1|1	1|1	1|1	1|1	1|1	1|1	1|1	1|1	1|1	1|1	1|1	1|1	1|1	1|1	1|1	1|1	1|1	1|1	1|1	1|1	1|1	54.02	43.06	44.64	46	45.34	42.18	46.22	48.36	45.56	40.48	42.1	45.06	44.1	49.5	44.84	45.78
15	15:3128001-3131600	CN0	deletion	0|1	0|0	0|0	1|1	0|1	0|1	0|0	0|0	0|0	0|1	0|0	0|0	0|0	0|0	0|0	0|0	0|0	0|0	0|0	0|0	0|0	0|0	0|0	0|0	0|0	0|0	0|0	0|0	0|0	0|0	1.44	1.98	1.68	0	1.02	0.98	1.7	1.82	2.04	0.88	1.84	1.9	1.96	1.92	2.04	2.18
15	15:5154801-5156800	CN0	deletion	0|1	0|0	0|1	0|0	0|1	0|0	0|0	0|1	0|0	0|1	0|0	0|0	0|0	0|0	0|0	0|0	0|1	0|0	0|0	0|1	0|1	0|0	0|0	0|0	0|1	0|1	0|1	0|1	0|1	0|1	0.94	1.7	1.26	2.04	1.04	1.68	2.1	0.96	1.62	1.16	2.3	2.3	1.76	2.06	1.84	1.8
15	15:6142801-6144800	CN0,CN2	deletion	0|1	0|1	0|0	0|0	0|1	0|0	0|0	0|1	0|0	0|0	0|1	0|0	0|0	0|1	0|1	0|0	0|0	0|2	0|1	0|0	0|1	0|0	0|0	0|1	0|0	0|2	0|0	0|2	0|0	0|0	1.34	1.3	1.84	1.56	1.3	1.9	1.66	1.16	1.48	1.78	1.18	1.66	1.92	1.32	1.1	1.5
15	15:6802001-6804800	CN2	duplication	0|1	0|0	0|1	0|0	0|1	0|0	0|1	0|0	0|0	0|1	0|1	0|0	0|0	0|0	0|0	0|0	0|1	0|1	0|0	0|1	0|1	0|0	0|0	0|0	0|1	0|1	0|0	0|1	0|1	0|1	3.32	2.44	2.62	2.36	2.76	2.26	3.24	2.48	2.48	2.8	2.6	2.26	2.4	2.48	1.96	1.64
15	15:6806001-6808000	CN2	duplication	0|1	0|1	0|1	0|1	0|1	0|1	0|1	0|0	0|0	0|1	0|1	0|0	0|0	0|0	0|0	0|0	0|1	0|1	0|1	0|1	0|0	0|1	0|0	0|1	0|1	0|1	0|0	0|1	0|1	0|1	3.38	2.58	2.54	2.5	2.74	2.48	2.92	2.22	1.56	2.68	2.8	1.64	2.1	2.34	2.08	2.04
15	15:6820801-6822400	CN2	duplication	1|1	0|0	0|0	0|0	0|0	0|0	0|1	0|1	0|0	0|1	0|0	0|0	0|0	0|0	0|0	0|0	0|0	0|1	0|1	0|0	0|0	0|1	0|1	0|1	0|0	0|0	0|1	0|1	0|0	0|1	3.58	2.28	2.28	2.22	2.14	2.1	2.82	3.04	1.78	2.78	2.24	2.14	2.12	1.96	1.84	1.56
15	15:6822801-6824800	CN0,CN2,CNH	duplication	2|3	0|0	0|0	0|2	0|0	0|0	2|2	2|2	0|0	0|0	0|0	0|0	0|0	0|0	0|0	0|1	0|2	0|0	0|2	0|0	0|0	0|0	0|0	0|0	0|2	0|0	0|0	0|2	0|0	0|0	4.7	2.5	2.26	2.62	1.86	2.32	3.5	3.56	1.88	2.22	2.18	1.9	2.3	2.04	2.16	1.46
15	15:6825601-6830400	CN2	duplication	0|1	0|0	0|0	0|0	0|0	0|0	0|1	0|1	0|0	0|0	0|0	0|0	0|0	0|0	0|0	0|0	0|0	0|1	0|0	0|0	0|0	0|1	0|0	0|0	0|1	0|0	0|0	0|1	0|0	0|1	3.46	2.04	2.2	2.36	2	2.3	3.44	3.04	1.78	2.26	2	1.9	2.42	2.14	1.9	1.64
15	15:6832001-6834000	CN2	duplication	0|1	0|1	0|1	0|1	0|0	0|0	0|1	0|1	0|0	0|0	0|0	0|0	0|0	0|0	0|0	0|0	0|0	0|0	0|0	0|0	0|0	0|0	0|0	0|0	0|0	0|0	0|0	0|1	0|0	0|1	3.38	2.76	2.56	2.52	1.98	2.28	3.2	2.96	1.86	2.42	2.08	1.78	2.04	1.68	1.72	1.84
15	15:6836401-6838800	CN0,CN2	duplication	0|2	0|0	0|0	0|0	0|0	0|0	0|2	0|2	0|1	0|0	0|0	0|0	0|0	0|0	0|0	0|0	0|0	0|0	0|0	0|0	0|0	0|2	0|0	0|0	0|0	0|0	0|0	0|2	0|0	0|0	3.42	2.26	2.18	1.84	1.94	1.64	2.84	2.9	1.46	2.14	2.44	2.28	1.88	1.64	1.88	1.6
15	15:8220801-8222400	CN0,CN2	duplication	0|2	0|0	0|0	0|0	0|0	0|2	0|2	0|0	0|0	0|0	0|0	0|0	0|0	0|0	0|0	0|1	0|2	0|0	0|0	0|0	0|0	0|0	0|0	0|0	0|0	0|2	0|0	0|2	0|0	0|0	3.5	2.3	2.56	1.92	1.78	3.1	3.08	2.5	1.52	2.34	2.2	1.56	1.56	1.94	1.98	1.1
15	15:8223201-8225200	CN0,CN2	duplication	0|2	0|0	0|0	0|0	0|2	0|0	0|2	0|2	0|0	0|0	0|0	0|0	0|0	0|0	0|0	0|1	0|0	0|0	0|0	0|0	0|0	0|0	0|0	0|0	0|0	0|0	0|0	0|0	0|0	0|0	2.82	2.24	1.9	1.74	2.78	2.28	2.88	2.82	2.18	2.28	2.34	2.02	1.94	2	2.06	1.46
15	15:10449601-10451600	CN2	duplication	0|1	0|0	0|0	0|0	0|0	0|0	0|1	0|1	0|0	0|0	0|0	0|0	0|1	0|0	0|0	0|0	0|0	0|1	0|0	0|1	0|1	0|0	0|0	0|1	0|0	0|1	0|0	0|1	0|0	0|1	3.46	2.08	2.4	2.1	2.12	1.72	3.08	2.96	2.36	2.44	2.04	1.92	2.54	1.94	1.88	2.04
15	15:10564001-10565600	CNH	duplication	1|1	1|1	1|1	1|1	1|1	1|1	1|1	1|1	1|1	1|1	1|1	1|1	1|1	1|1	1|1	1|1	1|1	1|1	1|1	1|1	1|1	1|1	1|1	1|1	1|1	1|1	1|1	1|1	1|1	1|1	41.4	44.56	37	43.82	44.38	46.08	36.58	34.38	41.8	39.68	37.08	48.2	39.04	39.04	49.68	46.16
15	15:11722401-11724400	CN2	duplication	0|1	0|1	0|0	0|0	0|0	0|0	0|1	0|1	0|0	0|0	0|0	0|0	0|0	0|0	0|0	0|0	0|0	0|0	0|0	0|0	0|0	0|1	0|0	0|0	0|0	0|0	0|0	0|0	0|0	0|0	3.16	2.78	2.3	2.02	1.9	2.16	2.72	2.94	1.62	2.42	1.98	1.66	2.24	1.76	2.24	1.54
15	15:14027201-14029600	CN2,CNH	duplication	0|1	0|1	0|1	0|1	1|1	0|1	1|1	0|0	0|0	0|0	0|0	0|0	0|0	0|0	0|0	0|0	0|0	0|0	0|0	0|0	1|2	0|0	0|0	0|0	0|1	0|1	0|0	0|0	0|0	0|0	2.64	3.34	3.18	3.24	3.62	2.72	3.66	1.88	2.04	2.04	2.12	2.4	2.12	2.46	1.74	2.02
15	15:15753201-15754800	CN0	deletion	0|1	0|0	0|0	0|1	0|1	0|0	0|1	0|0	0|1	0|0	0|0	0|0	0|1	0|1	0|0	0|0	0|0	0|1	0|0	0|0	0|1	0|1	0|0	0|0	0|1	0|1	0|0	0|1	0|0	0|1	1.04	1.68	1.76	1.02	1.36	2.38	1.32	1.74	1.44	1.58	1.82	1.58	1.3	1.36	1.54	1.94
15	15:15968401-15971200	CN0	deletion	0|0	0|0	0|0	0|0	0|0	0|0	0|0	0|0	0|0	0|0	0|0	0|0	0|0	0|0	0|0	0|0	0|0	0|0	0|0	0|0	0|0	0|1	0|1	0|1	0|0	0|0	0|0	0|0	0|0	0|0	1.6	1.78	1.78	1.7	1.9	1.72	2.12	1.74	1.86	1.9	1.72	1.68	2	2.18	1.96	1.9
15	15:16088801-16092800	CN0,CN2	duplication	0|2	0|0	0|2	0|0	0|0	0|0	0|2	0|2	0|0	0|0	0|0	0|0	0|2	0|0	0|0	0|1	0|0	0|0	0|0	0|0	0|0	0|0	0|0	0|0	0|0	0|0	0|0	0|0	0|0	0|2	3.38	2.36	2.56	2.28	2.34	2.18	3.08	3.02	1.52	2.18	2.38	1.52	2.56	2.32	1.88	1.4
15	15:16116801-16118800	CN2	duplication	0|1	0|0	0|0	0|0	0|1	0|0	0|1	0|0	0|0	0|0	0|0	0|0	0|0	0|0	0|0	0|0	0|0	0|1	0|0	0|0	0|0	0|0	0|0	0|0	0|0	0|1	0|0	0|1	0|1	0|1	3.14	2.16	2.18	2.4	2.8	2.28	2.7	2.38	2.06	2.04	1.8	2.14	2.46	2.18	1.82	2.38
15	15:17809201-17811600	CN2,CNH	duplication	1|1	1|2	0|1	1|1	2|2	1|1	1|1	1|1	1|1	1|2	1|1	1|2	1|1	1|1	1|2	1|2	1|1	1|1	1|1	1|1	1|1	1|1	1|2	1|1	0|1	0|1	1|2	0|1	1|1	1|1	4.08	4.52	3.24	3.92	5.78	3.84	3.58	3.64	3.56	4.76	3.76	4.56	3.86	4.42	4.54	4.92
15	15:17820801-17824400	CNH	duplication	1|1	1|1	1|1	1|1	1|1	1|1	1|1	1|1	1|1	1|1	1|1	1|1	1|1	1|1	1|1	1|1	1|1	1|1	1|1	1|1	1|1	1|1	1|1	1|1	1|1	1|1	1|1	1|1	1|1	1|1	12.56	34.34	14.6	28.86	33.18	35.88	20.76	12.68	32.98	21.04	16.86	32.3	28.5	28.96	31.54	33.24
15	15:17828001-17830800	CNH	duplication	1|1	1|1	1|1	1|1	1|1	1|1	1|1	1|1	1|1	1|1	1|1	1|1	1|1	1|1	1|1	1|1	1|1	1|1	1|1	1|1	1|1	1|1	1|1	1|1	1|1	1|1	1|1	1|1	1|1	1|1	11.76	32.72	13.66	27.3	30.8	33.72	19.8	12.18	30.04	19.86	18.3	30.5	27.62	26.04	29.96	31.52
15	15:17832801-17842400	CNH	duplication	1|1	1|1	1|1	1|1	1|1	1|1	1|1	1|1	1|1	1|1	1|1	1|1	1|1	1|1	1|1	1|1	1|1	1|1	1|1	1|1	1|1	1|1	1|1	1|1	1|1	1|1	1|1	1|1	1|1	1|1	11.56	32.38	12.04	27.32	30.7	34.74	18.56	11.74	30.98	18.9	15.02	30.52	26.26	26.58	29.4	30.88
15	15:17843201-17844800	CN2,CNH	duplication	0|0	2|2	0|1	1|2	2|2	2|2	1|1	1|1	2|2	1|2	1|2	2|2	2|2	2|2	2|2	2|2	2|2	2|2	2|2	1|2	2|2	2|2	2|2	0|1	1|2	1|1	2|2	1|2	2|2	1|1	2.08	6.76	2.9	4.84	6.08	9.66	4.14	3.62	5.52	4.72	4.9	9.86	6.1	7.28	8.96	9.96
15	15:17845201-17848000	CNH	duplication	1|1	1|1	1|1	1|1	1|1	1|1	1|1	1|1	1|1	1|1	1|1	1|1	1|1	1|1	1|1	1|1	1|1	1|1	1|1	1|1	1|1	1|1	1|1	1|1	1|1	1|1	1|1	1|1	1|1	1|1	12.68	34.34	14.6	28.86	33.52	37.42	20.76	12.68	33.96	21.04	16.86	32.3	28.5	29.18	31.54	33.24
15	15:17849201-17856000	CNH	duplication	1|1	1|1	1|1	1|1	1|1	1|1	1|1	1|1	1|1	1|1	1|1	1|1	1|1	1|1	1|1	1|1	1|1	1|1	1|1	1|1	1|1	1|1	1|1	1|1	1|1	1|1	1|1	1|1	1|1	1|1	11.78	29.98	11.84	25.38	28.44	28.84	18.66	10.44	27.22	18.56	14.82	29.02	25.02	25.02	25.96	28.76
15	15:17856401-17861200	CNH	duplication	1|1	1|1	1|1	1|1	1|1	1|1	1|1	1|1	1|1	1|1	1|1	1|1	1|1	1|1	1|1	1|1	1|1	1|1	1|1	1|1	1|1	1|1	1|1	1|1	1|1	1|1	1|1	1|1	1|1	1|1	11.74	33.14	12.46	28.22	32.44	35.2	18.76	11.92	30.52	19.14	16.28	31.38	26.52	27.94	29.98	32.16
15	15:17862001-17872000	CNH	duplication	1|1	1|1	1|1	1|1	1|1	1|1	1|1	1|1	1|1	1|1	1|1	1|1	1|1	1|1	1|1	1|1	1|1	1|1	1|1	1|1	1|1	1|1	1|1	1|1	1|1	1|1	1|1	1|1	1|1	1|1	10.14	26.14	10.98	22.12	25.9	27.04	16.36	9.64	25.18	18.8	13.96	25.6	21.82	22.78	23.72	25.24
16	16:3080401-3328400	CNH	duplication	1|1	1|1	1|1	1|1	1|1	1|1	1|1	1|1	1|1	1|1	1|1	1|1	1|1	1|1	1|1	1|1	1|1	1|1	1|1	1|1	1|1	1|1	1|1	1|1	1|1	1|1	1|1	1|1	1|1	1|1	111.12	198.68	170.4	151.88	177.02	242.18	91.24	143.48	169.44	169.48	192.66	192.84	158.7	160.98	179.22	263.98
16	16:4369601-4372800	CN0	deletion	0|1	0|1	0|1	0|1	1|1	1|1	0|1	0|1	0|1	0|1	0|0	1|1	0|0	0|0	1|1	0|0	0|1	0|1	0|1	0|1	0|1	0|0	0|0	0|0	0|1	0|0	0|1	0|1	0|1	0|1	0.62	0.66	0.68	0.72	0.22	0.42	1	0.96	0.66	0.68	2.34	0.4	2	2.2	0.5	1.56
16	16:4400801-4402800	CN0	deletion	0|1	0|1	0|0	0|1	0|1	0|0	0|1	0|1	0|0	0|0	0|1	0|1	0|1	0|0	0|0	0|1	0|1	0|1	0|0	0|1	0|1	0|0	0|0	0|0	0|1	0|1	0|1	0|1	0|0	0|0	1.4	0.96	1.52	1.1	1.46	1.96	0.94	1	1.74	1.6	0.84	1.42	1.2	2.26	1.8	1.28
16	16:4410801-4412800	CN0	deletion	0|1	0|1	0|1	0|1	0|1	0|1	0|1	0|1	0|1	0|1	0|1	0|1	0|1	1|1	0|1	0|1	0|1	0|0	0|1	0|0	1|1	0|1	0|1	1|1	1|1	0|1	1|1	1|1	0|1	0|1	0.9	0.82	0.64	0.96	1.4	0.9	0.88	0.72	0.66	1.1	0.8	1.18	0.82	0.08	1.18	1.04
16	16:4466001-4468400	CN0	deletion	0|0	0|0	0|0	0|1	0|1	1|1	0|0	0|0	0|1	0|0	1|1	0|1	0|0	0|0	0|1	0|1	0|0	0|1	0|0	0|1	0|1	0|0	0|0	0|0	0|1	0|0	0|1	0|1	0|1	0|1	1.9	2.12	1.98	1.44	1.3	0.48	2.1	1.84	1.5	1.8	0.06	1.1	1.56	2.2	1.24	1.32
16	16:4482801-4486000	CN0	deletion	0|0	0|1	0|0	0|0	0|0	0|0	0|0	0|0	0|0	0|0	1|1	0|0	0|1	1|1	0|0	0|1	0|1	0|0	0|1	0|0	0|1	0|1	1|1	0|1	0|0	0|1	0|0	0|0	0|1	0|1	1.8	1.34	1.66	1.94	2.1	1.88	1.74	1.7	2.12	1.82	0	1.82	0.78	0.06	1.86	0.84
16	16:4676001-4677600	CN0	deletion	0|0	0|0	0|0	0|1	0|0	0|1	0|0	0|0	0|1	0|0	0|1	0|0	0|0	0|1	0|1	0|0	0|0	0|1	0|0	0|1	0|0	0|1	0|1	0|1	0|1	0|0	0|1	0|1	0|0	0|0	2.24	1.98	2.38	1.52	1.94	0.94	1.9	2.1	1.52	2.1	0.92	1.94	2.44	1.28	1.5	2.36
16	16:4865601-4869200	CN2	duplication	0|0	0|0	0|0	0|0	0|0	0|0	0|0	0|0	0|1	0|0	0|1	0|0	0|0	1|1	0|0	0|0	0|0	0|0	0|1	0|1	0|0	0|1	1|1	1|1	0|0	0|0	0|0	0|0	0|0	0|0	2.24	2.06	2.06	1.98	1.82	2.1	2.26	1.96	2.7	1.9	2.94	2.08	2.22	3.54	2.26	2.14
16	16:5030401-5032400	CN0	deletion	0|0	1|1	0|1	0|0	0|1	0|1	0|1	0|1	0|0	0|1	0|1	0|0	0|1	0|1	0|1	0|1	0|1	0|0	0|1	0|1	0|0	0|1	0|1	0|1	0|0	0|1	0|0	0|0	0|0	0|0	1.74	0.38	0.58	1.64	1.06	1.08	1.3	0.78	1.98	1.4	0.94	1.78	1.3	1.2	1.5	1.36
16	16:5043201-5045600	CN0	deletion	0|1	0|1	0|1	0|1	0|1	0|0	1|1	0|0	0|0	0|1	0|0	0|1	0|0	0|0	0|1	0|0	0|1	0|0	0|1	0|1	0|0	0|0	0|0	0|0	0|0	0|0	0|0	0|0	0|0	0|0	0.94	0.78	0.64	0.9	1.48	1.86	0	1.82	2.02	1.16	1.9	0.96	1.7	2.3	0.9	1.8
16	16:5102401-5104400	CN0	deletion	0|1	0|1	0|1	1|1	0|1	0|1	1|1	0|1	1|1	1|1	0|1	1|1	0|1	1|1	1|1	0|1	0|1	1|1	1|1	0|1	1|1	0|1	0|1	0|1	1|1	1|1	1|1	1|1	1|1	1|1	0.56	0.86	1.2	0.32	0.94	0.66	0.46	1.22	0.04	0.3	0.84	0.32	0.56	0.34	0.48	0.66
16	16:5174001-5176000	CNH	duplication	1|1	1|1	1|1	1|1	1|1	1|1	1|1	1|1	1|1	1|1	1|1	1|1	1|1	1|1	1|1	1|1	1|1	1|1	1|1	1|1	1|1	1|1	1|1	1|1	1|1	1|1	1|1	1|1	1|1	1|1	125.88	143.02	134.78	141.36	144.68	153.88	120.06	121.44	161.6	140.06	127.06	153.34	113.16	116.16	140.06	139.14
16	16:5178001-5180400	CNH	duplication	1|1	1|1	1|1	1|1	1|1	1|1	1|1	1|1	1|1	1|1	1|1	1|1	1|1	1|1	1|1	1|1	1|1	1|1	1|1	1|1	1|1	1|1	1|1	1|1	1|1	1|1	1|1	1|1	1|1	1|1	60.66	65.76	60.46	67.36	67.44	77.24	59.96	61.38	80.84	69.46	62.92	75.36	53.82	52.68	68.32	63.5
16	16:5740401-5742000	CN0	deletion	1|1	1|1	1|1	1|1	1|1	1|1	1|1	1|1	1|1	1|1	1|1	1|1	1|1	1|1	1|1	1|1	1|1	1|1	1|1	1|1	1|1	1|1	1|1	1|1	1|1	1|1	1|1	1|1	1|1	1|1	0.08	0.16	0.1	0.12	0.02	0.1	0.12	0.22	0.1	0.08	0.18	0.2	0.16	0.2	0.22	0.3
16	16:6910401-6912400	CN0	deletion	0|1	0|0	0|1	0|1	0|1	0|0	0|1	0|1	0|0	0|1	0|0	0|1	0|1	0|0	0|0	0|0	0|1	0|1	0|0	0|1	0|1	0|1	0|0	0|1	0|1	0|1	0|1	0|1	0|1	0|1	0.96	1.94	1.36	1.18	1.1	1.52	1.16	1	1.86	1.22	2.04	1.06	1.24	1.58	1.7	1.7
16	16:6932801-6934400	CN0	deletion	0|1	0|1	0|1	0|0	0|1	0|0	0|1	0|1	0|0	0|1	0|1	0|1	0|1	0|1	0|0	0|0	0|0	0|1	0|0	0|1	0|0	0|1	0|0	0|0	0|1	0|1	0|0	0|1	0|0	0|1	0.86	1.06	1.46	1.66	1	1.6	1.14	0.76	1.58	1.48	1.48	1.48	1.24	1.4	1.76	1.8
16	16:7298001-7299600	CN0	deletion	0|1	0|1	0|1	0|1	0|1	0|1	0|1	0|1	0|1	0|1	0|1	0|0	0|1	0|1	0|1	0|0	0|1	0|1	0|1	0|1	0|1	0|1	0|1	0|1	0|1	0|1	0|1	0|1	0|1	0|1	0.56	1.14	1.16	0.82	0.88	1.4	1.04	0.92	1.38	1.34	1.2	1.54	1.26	0.8	1.32	2.42
16	16:7300401-7302000	CN0	deletion	0|1	0|1	0|1	0|1	0|1	0|1	0|1	0|1	0|1	0|1	0|1	0|1	0|1	0|1	0|1	0|0	0|1	0|1	0|1	0|1	0|1	0|1	0|1	0|1	0|1	0|1	0|1	0|1	0|1	1|1	0.58	0.72	0.64	0.56	0.66	1.06	0.58	0.48	0.78	0.5	0.82	0.92	0.62	0.78	0.84	1.62
16	16:9527201-9529200	CN0,CN2	deletion	1|1	1|1	1|1	1|1	1|1	1|1	1|1	1|1	1|1	1|1	0|1	0|1	1|1	1|1	1|1	1|1	1|1	0|0	1|1	1|1	0|0	0|0	0|1	0|2	0|2	0|0	0|0	0|2	0|0	0|0	0.28	0.46	0.26	0.34	0.38	0.48	0.32	0.28	0.54	0.32	1.26	1.48	0.32	0.22	0.4	0.22
16	16:9589601-9594400	CN2,CNH	duplication	0|0	0|1	1|2	0|1	1|1	1|1	0|0	1|2	0|1	1|1	0|0	0|0	0|0	0|1	0|1	0|0	1|1	0|1	1|1	0|1	0|1	0|1	0|1	1|1	0|1	1|2	1|2	0|1	1|2	1|2	2.02	2.68	5.04	2.84	4.24	3.7	1.54	4.68	3.22	3.74	1.64	2.22	1.96	2.56	3.1	2.12
16	16:9623201-9625200	CN2	duplication	1|1	0|0	0|1	0|0	0|1	0|0	0|0	0|0	0|0	1|1	0|0	0|0	0|1	0|0	0|0	0|0	0|0	0|0	0|0	0|1	0|0	0|0	0|0	0|1	0|0	0|1	0|0	0|0	0|0	0|0	3.62	2.02	2.6	1.7	2.6	2.28	2.2	1.88	1.5	3.54	1.54	1.62	2.62	1.84	2.04	2.22
16	16:9626401-9628800	CN2,CNH	duplication	0|0	0|0	1|1	0|1	0|1	0|1	0|0	0|1	0|1	0|1	0|0	0|0	0|0	0|0	0|0	0|0	0|1	0|0	0|0	0|1	0|1	0|0	0|0	0|1	0|0	1|1	0|1	0|1	1|1	1|2	2.42	2.36	3.68	2.84	3.42	3.36	1.68	3.52	2.66	3.44	2.12	1.9	1.88	2.4	2.12	2.1
16	16:9630801-9633200	CN0	deletion	1|1	1|1	0|0	1|1	0|1	0|1	1|1	0|0	1|1	0|1	1|1	1|1	1|1	1|1	1|1	1|1	0|1	1|1	0|1	1|1	0|1	1|1	1|1	0|1	0|1	0|0	0|1	0|1	0|0	0|0	0.32	0.2	1.96	0.4	1.3	1.04	0.22	1.76	0.3	1.18	0.16	0.24	0.26	0.14	0.22	0.32
16	16:9636001-9638400	CN0,CN2	deletion	0|1	0|0	0|0	0|0	0|0	0|0	1|1	0|0	0|0	0|2	0|1	0|1	0|1	0|0	0|0	0|1	0|0	0|1	0|0	0|0	0|1	0|0	0|0	0|0	0|0	0|2	0|2	0|1	0|2	0|0	1.16	2.02	2.16	2.18	2.32	2.22	0.06	1.9	2.16	2.42	1.36	1.14	1.1	2.28	2.08	1.18
16	16:9638801-9640800	CN2,CNH	duplication	0|0	0|0	0|1	0|1	0|0	0|1	0|0	0|0	1|2	0|0	0|1	0|1	0|0	0|0	0|0	0|1	0|0	0|1	0|1	0|1	0|1	0|0	0|0	0|0	0|1	0|1	0|1	0|1	0|1	0|0	2.02	2.28	2.6	3.38	2.46	2.54	2.06	2.04	4.74	2.02	2.82	3.36	2.42	1.84	2.26	2.66
16	16:9641201-9644000	CN2,CNH	duplication	0|0	0|1	1|2	0|1	1|1	1|1	0|0	0|1	0|1	1|1	0|1	0|1	0|1	0|1	0|1	0|1	1|1	0|1	0|1	0|1	1|1	0|1	0|1	1|1	1|1	1|2	1|1	0|1	1|2	1|2	2.02	2.7	5.06	3.2	4.16	3.76	2.22	3.46	3.06	3.8	2.72	2.52	2.6	2.88	3.06	2.72
16	16:9645601-9649200	CN2,CNH	duplication	0|1	0|1	1|2	0|1	1|1	0|1	0|1	1|1	1|1	1|1	0|1	1|1	0|1	0|1	0|1	0|1	0|1	1|1	0|1	0|1	1|1	0|1	0|1	1|1	1|1	2|2	1|1	1|1	1|2	1|2	3.04	2.52	4.94	3.26	4.2	3.4	2.98	3.78	3.66	4.18	3.42	3.6	2.98	2.88	2.88	3.06
16	16:9650001-9652000	CN2,CNH	duplication	1|2	0|1	1|2	0|1	0|1	1|1	2|2	1|1	0|1	1|1	1|2	1|2	1|2	1|1	0|1	1|2	1|1	1|2	1|2	0|1	2|2	1|1	0|1	1|1	1|2	1|2	1|1	1|2	1|1	1|2	4.62	3.24	5.04	3	3.16	3.62	6.02	3.52	2.96	3.68	5.18	4.96	5.44	3.5	2.92	5.28
16	16:9655201-9657600	CN2,CNH	duplication	0|1	0|0	1|1	0|1	0|1	0|1	1|1	0|1	0|1	0|1	1|1	0|1	0|1	0|0	0|0	0|1	0|1	1|1	0|0	0|0	1|2	0|1	0|0	0|1	0|1	1|2	0|1	0|1	0|1	1|1	2.78	1.94	3.88	2.9	2.7	2.7	3.68	3.1	2.78	2.94	3.7	3.42	3.06	2.24	1.92	3
16	16:9664001-9667600	CN0,CN2	duplication	0|0	0|0	0|2	0|0	0|0	0|0	0|2	0|0	0|0	0|0	0|2	0|2	0|0	0|1	0|1	0|0	0|0	0|2	0|0	0|1	0|2	0|0	0|0	0|0	0|2	0|2	0|0	0|2	2|2	2|2	2.1	1.68	3.38	2.44	2.32	2.36	2.8	2.44	2.14	1.86	3.02	2.74	2.54	1.4	1.42	2.1
16	16:9672001-9674000	CN2,CNH	duplication	0|0	0|1	1|1	0|1	0|1	0|1	0|1	0|1	0|0	0|1	0|1	0|1	0|1	0|0	0|0	0|0	0|1	0|1	0|1	0|0	0|1	0|1	0|0	0|1	0|1	1|1	0|1	0|1	1|1	1|2	2.14	2.96	3.94	2.7	2.94	2.94	2.78	3.5	2.48	2.96	2.8	2.74	2.98	2.56	2.5	2.5
16	16:9682401-9684800	CN2,CNH	duplication	0|1	1|1	2|2	1|2	1|2	0|1	0|1	0|1	1|1	1|1	0|1	1|1	0|1	0|1	0|1	0|1	1|1	1|2	1|1	0|1	1|1	1|1	0|1	1|1	1|1	1|2	0|1	1|1	1|1	1|1	3.3	3.96	5.82	4.76	4.9	3.18	3.24	2.96	3.86	4.04	3.56	4.18	3.14	3	3	3.14
16	16:9696801-9698400	CN0,CN2,CNH	duplication	0|0	0|2	3|3	2|2	0|2	2|2	0|1	2|3	2|2	2|2	0|0	0|0	0|2	0|2	0|0	0|2	2|2	2|2	2|3	0|2	2|2	2|2	0|2	2|3	0|2	3|3	2|2	2|2	3|3	3|3	2.04	2.88	5.62	3.74	3.2	4.02	1.38	4.54	3.98	4.06	1.98	1.94	2.66	3.04	2.06	2.42
16	16:9698801-9700400	CN0,CN2	duplication	0|1	0|2	0|0	0|2	0|2	0|2	0|1	0|2	0|2	0|0	0|1	0|1	0|0	2|2	2|2	0|2	0|2	0|0	0|2	0|2	0|1	2|2	2|2	2|2	0|0	0|2	0|2	0|0	0|0	0|2	1.52	3.4	2.38	2.94	2.72	3.04	1.12	2.6	2.82	2.38	1.58	1.48	2.46	3.86	3.94	2.6
16	16:10856801-10876400	CNH	duplication	1|1	1|1	1|1	1|1	1|1	1|1	1|1	1|1	1|1	1|1	1|1	1|1	1|1	1|1	1|1	1|1	1|1	1|1	1|1	1|1	1|1	1|1	1|1	1|1	1|1	1|1	1|1	1|1	1|1	1|1	37.36	35.28	40.56	40.46	44.46	42.14	35.72	41.8	43.1	39.84	44.46	51.6	45.1	47.48	47.44	47.96
16	16:11358401-11360400	CN0	deletion	1|1	1|1	1|1	1|1	1|1	1|1	1|1	1|1	1|1	1|1	1|1	1|1	0|1	1|1	1|1	1|1	1|1	1|1	1|1	1|1	1|1	1|1	1|1	1|1	1|1	0|1	1|1	0|1	1|1	1|1	0.48	0.5	0.34	0.4	0.26	0.06	0.46	0.22	0.24	0.14	0.4	0.36	0.86	0.32	0.2	0.38
16	16:12578801-12580400	CNH	duplication	1|1	1|1	1|1	1|1	1|1	1|1	1|1	1|1	1|1	1|1	1|1	1|1	1|1	1|1	1|1	1|1	1|1	1|1	1|1	1|1	1|1	1|1	1|1	1|1	1|1	1|1	1|1	1|1	1|1	1|1	15.1	14.76	13.88	13.36	10.86	13.1	11.42	14.5	14.38	14.52	13.94	16.74	15.16	13.08	12.6	15.84
16	16:12580401-12583600	CNH	duplication	1|1	1|1	1|1	1|1	1|1	1|1	1|1	1|1	1|1	1|1	1|1	1|1	1|1	1|1	1|1	1|1	1|1	1|1	1|1	1|1	1|1	1|1	1|1	1|1	1|1	1|1	1|1	1|1	1|1	1|1	52.8	50.5	52.76	51.16	54.48	51.7	47.24	52.26	60.22	57.42	50.18	60.86	57.28	58.3	53.82	62.64
16	16:12763201-12765200	CN0,CN2	deletion	0|0	0|0	0|0	0|0	0|0	0|0	0|0	0|0	0|0	0|0	0|0	0|0	0|0	0|2	0|0	0|0	0|0	0|0	0|0	0|0	1|1	0|0	0|0	0|0	1|1	0|0	0|0	1|1	0|0	0|0	2.04	1.94	2.18	2.04	2.12	2.08	2.34	1.94	1.88	2.3	1.92	1.94	2.12	2.58	1.92	2.16
16	16:13414001-13420400	CN2,CNH	duplication	1|1	2|2	0|1	1|2	2|2	2|2	0|0	1|2	2|2	1|2	0|1	1|2	1|2	1|2	1|2	1|2	1|1	1|1	0|1	0|0	1|1	0|0	0|0	0|1	0|1	0|1	1|1	1|1	1|2	2|2	4.32	5.86	3.18	5.06	6.38	7.04	2.38	4.56	6.78	4.72	2.88	5.5	5.3	5.32	5.34	5.56
16	16:13824401-13826400	CN2	duplication	0|0	0|0	0|0	0|0	0|0	0|0	0|0	0|0	0|0	0|0	0|0	0|0	0|1	0|1	0|1	0|1	0|0	0|0	0|0	0|0	0|0	0|0	0|0	0|0	0|0	0|0	0|0	0|0	0|0	0|0	2.06	1.8	2.32	1.46	2.24	1.7	2.24	2.12	1.98	2.14	1.58	1.92	3.3	3	2.78	3.16
16	16:13830001-13831600	CN2	duplication	0|0	0|0	0|0	0|0	0|0	0|0	0|0	0|0	0|0	0|0	0|0	0|0	0|1	0|1	0|1	0|1	0|0	0|0	0|0	0|0	0|0	0|0	0|0	0|0	0|0	0|0	0|0	0|1	0|0	0|0	1.76	1.66	1.72	2.04	1.5	2.22	2.26	1.92	1.92	1.84	1.6	1.56	3.26	2.72	2.66	3.18
16	16:14839601-14842800	CNH	duplication	1|1	1|1	1|1	1|1	1|1	1|1	1|1	1|1	1|1	1|1	1|1	1|1	1|1	1|1	1|1	1|1	1|1	1|1	1|1	1|1	1|1	1|1	1|1	1|1	1|1	1|1	1|1	1|1	1|1	1|1	31.6	29.02	31.02	31.76	30.04	31.14	30.94	34.2	49.72	39.04	31.38	47.02	41.22	34.34	38.84	42.38
16	16:15207601-15209200	CNH	duplication	1|1	1|1	1|1	1|1	1|1	1|1	1|1	1|1	1|1	1|1	1|1	1|1	1|1	1|1	1|1	1|1	1|1	1|1	1|1	1|1	1|1	1|1	1|1	1|1	1|1	1|1	1|1	1|1	1|1	1|1	38.26	25.12	23.38	24.38	22.52	20.92	32.38	27.52	26.74	27.12	26.88	28.88	27.52	27.74	25.48	26
16	16:15544401-15548400	CN0	deletion	0|0	0|1	0|0	0|0	0|1	0|0	0|1	0|0	0|1	0|0	0|1	0|1	0|0	0|0	0|1	0|0	0|1	0|0	0|1	0|1	0|1	0|0	0|1	0|1	0|0	0|0	0|1	0|0	0|1	0|0	1.76	1.26	1.62	1.5	1.22	1.62	1.36	1.56	1.42	1.54	1.2	1.3	2.18	1.48	1.28	1.54
16	16:15568001-15569600	CN2,CNH	duplication	2|2	2|2	2|2	1|2	1|2	2|2	1|1	2|2	2|2	2|2	2|2	2|2	1|2	2|2	1|2	2|2	1|2	1|2	1|2	2|2	1|2	1|2	1|2	1|2	2|2	2|2	1|2	1|1	2|2	1|2	7.48	5.84	6.78	5.46	5.16	6.5	4.36	7.62	5.76	6.1	5.72	7.9	5.44	6.8	5.58	7.34
16	16:15584401-15586400	CNH	duplication	1|1	1|1	1|1	1|1	1|1	1|1	1|1	1|1	1|1	1|1	1|1	1|1	1|1	1|1	1|1	1|1	1|1	1|1	1|1	1|1	1|1	1|1	1|1	1|1	1|1	1|1	1|1	1|1	1|1	1|1	9.6	10.2	10.36	9.48	8.54	7.92	8.78	9.2	10.6	9.92	8.76	11.28	9.66	10.88	10.14	11.7
16	16:15588001-15591200	CNH	duplication	1|1	1|1	1|1	1|1	1|1	1|1	1|1	1|1	1|1	1|1	1|1	1|1	1|1	1|1	1|1	1|1	1|1	1|1	1|1	1|1	1|1	1|1	1|1	1|1	1|1	1|1	1|1	1|1	1|1	1|1	9	8.78	9.6	9.06	7.24	7.3	7.14	8.76	10.08	8.26	9.68	9.38	8.62	8.28	9.72	11.32
16	16:15592801-15595200	CNH	duplication	1|1	1|1	1|1	1|1	1|1	1|1	1|1	1|1	1|1	1|1	1|1	1|1	1|1	1|1	1|1	1|1	1|1	1|1	1|1	1|1	1|1	1|1	1|1	1|1	1|1	1|1	1|1	1|1	1|1	1|1	55.56	55.98	61.8	70.68	60.28	58.24	55.74	66.7	65.64	53.98	50.4	71.48	66.78	69.22	74.02	77.06
16	16:15595201-15598400	CNH	duplication	1|1	1|1	1|1	1|1	1|1	1|1	1|1	1|1	1|1	1|1	1|1	1|1	1|1	1|1	1|1	1|1	1|1	1|1	1|1	1|1	1|1	1|1	1|1	1|1	1|1	1|1	1|1	1|1	1|1	1|1	75.96	71.1	72.82	91.96	64.7	63.12	67.2	73.14	75.94	71.04	54.2	68.9	74.86	75.44	70.54	75.28
16	16:15599201-15602400	CNH	duplication	1|1	1|1	1|1	1|1	1|1	1|1	1|1	1|1	1|1	1|1	1|1	1|1	1|1	1|1	1|1	1|1	1|1	1|1	1|1	1|1	1|1	1|1	1|1	1|1	1|1	1|1	1|1	1|1	1|1	1|1	18.58	21.22	18.46	21.42	17.32	21.3	16.88	18.98	23.5	23.18	12.8	18.26	15.38	14.02	17.54	20.3
16	16:15604801-15606800	CN2,CNH	duplication	1|2	2|2	2|2	2|2	2|2	2|2	1|1	1|2	2|2	2|2	2|2	2|2	2|2	1|2	2|2	2|2	2|2	2|2	1|2	1|2	2|2	2|2	2|2	2|2	2|2	2|2	2|2	2|2	2|2	2|2	5.26	7.92	6.96	9.22	7.5	8.02	4.3	4.86	7.1	6.8	5.56	7.24	5.64	5.18	6	8.9
16	16:15608001-15610000	CNH	duplication	1|1	1|1	1|1	1|1	1|1	1|1	1|1	1|1	1|1	1|1	1|1	1|1	1|1	1|1	1|1	1|1	1|1	1|1	1|1	1|1	1|1	1|1	1|1	1|1	1|1	1|1	1|1	1|1	1|1	1|1	17.74	20.76	14.28	24.26	14.7	21.84	18.44	12.8	31.52	23.12	5.76	16.14	13.38	12.9	14.18	14.98
16	16:15614801-15620800	CN2,CNH	duplication	1|2	2|2	2|2	2|2	2|2	2|2	1|2	1|2	2|2	2|2	2|2	2|2	2|2	2|2	2|2	2|2	1|2	2|2	2|2	2|2	2|2	2|2	2|2	2|2	2|2	2|2	2|2	2|2	2|2	2|2	5.88	8.96	7.56	10.38	9.38	8.84	5.3	5.44	8.16	8.62	6.3	8.48	7.92	8.34	8.12	11.42
16	16:15623601-15654400	CN2,CNH	duplication	1|1	2|2	2|2	2|2	2|2	2|2	1|1	1|1	2|2	2|2	2|2	2|2	1|2	1|2	1|2	2|2	1|2	2|2	1|2	2|2	2|2	2|2	2|2	2|2	2|2	2|2	2|2	1|2	1|1	1|2	3.58	5.82	6.76	6.98	6.32	6.28	3.28	3.86	6.94	5.5	6.1	6.66	5.24	4.68	4.64	6.98
16	16:15654801-15657200	CNH	duplication	1|1	1|1	1|1	1|1	1|1	1|1	1|1	1|1	1|1	1|1	1|1	1|1	1|1	1|1	1|1	1|1	1|1	1|1	1|1	1|1	1|1	1|1	1|1	1|1	1|1	1|1	1|1	1|1	1|1	1|1	38	35.78	47.02	42.94	43.82	44.3	36.8	49.38	53.02	46.88	37.48	50.32	48.24	46.7	45.02	51.94
16	16:15658001-15666400	CN2,CNH	duplication	1|1	2|2	2|2	2|2	2|2	2|2	0|1	1|2	2|2	1|2	2|2	2|2	1|2	1|2	1|2	2|2	2|2	2|2	1|2	2|2	2|2	2|2	2|2	2|2	2|2	2|2	2|2	1|2	1|2	1|2	3.6	6.36	8.44	8.74	6.62	6.58	2.8	5.34	8.2	5.68	7.06	7.76	5.16	4.64	4.52	6.52
16	16:15667201-15674000	CN2,CNH	duplication	2|2	2|2	2|2	2|2	2|2	2|2	0|1	2|2	2|2	2|2	2|2	2|2	2|2	2|2	2|2	2|2	2|2	2|2	2|2	2|2	2|2	2|2	2|2	2|2	2|2	2|2	2|2	2|2	2|2	2|2	6.68	8.2	13.04	14.44	13.6	9.9	2.76	8.62	13.38	11.46	11.28	13.08	7.42	7.36	6.12	10.24
16	16:15674401-15677600	CNH	duplication	1|1	1|1	1|1	1|1	1|1	1|1	1|1	1|1	1|1	1|1	1|1	1|1	1|1	1|1	1|1	1|1	1|1	1|1	1|1	1|1	1|1	1|1	1|1	1|1	1|1	1|1	1|1	1|1	1|1	1|1	27.74	26.34	27.2	29.16	24.68	28.58	27.76	31.1	42.4	36.6	28.2	38.58	34.9	30.98	34.16	36.92
16	16:15677601-15694000	CN2,CNH	duplication	1|1	2|2	2|2	2|2	2|2	2|2	0|1	1|2	2|2	2|2	2|2	2|2	1|2	1|2	1|2	2|2	2|2	2|2	2|2	2|2	2|2	2|2	2|2	2|2	2|2	2|2	2|2	2|2	1|2	1|2	4.1	6.52	8.44	8.98	7.42	6.72	2.7	5.4	8.4	6.28	7.42	7.92	5.2	4.6	4.64	6.92
16	16:15694801-15700800	CNH	duplication	1|1	1|1	1|1	1|1	1|1	1|1	1|1	1|1	1|1	1|1	1|1	1|1	1|1	1|1	1|1	1|1	1|1	1|1	1|1	1|1	1|1	1|1	1|1	1|1	1|1	1|1	1|1	1|1	1|1	1|1	33.86	29.82	48.06	35.76	39.62	42	33.46	52.2	58.84	45.06	33.56	45.86	49.56	43.76	41.5	50.04
16	16:15701201-15705600	CN2,CNH	duplication	2|2	2|2	2|2	2|2	2|2	2|2	1|2	1|2	2|2	2|2	2|2	2|2	2|2	2|2	2|2	2|2	2|2	2|2	2|2	2|2	2|2	2|2	2|2	2|2	2|2	2|2	2|2	2|2	2|2	2|2	6.36	7.04	7.7	7.46	7.52	9.36	4.88	5.5	9.66	8.04	6.24	7.56	8.06	6.92	6.32	9.74
16	16:15706001-15752400	CN2,CNH	duplication	0|0	1|1	1|2	2|2	2|2	1|2	0|0	0|1	2|2	1|2	1|2	1|2	1|1	0|1	0|1	1|2	1|1	1|2	1|1	1|1	1|2	1|2	1|2	1|2	2|2	1|2	1|2	1|1	0|1	1|1	2.38	4.02	5.44	5.9	5.66	4.58	1.82	3.46	6	4.88	4.8	5.36	3.8	3.26	3.44	5.48
16	16:15754001-15755600	CN2,CNH	duplication	0|0	0|1	0|1	1|1	1|1	0|1	0|0	0|0	0|1	0|0	1|1	0|1	0|1	0|1	0|0	0|1	0|0	0|0	0|1	0|1	0|0	0|1	0|1	1|2	0|0	0|1	0|1	0|0	0|0	0|1	1.98	3.18	3.12	3.94	3.84	2.92	2.36	2.14	3.04	2.42	4.42	2.9	2.54	2.54	2.34	3.34
16	16:15759201-15880400	CN2,CNH	duplication	0|1	2|2	2|2	2|2	2|2	2|2	0|1	1|1	2|2	1|2	2|2	2|2	1|2	1|2	1|2	2|2	1|2	2|2	1|2	2|2	2|2	1|2	2|2	1|2	2|2	2|2	1|2	1|2	1|2	2|2	3.38	6.42	6.92	6.86	5.92	6.9	3.46	4.08	6.54	5.12	5.92	6.3	5.26	4.98	4.68	7.54
16	16:15883601-15886000	CNH	duplication	1|1	1|1	1|1	1|1	1|1	1|1	1|1	1|1	1|1	1|1	1|1	1|1	1|1	1|1	1|1	1|1	1|1	1|1	1|1	1|1	1|1	1|1	1|1	1|1	1|1	1|1	1|1	1|1	1|1	1|1	15.82	30.46	30.78	28.34	17.34	18.46	21.08	38.88	17.5	18.94	19.24	18.7	17.86	19.86	18.28	21.7
16	16:15886801-15888400	CNH	duplication	1|1	1|1	1|1	1|1	1|1	1|1	1|1	1|1	1|1	1|1	1|1	1|1	1|1	1|1	1|1	1|1	1|1	1|1	1|1	1|1	1|1	1|1	1|1	1|1	1|1	1|1	1|1	1|1	1|1	1|1	16.04	38.42	38.98	34.84	18.42	20.16	21.12	51.7	24.1	23.68	24.16	23.94	18.84	21.64	18.02	23.36
16	16:15891601-15895200	CNH	duplication	1|1	1|1	1|1	1|1	1|1	1|1	1|1	1|1	1|1	1|1	1|1	1|1	1|1	1|1	1|1	1|1	1|1	1|1	1|1	1|1	1|1	1|1	1|1	1|1	1|1	1|1	1|1	1|1	1|1	1|1	18.92	36.52	38.22	32.16	23.74	19.56	18.42	50	22.86	23.94	24.2	24.64	19.16	20.42	18.82	23.56
16	16:15895601-15898000	CNH	duplication	1|1	1|1	1|1	1|1	1|1	1|1	1|1	1|1	1|1	1|1	1|1	1|1	1|1	1|1	1|1	1|1	1|1	1|1	1|1	1|1	1|1	1|1	1|1	1|1	1|1	1|1	1|1	1|1	1|1	1|1	30.04	46.74	48.28	36.68	39.22	27.44	23.18	50.9	32.84	45	25.42	41.44	33.82	25.46	34.98	45.56
16	16:15899201-15900800	CNH	duplication	1|1	1|1	1|1	1|1	1|1	1|1	1|1	1|1	1|1	1|1	1|1	1|1	1|1	1|1	1|1	1|1	1|1	1|1	1|1	1|1	1|1	1|1	1|1	1|1	1|1	1|1	1|1	1|1	1|1	1|1	25.64	41.72	35.28	36.56	26.96	29.74	28.94	44.78	23.24	26.44	23.2	28.8	22.32	25.58	25.24	28.84
16	16:15906801-15908800	CNH	duplication	1|1	1|1	1|1	1|1	1|1	1|1	1|1	1|1	1|1	1|1	1|1	1|1	1|1	1|1	1|1	1|1	1|1	1|1	1|1	1|1	1|1	1|1	1|1	1|1	1|1	1|1	1|1	1|1	1|1	1|1	26.14	52.7	57.56	42.62	36.82	32.22	31.74	59.8	31.98	46.08	25.02	46.1	34.4	26.68	35.44	44.88
16	16:15911601-15914400	CNH	duplication	1|1	1|1	1|1	1|1	1|1	1|1	1|1	1|1	1|1	1|1	1|1	1|1	1|1	1|1	1|1	1|1	1|1	1|1	1|1	1|1	1|1	1|1	1|1	1|1	1|1	1|1	1|1	1|1	1|1	1|1	20.88	53.72	51.04	48.02	24.6	33.34	24.82	51.92	21.9	30.52	25.52	32.06	24.76	25.92	26.5	30.78
16	16:15916401-15918000	CN2,CNH	duplication	0|1	2|2	1|2	1|2	1|2	2|2	1|1	1|1	1|2	1|1	1|2	1|2	0|1	0|1	0|1	1|1	0|1	1|2	1|1	1|1	1|1	1|1	0|1	1|1	1|1	2|2	1|1	1|1	0|1	1|1	3.62	5.92	4.74	5.46	5.04	6.58	4.18	3.84	5.02	4.32	5.1	5.44	3.26	3.52	2.54	4.4
16	16:15919601-15983200	CNH	duplication	1|1	1|1	1|1	1|1	1|1	1|1	1|1	1|1	1|1	1|1	1|1	1|1	1|1	1|1	1|1	1|1	1|1	1|1	1|1	1|1	1|1	1|1	1|1	1|1	1|1	1|1	1|1	1|1	1|1	1|1	7.76	12.3	11.3	12.68	11.8	13.32	8.34	6.58	12.26	9.98	11.5	12.02	8.62	7.56	8.16	12.24
16	16:15983201-16003200	CNH	duplication	1|1	1|1	1|1	1|1	1|1	1|1	1|1	1|1	1|1	1|1	1|1	1|1	1|1	1|1	1|1	1|1	1|1	1|1	1|1	1|1	1|1	1|1	1|1	1|1	1|1	1|1	1|1	1|1	1|1	1|1	6.58	10.04	9.26	11.72	13.96	12.22	5.8	5.82	9.96	8.6	7.08	9.88	7.84	6.84	7.68	10.82
16	16:16003601-16007200	CN2,CNH	duplication	2|2	1|2	1|1	2|2	2|2	2|2	0|1	0|1	1|2	2|2	0|1	2|2	2|2	0|1	2|2	2|2	1|1	0|1	0|1	1|1	0|1	2|2	2|2	2|2	1|1	2|2	2|2	0|1	1|1	1|2	6.16	4.88	4.44	7.94	9.64	5.94	3.3	3.24	4.74	8.26	3.06	7.46	6.48	3.14	5.84	8.78
16	16:16007201-16017600	CN2,CNH	duplication	2|2	2|2	1|2	2|2	2|2	2|2	2|2	0|1	2|2	2|2	1|2	1|2	2|2	2|2	2|2	2|2	2|2	0|1	2|2	2|2	1|2	2|2	2|2	2|2	2|2	2|2	2|2	1|2	2|2	2|2	8.36	11.34	4.74	8.52	9.4	13.66	8.32	3	7.64	7.36	4.8	5.24	6.04	6.56	5.9	9.1
16	16:16020801-16027200	CNH	duplication	1|1	1|1	1|1	1|1	1|1	1|1	1|1	1|1	1|1	1|1	1|1	1|1	1|1	1|1	1|1	1|1	1|1	1|1	1|1	1|1	1|1	1|1	1|1	1|1	1|1	1|1	1|1	1|1	1|1	1|1	97.06	85	64.02	69.92	173.38	170.5	68.86	56.84	93.9	92.76	73.52	79.06	77.42	78.38	79.82	100.64
16	16:16028001-16032800	CN2,CNH	duplication	0|0	0|1	1|1	1|1	1|1	1|2	0|0	0|0	1|2	0|1	1|2	0|1	0|1	0|1	0|1	1|1	0|1	2|2	0|1	1|2	0|1	0|1	0|1	0|1	1|1	1|1	1|1	0|0	0|1	0|1	2.02	3.12	3.34	4.14	3.98	4.84	2.02	1.86	4.84	3.14	5.2	3.02	3.02	2.88	2.62	3.72
16	16:16032801-16034800	CNH	duplication	1|1	1|1	1|1	1|1	1|1	1|1	1|1	1|1	1|1	1|1	1|1	1|1	1|1	1|1	1|1	1|1	1|1	1|1	1|1	1|1	1|1	1|1	1|1	1|1	1|1	1|1	1|1	1|1	1|1	1|1	14.86	22.88	12.6	15.64	16.28	26.08	20.94	7.58	16.5	11.76	16.14	9.88	11.66	11.74	9.42	15.18
16	16:16035601-16222000	CNH	duplication	1|1	1|1	1|1	1|1	1|1	1|1	1|1	1|1	1|1	1|1	1|1	1|1	1|1	1|1	1|1	1|1	1|1	1|1	1|1	1|1	1|1	1|1	1|1	1|1	1|1	1|1	1|1	1|1	1|1	1|1	9.12	13.72	14.92	15.68	16.32	15.86	7.44	9.7	15.88	13.32	13.54	14.6	11.52	10.12	10.24	16.44
17	17:19601-23200	CN0,CN2,CNH	duplication	0|1	3|3	0|1	0|1	0|0	0|0	0|2	0|1	0|0	0|0	0|1	2|2	0|2	0|2	2|2	0|2	0|1	2|3	0|2	0|1	0|1	0|1	0|2	0|0	0|1	0|1	0|0	0|0	0|1	0|1	0.5	5.54	1.08	1.3	2.06	2.3	2.7	0.64	1.86	2.4	0.52	4.34	2.9	3.22	3.62	2.68
17	17:24001-26000	CN0	deletion	0|1	0|1	0|1	0|1	0|1	1|1	0|1	1|1	0|0	0|1	0|1	0|0	0|1	0|1	0|0	0|1	1|1	0|0	0|1	1|1	0|1	1|1	1|1	0|1	0|1	0|1	0|1	0|1	0|1	0|1	0.58	1.56	0.76	1.02	1.1	0.1	1.22	0.4	1.7	1.4	0.76	2.22	0.76	0.64	1.68	0.74
17	17:26401-34000	CN0,CN2	deletion	0|1	2|2	0|1	0|0	0|0	0|0	0|0	0|1	0|0	0|0	1|1	0|2	0|0	0|0	0|2	0|0	0|1	0|2	0|0	0|1	0|1	0|1	0|0	0|0	0|1	0|1	0|1	0|1	0|1	0|1	0.7	3.98	1.38	1.64	1.84	2	2.3	0.78	1.68	1.92	0.42	3.04	1.88	2.32	2.7	2.1
17	17:34401-37600	CN2,CNH	duplication	1|1	2|2	0|0	0|1	1|1	0|0	2|2	1|1	0|1	1|1	0|0	0|1	1|1	1|1	0|1	0|1	2|2	0|1	0|1	0|1	0|1	0|1	2|2	1|1	1|1	1|1	0|1	0|1	1|1	1|1	3.76	6.86	2.1	2.86	4.3	1.92	6.14	3.82	2.6	3.52	1.66	2.88	3.38	4.24	2.58	2.92
17	17:38001-40400	CN0,CN2,CNH	deletion	1|1	2|3	1|1	0|1	0|0	0|1	0|2	1|1	0|1	0|0	1|1	0|0	0|0	0|2	0|0	0|0	0|2	0|2	0|0	0|0	0|1	0|1	0|2	0|0	0|1	0|1	0|1	0|1	0|0	0|1	0.36	5.02	0.3	1.18	2	1.36	2.62	0.18	1	1.92	0.12	1.72	2.14	2.78	2.04	1.92
17	17:41201-48400	CN0,CN2,CNH	duplication	0|2	2|2	0|0	0|0	0|0	0|1	2|3	0|2	0|1	0|0	0|1	0|0	0|0	0|0	0|1	0|0	2|2	0|0	0|0	0|0	0|0	0|0	2|2	0|2	0|0	0|0	0|0	0|0	0|0	0|0	2.68	3.8	1.7	2.4	2.08	0.94	4.74	2.68	0.86	2.18	1.18	1.68	2.1	2.38	1.32	1.96
17	17:48401-52000	CN0,CN2	deletion	0|1	1|1	1|1	1|1	1|1	0|0	0|1	1|1	1|1	1|1	1|1	1|1	0|0	0|2	1|1	0|1	0|1	0|0	0|0	0|0	0|1	0|1	0|0	0|1	0|1	0|1	0|1	0|1	0|1	0|0	1.32	0.36	0	0.04	0.1	1.86	1.18	0	0	0.06	0	0.18	1.6	2.76	0.28	1.4
17	17:52001-56400	CN0,CN2	duplication	2|2	0|2	0|0	0|0	0|2	0|0	2|2	2|2	0|0	0|2	0|1	0|0	0|0	0|2	0|0	0|0	0|2	0|0	0|0	0|0	0|2	0|0	2|2	0|2	0|2	0|2	0|2	0|2	0|2	0|2	4	3.24	2.26	2.24	3.22	1.86	3.92	3.68	1.48	3.4	1.14	1.68	2.16	2.6	1.6	1.94
17	17:58801-61200	CN2,CNH	duplication	0|1	1|2	0|0	0|1	0|0	0|0	1|2	1|1	0|0	0|1	0|0	0|1	0|1	0|1	0|1	0|1	1|2	0|1	0|1	0|0	0|0	0|1	1|2	1|1	0|1	0|0	0|0	0|0	0|0	0|1	3	5.36	1.8	2.8	2.34	1.78	5.34	3.74	1.94	3.06	1.58	2.52	3.34	3.02	2.44	2.62
17	17:62401-65600	CN0,CN2	duplication	2|2	0|2	0|0	0|0	2|2	0|0	0|2	0|0	0|1	0|2	0|0	0|0	0|0	0|0	0|0	0|1	0|0	0|0	0|0	0|2	0|0	0|0	0|0	0|0	0|0	0|0	0|0	0|0	0|0	0|0	3.46	2.7	1.68	1.92	3.56	1.84	2.9	2.28	1.46	2.92	1.78	1.82	1.9	1.84	1.9	1.44
17	17:70401-72400	CN2,CNH	duplication	2|2	1|1	1|2	1|1	2|2	1|1	1|1	2|2	1|1	1|1	1|1	0|1	0|0	0|1	0|1	0|1	0|1	1|1	0|1	0|1	1|1	1|1	0|1	0|1	0|1	0|1	1|1	1|1	0|1	0|1	5.68	3.88	5	4.26	5.68	3.6	3.84	6.32	3.84	3.78	4.4	3.02	1.8	2.32	3.02	2.64
17	17:73601-75600	CN0,CN2,CNH	duplication	2|2	0|0	2|3	0|2	2|2	0|0	0|2	2|3	0|1	2|2	2|3	0|2	0|0	0|0	0|0	0|0	0|2	0|2	0|2	0|2	2|2	0|1	0|1	0|2	2|3	2|2	2|2	2|3	0|2	2|2	4.5	2.1	4.9	2.88	3.74	2.3	3.42	5.54	1.52	4.48	4.8	3.3	1.88	2.22	2.06	1.82
17	17:77601-80000	CN0,CN2	deletion	0|1	0|1	0|0	0|0	0|1	1|1	0|1	0|2	0|1	0|0	0|1	0|1	0|1	0|1	1|1	0|1	0|1	0|0	0|1	0|1	0|0	0|1	0|1	0|1	0|0	0|0	0|0	0|0	0|0	0|0	1.4	0.66	2.14	1.58	1.48	0.46	1.24	2.96	0.82	1.56	0.94	1.2	1.2	1.3	0.36	0.74
17	17:84801-88000	CN0,CN2,CNH	duplication	0|2	0|1	0|0	0|0	0|0	0|1	0|0	0|2	0|1	0|0	0|0	0|0	0|0	0|0	0|1	0|0	0|2	0|0	0|0	0|0	2|2	0|1	0|1	0|2	0|2	0|0	2|3	2|2	0|0	0|2	3.06	1.48	1.82	2.08	2.3	1.06	2.12	3.38	1.14	2	1.86	1.74	1.92	2.28	1.46	2.32
17	17:88401-92000	CN0,CN2,CNH	duplication	2|2	0|1	0|0	0|0	0|0	0|1	0|2	2|2	0|1	0|0	0|0	0|0	0|0	0|0	1|1	0|0	0|0	0|0	0|0	0|0	2|2	0|1	0|0	0|2	0|2	0|2	2|2	2|3	0|0	0|0	3.74	1.08	2.32	2.42	2.34	0.68	2.9	3.5	1	2.18	2.42	2.22	2.2	1.82	0.34	1.66
17	17:92401-121200	CN0,CN2	deletion	0|0	0|1	0|2	0|0	0|2	0|1	0|0	2|2	1|1	0|0	0|0	0|0	0|0	0|0	0|1	0|1	0|0	0|0	0|0	0|0	2|2	1|1	1|1	0|0	0|0	0|0	2|2	2|2	0|0	0|0	2.18	1.36	2.68	1.86	2.54	0.74	1.9	3.84	0.5	2.18	2.02	1.8	1.54	1.5	0.72	1.42
17	17:127201-129600	CNH	duplication	1|1	1|1	1|1	1|1	1|1	1|1	1|1	1|1	1|1	1|1	1|1	1|1	1|1	1|1	1|1	1|1	1|1	1|1	1|1	1|1	1|1	1|1	1|1	1|1	1|1	1|1	1|1	1|1	1|1	1|1	46.22	40.94	36.68	25.48	38.36	40.3	44.36	30.82	37.3	37.14	43.78	33.06	26.56	28.08	28.96	29.5
17	17:132401-163600	CN0,CN2	deletion	0|0	0|1	0|2	0|1	0|0	1|1	0|1	0|2	1|1	0|0	0|0	0|1	0|1	0|1	1|1	0|1	0|1	0|1	0|1	0|1	0|0	1|1	1|1	0|1	0|1	0|1	0|0	0|0	0|1	0|1	1.76	0.96	2.64	1.48	1.96	0.42	1.3	2.78	0.44	1.88	1.82	1.4	1.22	1.22	0.46	1.24
17	17:175201-180000	CN0,CN2,CNH	duplication	2|2	0|2	2|2	0|2	0|2	0|0	0|2	2|3	0|0	0|2	0|0	0|2	0|2	0|2	0|0	0|2	0|2	0|2	0|2	0|2	2|3	0|0	0|1	0|2	0|2	0|2	2|3	2|3	0|2	0|2	3.8	3	3.84	2.56	3.46	1.66	3.28	4.7	2.16	3.02	2.26	3.3	3.46	3.42	1.62	3.24
17	17:182001-185200	CN2	duplication	0|1	0|0	0|0	0|0	0|0	0|1	0|1	0|0	0|0	0|0	0|0	0|1	1|1	1|1	0|1	1|1	0|1	0|1	1|1	0|1	0|0	0|0	0|1	0|0	0|0	0|0	0|0	0|0	0|0	0|0	2.82	1.54	2.24	2.3	2.32	2.56	2.78	2.06	2.02	1.86	1.84	2.76	4.2	3.98	3.04	3.84
17	17:187201-189200	CN2,CNH	duplication	1|2	0|1	1|1	0|1	1|1	1|1	0|0	1|2	0|1	0|1	1|2	0|1	0|0	0|0	0|1	0|0	0|1	0|1	0|1	0|0	0|0	0|1	0|0	0|0	0|0	0|0	0|0	0|0	0|0	0|0	5.06	3.5	4.44	3.08	4.24	4.04	1.78	5.08	2.96	3.3	4.82	3.2	2.16	2.38	3.12	2.14
17	17:200001-202400	CN0	deletion	0|1	0|1	0|0	0|1	0|1	0|1	0|1	0|0	1|1	0|1	0|1	0|1	1|1	1|1	0|1	1|1	0|1	0|1	0|1	0|1	0|0	1|1	1|1	0|1	0|0	0|0	0|0	0|0	0|0	0|0	0.94	1	2.04	1.06	0.94	1.08	0.92	1.62	0.32	0.62	1.34	0.82	0.04	0.04	0.82	0.08
17	17:202001-204000	CN0,CN2,CNH	duplication	2|2	0|0	3|3	0|2	2|2	0|0	0|0	3|3	0|0	0|2	3|3	0|2	0|1	0|1	2|2	0|1	0|2	2|2	0|2	0|0	0|0	0|0	0|1	0|0	0|0	0|0	0|0	0|0	0|0	0|0	3.54	2.46	6.94	3.04	4.16	1.86	1.76	5.86	1.8	3.36	6.88	3.44	1.06	0.82	3.62	1.14
17	17:205201-239200	CN0	deletion	1|1	1|1	0|1	1|1	1|1	1|1	1|1	0|1	1|1	1|1	0|1	1|1	1|1	1|1	1|1	1|1	1|1	1|1	1|1	1|1	0|0	1|1	1|1	0|1	0|0	0|0	0|0	0|0	0|0	0|0	0.48	0.48	0.56	0.42	0.5	0.44	0.18	0.6	0.4	0.46	0.64	0.36	0.1	0.14	0.36	0.16
17	17:242001-244000	CN2,CNH	duplication	2|2	0|1	1|2	1|2	2|2	1|1	1|1	1|1	1|2	0|1	1|1	1|2	2|2	2|2	2|2	2|2	1|1	2|2	1|1	1|2	0|1	1|2	2|2	1|1	0|1	1|1	0|1	0|0	0|1	0|1	20.94	2.98	5.14	5.52	16.5	3.44	3.5	3.88	4.58	3.18	3.88	5.08	7.08	6.02	6.26	6.6
17	17:243601-247200	CN0,CN2	deletion	0|1	1|1	0|1	0|1	0|1	1|1	0|1	0|1	0|1	0|1	0|1	0|0	0|0	0|0	0|2	0|0	0|1	0|1	0|1	0|1	1|1	0|1	0|0	0|1	0|1	0|1	1|1	1|1	0|1	0|1	1.02	0.18	0.84	1.26	0.54	0.32	0.96	1.32	1.14	0.9	0.88	1.94	1.96	2.08	2.64	2.4
17	17:247601-250400	CN0,CN2	deletion	1|1	1|1	0|1	0|1	0|1	0|1	1|1	1|1	0|0	1|1	0|1	2|2	0|2	0|2	2|2	0|2	0|1	2|2	0|1	1|1	1|1	0|2	0|2	0|0	0|1	1|1	1|1	0|1	1|1	1|1	0.4	0.5	0.6	0.64	0.58	1.42	0.56	0.4	2.46	0.48	1.32	4.04	3.2	3.22	3.9	3.2
17	17:250801-256000	CN0	deletion	1|1	1|1	1|1	1|1	1|1	1|1	1|1	1|1	0|1	1|1	1|1	0|0	0|0	0|0	0|0	0|0	1|1	0|0	1|1	1|1	1|1	0|0	0|0	0|1	1|1	1|1	1|1	1|1	1|1	1|1	0	0	0	0	0	0	0	0	1.12	0	0	2	1.92	1.92	2.02	2.04
17	17:262401-266400	CN0	deletion	1|1	1|1	1|1	1|1	1|1	1|1	1|1	1|1	0|1	1|1	1|1	0|0	0|0	0|0	0|0	0|0	1|1	0|0	1|1	1|1	1|1	0|0	0|0	0|1	1|1	1|1	1|1	1|1	1|1	1|1	0.02	0.1	0.06	0	0.1	0.08	0.16	0.06	1.06	0.1	0.12	2.18	2.02	2	2.06	2
17	17:268001-270400	CN0,CN2	deletion	1|1	1|1	1|1	1|1	1|1	0|1	1|1	1|1	0|0	1|1	0|1	0|2	0|0	0|0	0|2	0|0	1|1	0|2	0|1	1|1	1|1	0|2	0|0	0|0	1|1	1|1	1|1	1|1	1|1	1|1	0	0.02	0	0	0	1.04	0	0.06	1.94	0	1.12	2.68	1.68	1.84	3.36	1.82
17	17:270801-272800	CN2,CNH	duplication	2|2	0|1	1|2	2|2	2|2	1|1	1|2	1|1	1|2	0|1	1|1	2|2	2|2	2|2	2|2	2|2	1|2	2|2	1|2	2|2	0|1	2|2	2|2	1|2	1|1	1|1	1|1	1|1	1|1	0|1	20.92	3.04	5.44	6.2	15.82	3.74	5.22	4.22	4.98	3.4	3.78	6.58	9.16	7.88	6.48	7.34
17	17:272401-274400	CN0	deletion	0|0	0|1	0|1	0|0	0|1	0|1	1|1	1|1	0|1	1|1	1|1	0|0	0|0	0|0	0|0	0|0	0|1	0|0	1|1	0|0	0|0	0|1	0|1	0|1	0|1	0|1	0|1	0|1	0|1	0|1	1.6	0.92	1.08	1.58	0.62	0.84	0.4	0.3	0.94	0.26	0.28	2	1.62	1.64	2.26	1.58
17	17:282801-290000	CN0,CN2,CNH	duplication	3|3	0|2	2|2	2|3	2|3	0|0	3|3	3|3	2|2	3|3	2|2	0|2	3|3	3|3	0|2	2|3	2|2	0|2	3|3	2|3	0|1	0|1	0|0	0|1	0|2	0|2	0|1	0|1	0|2	0|2	6.8	3.18	4.28	5.04	5.06	2.46	5.9	7.06	4.32	5.48	3.84	3.14	5.88	5.9	3.08	5.24
17	17:290801-293200	CN2,CNH	duplication	2|2	2|2	2|2	2|2	2|2	2|2	2|2	2|2	2|2	2|2	1|2	2|2	2|2	2|2	2|2	2|2	1|2	2|2	2|2	2|2	1|2	2|2	1|2	1|2	2|2	1|2	1|2	0|1	2|2	1|2	8.18	7.5	9.02	7.64	6.64	10.2	7.28	7.32	9.48	8.06	5.18	7.1	6.88	6.88	9.46	8.64
17	17:340001-342800	CN0	deletion	1|1	1|1	1|1	0|1	0|1	1|1	0|1	0|1	0|1	0|1	0|1	0|1	0|1	0|1	0|0	0|1	0|1	0|1	0|0	0|1	1|1	0|1	1|1	1|1	1|1	1|1	1|1	1|1	1|1	1|1	0.38	0.2	0.44	0.6	0.58	0.16	0.52	0.62	0.74	0.58	0.98	0.94	0.96	0.84	1.52	1.06
17	17:342401-349600	CN0,CN2,CNH	duplication	3|3	0|2	2|2	2|3	2|3	0|0	3|3	3|3	2|2	2|3	2|2	0|2	3|3	3|3	0|2	2|3	2|2	0|2	3|3	2|3	0|1	0|1	0|0	0|1	0|2	2|2	0|1	0|1	0|2	0|2	6.66	3	4.18	5.04	5.06	2.44	5.8	6.84	4.44	5.22	3.86	3.18	5.82	5.84	3.12	5.14
17	17:350401-352800	CN2,CNH	duplication	2|2	2|2	2|2	2|2	2|2	2|2	2|2	2|2	2|2	2|2	1|2	2|2	2|2	2|2	2|2	2|2	1|2	2|2	2|2	2|2	1|2	2|2	1|2	1|2	2|2	1|2	1|2	0|1	2|2	1|2	8.26	7.5	9.1	7.64	6.64	10.2	7.28	7.32	9.56	8.14	5.18	7.18	6.94	6.94	9.46	8.64
17	17:526801-529600	CN2	duplication	0|1	0|0	0|1	0|1	0|0	0|0	1|1	0|0	0|0	0|0	0|1	0|0	0|0	0|1	0|0	0|0	0|0	0|1	1|1	0|0	0|0	1|1	0|0	0|0	0|0	0|0	0|0	0|0	0|0	0|0	2.88	2.24	2.66	2.72	2.26	2.2	3.72	2.5	2.06	2.2	3.04	2.24	2.46	3.14	1.9	2.26
17	17:538001-542000	CN0	deletion	0|1	0|1	1|1	0|1	1|1	1|1	0|1	1|1	1|1	1|1	0|0	1|1	1|1	0|1	1|1	1|1	1|1	0|0	0|1	1|1	1|1	0|1	1|1	1|1	1|1	0|1	1|1	1|1	1|1	1|1	1.4	0.76	0.28	0.64	0.26	0.26	1.34	0.3	0.46	0.38	1.5	0.16	0.22	1.18	0.2	0.26
17	17:548401-554800	CN0,CN2,CNH	duplication	2|2	2|2	0|2	0|2	0|2	0|2	0|0	0|0	0|1	0|0	0|2	0|2	0|0	0|2	0|0	0|0	0|2	2|3	0|2	0|1	0|0	2|2	0|0	0|0	0|0	0|0	0|0	0|0	0|0	0|0	3.96	3.66	2.52	3.42	3.1	2.6	1.9	1.84	1.34	2.18	3.38	2.32	2.12	3.12	2.06	2.06
17	17:564001-565600	CN0,CN2	duplication	0|0	0|2	0|2	0|2	2|2	0|0	0|0	0|0	0|0	0|0	0|0	0|0	0|2	0|0	0|2	0|2	0|0	0|2	0|0	0|1	0|1	0|0	0|1	0|0	0|1	0|1	0|1	0|0	0|1	0|0	2.32	2.96	3.04	3.08	3.76	2.04	1.64	2.34	1.82	2.16	1.64	2.5	2.96	1.8	2.9	2.82
17	17:566801-574000	CN0,CN2,CNH	duplication	2|2	2|2	2|3	2|2	3|3	2|2	0|1	2|3	2|2	2|3	2|2	2|2	2|3	0|2	2|3	2|2	2|3	2|3	2|2	2|2	0|0	2|2	2|2	2|2	0|1	0|1	0|0	0|0	0|0	0|0	3.6	3.5	4.86	3.56	7.04	3.82	0.78	4.64	3.92	4.7	3.54	3.96	5.1	2.9	4.82	4
17	17:575201-577200	CN0,CN2,CNH	duplication	0|2	0|2	2|2	2|2	2|2	0|0	0|1	0|2	2|3	0|2	2|3	2|2	2|2	2|3	0|2	2|2	2|2	2|3	2|3	2|3	0|1	2|2	2|3	2|3	0|0	0|0	0|1	0|1	0|1	0|1	3.26	3.46	4.1	4.14	3.98	2.16	1.58	3.2	4.76	3.16	4.74	4.08	4.02	4.9	3.24	3.84
17	17:577601-582800	CN0,CN2,CNH	duplication	2|2	2|3	2|3	2|3	3|3	0|2	0|0	2|2	2|2	2|3	0|2	2|3	3|3	0|2	2|3	2|2	3|3	2|2	0|2	2|3	0|1	0|2	0|2	2|2	0|0	0|2	0|1	0|1	0|1	0|1	3.94	4.82	5.06	4.64	6.2	3.52	1.54	4.08	3.76	4.62	3.04	4.8	5.52	3.24	5.16	4.28
17	17:588001-590400	CN0,CN2	deletion	0|1	0|1	0|1	0|1	1|1	0|1	0|0	0|1	0|0	0|1	0|0	0|1	0|1	0|0	0|1	0|1	0|1	0|1	0|0	0|0	0|0	0|0	0|0	0|0	0|0	0|2	0|0	0|0	0|0	0|2	0.84	1.28	1.38	1.36	0.32	1.2	1.76	1.1	1.92	1.16	1.9	1.12	1.4	2.3	1.32	0.96
17	17:590801-596800	CN0	deletion	0|0	0|0	1|1	0|0	0|1	1|1	0|0	1|1	1|1	1|1	0|1	1|1	1|1	0|1	1|1	1|1	1|1	0|1	0|1	1|1	1|1	0|0	1|1	1|1	0|1	1|1	1|1	1|1	1|1	1|1	1.74	1.62	0.4	1.86	0.6	0.42	2.34	0.3	0.3	0.52	1.44	0.4	0.48	1.1	0.3	0.46
17	17:598401-601600	CN0	deletion	0|0	0|1	1|1	0|1	1|1	1|1	0|0	1|1	1|1	1|1	0|0	1|1	1|1	0|0	1|1	1|1	1|1	0|0	0|0	1|1	1|1	0|1	1|1	1|1	0|1	0|0	1|1	1|1	1|1	1|1	1.68	1.4	0.24	1.04	0.1	0	2.42	0.34	0.5	0.42	1.78	0.2	0.14	1.8	0.24	0.06
17	17:607601-609600	CN0,CN2	duplication	0|2	0|2	0|0	0|2	0|2	0|1	2|2	0|0	0|1	0|0	0|2	0|0	0|0	0|2	0|0	0|2	0|0	0|2	0|0	0|0	1|1	0|0	0|0	0|1	0|1	0|1	0|1	0|1	0|1	0|1	3.1	3.3	1.94	3.1	3.08	1.44	3.62	1.74	1.24	2.16	2.8	2.26	2.38	2.78	1.96	2.72
17	17:610401-612000	CN0,CN2	deletion	0|0	0|0	0|0	0|0	0|0	0|0	0|0	0|1	0|1	0|1	0|2	0|1	0|1	0|0	0|1	0|1	0|0	0|2	0|0	0|1	0|0	0|0	0|1	0|1	0|1	0|1	0|0	0|0	0|0	0|0	2.2	2.24	1.72	2.18	1.82	2.24	2.32	1.22	0.62	1.3	2.54	1.46	1.2	1.7	1.5	1.34
17	17:625601-628000	CN0	deletion	0|1	0|1	1|1	1|1	0|1	0|1	0|1	1|1	1|1	1|1	0|1	1|1	1|1	0|1	1|1	1|1	1|1	0|1	0|1	1|1	0|1	0|1	1|1	1|1	0|1	0|0	0|1	0|1	0|1	0|1	0.58	0.6	0.36	0.48	0.62	0.96	1.12	0.34	0.14	0.36	0.68	0.48	0.42	0.58	0.36	0.34
17	17:645201-647200	CN0,CN2,CNH	duplication	0|0	0|0	2|2	0|0	2|2	0|2	0|1	2|2	3|3	2|2	3|3	2|2	2|2	3|3	2|2	2|2	3|3	3|3	3|3	3|3	0|0	3|3	3|3	3|3	0|1	0|1	0|0	0|0	0|0	0|0	2.2	2.54	4.2	2.54	4.12	3.18	1.38	4.18	5.74	4.7	6.88	4.76	4.4	7.38	4.56	4.4
17	17:648401-651600	CN0,CN2	duplication	0|1	0|1	0|0	0|1	0|0	0|1	0|1	0|0	0|2	0|0	0|2	0|0	0|0	0|2	0|0	0|0	0|0	0|0	0|2	2|2	0|0	2|2	0|2	2|2	0|1	1|1	0|0	0|0	0|0	0|1	0.98	0.92	2.24	0.8	1.62	1.42	0.86	1.8	2.74	1.8	3.24	1.96	2.02	3.18	2.06	2.1
17	17:655201-658000	CN0,CN2	duplication	0|0	0|0	0|2	0|2	2|2	0|2	0|0	0|0	0|0	0|0	0|2	0|2	0|2	2|2	0|0	0|0	0|2	2|2	2|2	0|2	0|2	2|2	0|2	0|2	0|0	1|1	0|2	0|0	0|2	0|2	2.14	2.38	3.3	2.74	3.7	3.16	1.58	2.32	2.16	2.34	3.16	2.78	3	4.14	2.22	2.46
17	17:663201-665200	CN0	deletion	1|1	1|1	0|1	0|1	0|1	1|1	0|1	1|1	0|1	0|1	0|1	0|1	1|1	0|1	0|1	0|1	0|1	0|1	0|1	0|1	1|1	0|1	0|1	0|1	0|1	0|0	1|1	1|1	1|1	1|1	0.14	0.48	0.58	0.58	0.66	0.46	0.96	0.42	0.62	0.64	0.9	0.66	0.5	0.8	0.88	0.96
17	17:670801-672800	CN0,CN2	duplication	0|2	0|2	0|2	0|2	0|2	0|2	0|2	0|0	0|1	0|2	0|1	0|2	0|2	0|1	0|2	0|2	0|0	0|0	0|1	0|2	0|1	0|2	0|2	2|2	0|0	0|2	0|1	0|1	0|1	0|1	2.94	3.1	2.56	3.1	3.38	2.84	3.26	1.88	1.46	2.56	1.06	2.48	2.88	1.2	2.56	2.84
17	17:682401-684400	CN0,CN2,CNH	duplication	0|0	0|2	0|0	0|2	0|2	0|2	0|0	0|1	0|1	0|0	0|2	0|1	0|0	0|0	0|1	0|1	0|0	2|3	0|2	0|1	0|0	0|2	0|1	0|1	0|2	0|2	0|0	0|2	0|0	0|0	2.36	2.58	1.7	2.78	2.8	3.02	1.92	1.26	0.78	1.64	2.54	1.18	1.6	2.4	1.4	1.26
17	17:699601-701200	CN0,CN2	duplication	0|2	0|2	0|0	0|2	0|2	0|2	0|2	0|0	0|1	0|2	0|1	0|0	0|2	0|1	0|0	0|2	0|0	0|0	0|1	0|0	0|1	0|2	0|2	0|2	0|0	0|2	0|1	0|1	0|1	0|1	2.56	2.64	2.34	2.84	2.9	2.6	3.16	1.7	1.44	2.52	0.96	2.18	2.5	1.18	2.28	2.74
17	17:704001-707200	CN0,CN2,CNH	duplication	0|2	0|0	0|2	0|2	0|2	0|2	0|0	0|0	0|0	0|0	2|2	0|0	0|2	0|2	0|0	0|0	0|2	2|3	0|2	0|0	0|0	2|2	0|2	0|2	0|0	0|2	0|0	0|1	0|1	0|0	2.86	2.48	3	3.22	2.7	2.72	2.58	2.42	1.64	2.52	4.1	2.12	2.72	3.34	2.54	2.46
17	17:707601-709200	CN2,CNH	duplication	0|1	0|1	1|1	1|1	1|1	0|1	0|0	1|1	0|0	0|1	1|1	1|1	1|1	0|1	0|1	0|1	0|1	1|1	1|1	0|1	0|1	1|2	1|2	1|2	0|1	0|1	0|0	0|0	0|0	0|0	3.22	3.34	3.48	3.88	4.32	3.06	2.04	3.78	2.28	3.3	4	3.6	3.66	3.24	2.74	2.94
17	17:710001-711600	CN0,CN2,CNH	duplication	0|0	0|2	0|0	0|0	0|1	0|0	0|2	0|1	0|0	0|0	0|2	0|1	0|0	2|2	0|0	0|0	0|1	2|2	2|2	0|0	0|1	2|3	0|0	0|0	0|2	0|2	0|0	0|0	0|0	0|0	2.08	2.72	1.88	2.5	1.44	1.96	3.36	1.3	1.62	1.76	3.18	1.46	2.2	3.76	2	1.64
17	17:715201-718000	CN0	deletion	0|1	0|1	1|1	0|1	1|1	0|0	0|0	1|1	0|1	1|1	0|1	1|1	1|1	1|1	1|1	1|1	1|1	1|1	1|1	1|1	0|0	1|1	1|1	1|1	0|0	0|0	0|0	0|0	0|0	0|0	1.06	0.96	0.44	1.28	0.12	1.62	1.54	0.3	0.56	0.08	0.56	0.38	0.18	0.38	0.28	0.42
17	17:718001-724800	CN2,CNH	duplication	1|2	1|2	1|1	1|2	1|2	0|1	0|1	1|1	1|1	1|1	1|1	1|1	1|1	0|1	0|1	1|1	0|1	0|1	1|1	0|1	0|0	0|0	0|0	0|0	0|1	0|1	0|0	0|0	0|0	0|0	5.18	4.54	3.96	4.5	4.86	3	3.14	3.66	3.76	4	4.26	4.22	4.3	2.86	3	3.66
17	17:732001-735600	CN0,CN2	deletion	0|0	0|0	0|1	0|1	0|0	0|1	0|0	0|1	0|1	0|1	0|1	1|1	0|1	0|1	0|1	1|1	0|1	0|1	0|1	0|1	1|1	0|1	1|1	0|1	0|0	0|2	0|1	0|1	0|1	0|1	1.5	1.52	1.38	1.32	2.22	1.02	2.2	1.34	0.52	1.14	0.62	0.42	0.48	0.92	0.58	0.38
17	17:736401-742800	CN0,CN2	deletion	0|2	0|0	0|2	0|0	0|2	0|1	0|0	0|0	0|0	0|0	0|0	0|0	0|0	0|0	0|1	0|1	0|1	0|0	0|0	0|1	1|1	0|0	0|1	0|0	0|0	0|2	0|1	0|1	1|1	1|1	2.64	2.32	2.52	2.28	2.72	1.32	2.02	1.96	1.7	2.22	1.94	1.82	1.7	2.34	1.36	1.5
17	17:768001-774400	CN0	deletion	0|1	0|1	0|1	0|1	0|1	0|1	1|1	0|1	0|1	0|1	0|1	0|1	0|1	0|1	0|1	0|1	0|1	0|0	0|1	0|0	1|1	0|0	0|0	0|0	1|1	1|1	1|1	1|1	1|1	1|1	0.82	0.68	1.2	0.7	1.44	0.64	0.06	1.3	1.22	1.32	1.44	1.26	1.26	1.46	1.24	1.18
17	17:777201-780000	CN0,CN2,CNH	duplication	0|2	0|0	0|2	0|2	0|2	0|0	0|2	0|0	0|0	0|0	0|2	0|0	0|0	0|2	0|0	0|0	0|2	2|3	0|2	0|0	0|0	2|2	0|2	0|2	0|0	0|2	0|0	0|1	0|1	0|0	2.88	2.46	2.66	3.32	2.6	2.1	2.6	2.44	1.48	2.48	3.44	2	2.38	3.3	2.46	2.04
17	17:780401-782000	CN2,CNH	duplication	0|1	0|1	1|1	1|1	1|1	0|1	0|0	1|1	0|0	0|1	1|1	1|1	1|1	0|1	0|1	0|1	0|1	1|1	1|1	0|1	0|1	1|2	1|2	1|2	0|1	0|1	0|0	0|0	0|0	0|0	3.18	3.3	3.44	3.88	4.28	3.04	2.02	3.84	2.26	3.26	3.96	3.56	3.62	3.22	2.72	2.92
17	17:782801-784400	CN0,CN2,CNH	duplication	0|0	0|2	0|0	0|2	0|1	0|0	0|2	0|1	0|0	0|0	0|2	0|1	0|0	2|2	0|0	0|0	0|1	2|2	2|2	0|0	0|1	2|3	0|2	0|0	0|2	0|2	0|0	0|0	0|0	0|0	2.12	2.76	1.9	2.56	1.46	1.98	3.5	1.34	1.64	1.8	3.24	1.46	2.22	3.8	2.04	1.64
17	17:787201-789200	CN2,CNH	duplication	1|1	1|1	2|2	1|1	2|2	1|1	0|0	2|2	2|2	2|2	2|2	2|2	2|2	2|2	2|2	2|2	2|2	1|1	2|2	2|2	0|0	1|1	2|2	2|2	0|0	0|0	0|0	0|0	0|0	0|0	4	3.36	23.42	3.68	6.68	3.18	1.56	19.14	28.9	18.88	32.66	19.78	20.38	16.14	21.92	20.48
17	17:788801-791200	CN0	deletion	0|1	0|1	0|1	0|1	0|1	0|1	1|1	0|1	1|1	0|1	1|1	0|1	0|1	1|1	0|1	0|1	0|1	0|1	1|1	0|1	1|1	0|1	0|0	0|0	1|1	1|1	1|1	1|1	1|1	1|1	0.94	0.88	1.4	0.86	1.32	1.12	0	1.16	0.32	0.96	0.4	0.98	1.22	0.44	1.24	1.14
17	17:793601-797600	CNH	duplication	1|1	1|1	1|1	1|1	1|1	1|1	1|1	1|1	1|1	1|1	1|1	1|1	1|1	1|1	1|1	1|1	1|1	1|1	1|1	1|1	1|1	1|1	1|1	1|1	1|1	1|1	1|1	1|1	1|1	1|1	51.24	42.74	43.38	43.02	43.46	44.1	44.84	45.3	49.4	47.88	47.78	48.86	52.56	51.64	45.18	55.02
17	17:806001-812000	CN0,CN2	deletion	0|1	0|1	0|1	0|1	0|0	0|1	0|1	0|1	1|1	0|1	0|1	1|1	1|1	0|1	1|1	1|1	1|1	0|1	1|1	1|1	1|1	0|1	1|1	1|1	0|1	0|2	1|1	1|1	1|1	1|1	1.4	1.5	1.18	1.34	1.98	1	1.48	1.1	0.48	1.38	0.66	0.38	0.42	1.22	0.54	0.36
17	17:813201-828000	CN0	deletion	0|1	0|1	0|1	0|1	1|1	0|1	0|1	0|1	0|0	0|1	0|0	0|0	0|0	0|1	0|0	0|0	0|0	0|1	0|0	0|0	0|0	0|1	0|0	0|0	0|1	1|1	0|0	0|0	0|0	0|0	1.34	1.14	1.14	1.22	0.24	1.08	1.16	1.28	1.68	1.26	2.02	2.18	2.3	1.18	2.06	1.86
17	17:866801-893200	CNH	duplication	1|1	1|1	1|1	1|1	1|1	1|1	1|1	1|1	1|1	1|1	1|1	1|1	1|1	1|1	1|1	1|1	1|1	1|1	1|1	1|1	1|1	1|1	1|1	1|1	1|1	1|1	1|1	1|1	1|1	1|1	9.1	8.38	8.18	9.56	7.7	10.78	8.8	7.76	8.32	7	7.2	6.84	7.12	7.34	6.68	6.6
17	17:897201-899600	CNH	duplication	1|1	1|1	1|1	1|1	1|1	1|1	1|1	1|1	1|1	1|1	1|1	1|1	1|1	1|1	1|1	1|1	1|1	1|1	1|1	1|1	1|1	1|1	1|1	1|1	1|1	1|1	1|1	1|1	1|1	1|1	8.34	6.98	6.5	6.78	6.42	6.4	7.56	6.78	7.28	5.84	7	6.14	7.1	7.14	6.46	7.04
17	17:908401-910000	CNH	duplication	1|1	1|1	1|1	1|1	1|1	1|1	1|1	1|1	1|1	1|1	1|1	1|1	1|1	1|1	1|1	1|1	1|1	1|1	1|1	1|1	1|1	1|1	1|1	1|1	1|1	1|1	1|1	1|1	1|1	1|1	9.9	7.3	7.04	7.84	6.68	5.88	8.94	7.78	8.54	7.02	7.96	6.98	7.72	7.88	7.42	7.84
17	17:921601-925600	CN2,CNH	duplication	0|1	1|2	0|1	1|1	2|2	0|1	0|1	0|1	0|1	1|2	1|1	0|1	0|1	0|1	1|1	0|1	0|1	1|1	1|1	1|1	2|2	0|1	0|1	1|1	1|1	0|0	2|2	1|2	2|2	2|2	2.5	5.18	2.98	3.54	6.46	3.26	2.76	2.98	2.58	5.22	3.98	3.22	3.28	2.6	3.76	2.8
17	17:981201-982800	CN2,CNH	duplication	0|1	1|1	0|1	0|1	0|1	1|1	0|1	0|1	0|0	0|1	0|1	0|1	0|1	1|2	0|1	0|1	0|1	2|2	0|1	0|1	0|0	1|2	1|1	1|1	1|1	1|1	0|1	0|1	0|1	0|1	3.32	3.7	3.28	2.72	3.04	3.58	2.78	2.82	2.2	3.26	2.62	3.04	2.92	5.46	2.88	2.82
17	17:988401-995200	CN0,CN2	duplication	2|2	0|2	0|2	2|2	0|2	0|2	0|0	0|2	0|1	0|0	0|2	0|0	0|2	2|2	0|2	0|0	0|2	2|2	0|2	0|2	0|1	2|2	2|2	2|2	0|1	0|0	0|1	0|1	0|1	0|1	3.96	3.38	2.62	3.64	2.76	3.44	1.84	2.94	1.3	2.34	2.56	2.28	2.66	3.86	2.9	2.06
17	17:1031201-1044400	CN2,CNH	duplication	2|2	2|2	1|1	2|2	1|2	2|2	2|2	2|2	1|2	2|2	2|2	2|2	2|2	1|2	1|1	1|2	2|2	1|2	0|1	1|1	1|2	1|1	0|0	0|0	2|2	2|2	1|2	2|2	1|2	2|2	7.22	8.96	4.2	5.88	5.48	6.06	8.4	8.36	4.92	7.1	7.68	6.1	6.38	4.88	3.96	5.06
17	17:1069601-1072000	CN2,CNH	duplication	2|2	1|2	1|2	1|1	1|2	0|1	2|2	0|1	0|1	1|2	1|1	1|1	0|1	1|1	0|1	0|1	1|1	1|2	1|1	0|0	1|1	0|1	0|0	0|0	1|1	0|1	0|1	1|2	0|1	1|1	6.06	5.04	4.86	4.04	5.12	2.78	5.62	2.78	2.76	5.22	4.44	3.92	3.64	4.52	3.22	3.24
17	17:1076001-1080000	CN0,CN2	deletion	0|2	0|2	0|0	0|2	0|2	0|0	0|1	0|0	0|1	0|0	0|2	0|1	0|1	0|1	0|1	0|1	0|1	0|0	0|2	0|1	0|1	0|0	0|0	0|0	0|1	0|1	0|1	0|1	0|1	0|1	2.46	2.88	2.02	2.6	2.52	1.96	1.46	1.64	0.8	1.76	2.52	1.36	1.26	1.26	1.48	1.22
17	17:1082801-1085200	CN0,CN2	duplication	0|2	0|2	0|0	0|2	0|2	0|0	0|2	0|0	0|1	0|2	0|2	0|1	0|0	0|0	0|0	0|0	0|2	0|0	0|2	0|0	0|1	0|0	0|2	0|2	0|0	0|0	0|1	0|0	0|1	0|0	3.2	2.96	2.1	2.84	3.14	2.42	2.82	1.7	0.92	2.52	3.28	1.4	1.62	2.38	2.06	1.62
17	17:1085601-1089200	CN0	deletion	0|1	0|0	0|1	0|0	0|0	0|0	0|1	0|0	1|1	0|1	0|0	0|1	0|1	0|1	0|1	0|1	0|0	0|0	0|0	0|1	1|1	0|1	0|1	0|1	0|1	0|1	1|1	0|1	1|1	1|1	1.22	1.74	1.28	1.6	1.68	1.88	1.34	1.54	0.5	1.36	2.2	0.64	0.58	1.32	1.14	0.62
17	17:1089601-1091200	CN0,CN2	deletion	0|1	0|0	0|1	0|0	0|1	0|0	0|1	0|0	1|1	0|1	0|2	0|1	0|1	0|1	0|1	0|1	0|0	0|0	0|0	0|1	1|1	0|1	0|1	0|1	1|1	1|1	1|1	1|1	1|1	1|1	0.92	1.48	0.48	1.68	0.78	2.18	0.5	1.88	0.26	0.44	2.72	0.62	0.56	0.9	0.58	0.86
17	17:1097601-1106800	CN0	deletion	0|0	0|0	0|0	0|0	0|0	0|0	0|1	0|0	1|1	0|0	0|0	0|1	0|1	0|1	0|1	0|1	0|0	0|0	0|0	1|1	1|1	0|1	0|1	0|1	1|1	0|1	1|1	1|1	1|1	0|1	1.82	2.28	1.66	1.62	2.52	2.34	1.46	2.48	0.5	2.18	2.42	1.04	1.38	1.22	0.86	1.1
17	17:1113201-1143200	CN0,CN2	deletion	0|0	0|0	0|1	0|0	0|0	0|0	0|1	0|0	0|1	0|0	0|2	0|1	0|1	0|0	0|1	0|1	0|0	0|0	0|0	0|1	0|1	0|1	0|1	0|1	0|1	0|1	0|1	0|1	0|1	0|1	1.78	2.5	1.42	1.82	2.18	1.78	1.5	1.68	0.64	2.16	3.22	0.98	1.34	1.68	1.18	1
17	17:1146001-1147600	CN0,CN2	deletion	0|1	0|2	0|1	0|0	0|1	0|1	0|0	0|1	0|2	0|1	0|2	0|1	0|1	0|2	0|1	0|1	0|2	0|0	0|0	0|0	0|2	0|0	1|1	1|1	0|0	0|2	0|2	0|2	0|2	0|2	0.66	2.54	0.54	2.08	0.56	0.54	2.04	1.34	2.48	0.42	3.18	1.32	1.42	3.1	1.1	1.12
17	17:1150801-1153200	CN0,CN2,CNH	duplication	0|1	0|2	0|0	0|0	0|0	2|3	0|0	2|2	0|0	0|0	0|2	0|1	0|0	0|1	0|1	0|1	0|0	0|0	0|0	0|1	0|2	0|0	0|1	0|1	0|2	0|2	0|2	0|2	0|0	0|2	1.32	3.3	1.56	2.52	1.7	4.74	2.48	4.1	2.18	2.52	2.72	1.36	1.52	1.16	1.26	1.06
17	17:1155201-1191200	CN0,CN2	duplication	0|0	2|2	0|2	2|2	0|2	0|0	0|0	0|2	0|1	0|2	0|2	0|0	0|0	0|1	0|1	0|0	0|2	0|0	0|0	0|1	0|1	0|0	0|0	0|0	0|0	0|0	0|1	0|1	0|1	0|0	2.42	3.9	3.18	3.84	3.24	2.36	2.38	2.88	1.36	3.02	3.12	1.92	2.12	1.44	1.48	1.76
17	17:1197601-1206400	CN0,CN2,CNH	duplication	2|2	0|2	3|3	2|3	3|3	0|0	0|0	2|2	0|1	2|2	2|2	2|2	2|2	0|0	0|0	2|2	2|3	2|2	0|2	0|0	0|1	0|0	0|1	0|1	0|1	0|1	0|1	0|1	0|1	0|1	3.86	2.96	6.36	5.04	6.2	1.98	2.46	3.34	0.8	4.52	4.36	3.64	3.96	2.22	2.02	3.56
17	17:1208401-1214800	CN0,CN2,CNH	deletion	0|1	0|2	2|3	0|2	0|0	0|1	0|1	0|2	0|1	0|2	0|2	0|0	0|2	1|1	1|1	0|2	2|2	0|2	0|0	1|1	0|1	1|1	1|1	1|1	0|1	0|1	0|1	1|1	0|1	0|1	1.48	2.68	4.7	2.66	2.38	1.38	1.08	3.16	0.76	3.66	3.28	2.5	2.7	0.34	0.22	2.6
17	17:1216001-1219200	CN0,CN2	deletion	0|1	0|0	0|0	0|0	0|1	0|0	0|1	0|0	1|1	0|0	2|2	0|0	0|0	0|1	1|1	0|1	2|2	0|0	0|0	1|1	1|1	0|1	1|1	1|1	1|1	0|1	0|1	1|1	1|1	1|1	1.12	2.08	1.62	2	1.36	1.66	0.96	2.02	0.54	1.5	3.8	1.54	1.54	0.9	0.54	1.22
17	17:1226001-1227600	CN0,CN2,CNH	duplication	0|2	0|2	2|2	2|2	0|2	0|0	0|0	2|2	0|1	0|2	2|3	0|2	2|2	0|0	0|0	0|2	2|2	2|2	0|0	0|0	0|1	0|2	0|0	0|0	0|1	0|1	0|1	0|1	0|1	0|1	3.16	3.24	3.7	4.32	2.94	2.36	2.08	3.74	1.38	2.92	4.9	3.08	3.6	1.94	1.82	3.06
17	17:1228401-1232800	CN0,CN2	duplication	0|1	2|2	0|0	0|2	0|0	0|0	0|0	0|2	0|0	0|2	2|2	0|0	0|0	0|1	0|1	0|0	2|2	0|0	0|0	0|1	0|0	0|1	0|1	0|1	0|0	0|2	0|2	0|2	0|2	0|0	1	3.68	2.24	2.7	2.28	1.64	2.42	2.64	2.24	3.3	3.68	1.88	2.08	0.86	0.72	1.88
17	17:1233601-1239600	CN0,CN2,CNH	duplication	0|2	3|3	2|2	2|3	3|3	2|3	2|2	2|2	0|2	2|2	2|2	0|0	0|0	0|1	0|2	0|0	2|2	0|0	0|2	0|1	0|2	0|2	2|2	2|3	0|2	0|2	0|2	2|2	0|2	0|2	2.74	5.6	3.98	4.56	5.68	4.7	4.42	4.24	2.52	4.36	4.06	2.04	2.16	1.04	2.56	1.62
17	17:1243201-1248800	CN0,CN2,CNH	duplication	2|2	2|3	2|3	2|3	3|3	2|2	2|2	2|3	0|2	2|3	2|2	0|2	0|2	0|0	0|2	0|2	2|2	2|2	0|2	0|1	2|2	0|2	0|2	0|2	0|2	2|2	0|2	2|2	2|2	2|2	3.84	5.44	5.42	4.92	6.34	4.34	4.58	5.2	3.14	5.02	4.4	2.72	3.02	1.54	2.64	2.34
17	17:1250401-1253600	CN2,CNH	duplication	1|2	2|2	2|2	2|2	2|2	0|1	2|2	1|2	0|1	2|2	2|2	2|2	1|2	1|2	0|1	2|2	2|2	1|2	2|2	1|2	0|1	0|1	0|0	0|0	0|1	0|1	0|1	0|1	0|1	0|1	5.34	8.12	8.38	7.68	8.88	3.48	6.38	5.7	2.52	7.6	12.14	6.44	5.84	5.46	3.32	6.36
17	17:1254401-1257600	CN0,CN2	duplication	0|1	0|2	0|1	0|0	0|0	2|2	0|0	2|2	0|0	0|0	0|2	0|1	0|1	0|1	0|1	0|1	0|0	0|0	0|0	0|1	0|2	0|0	0|1	0|1	0|2	0|2	0|0	0|0	0|0	0|0	1	3.14	1.08	2.48	1.68	3.6	2.22	3.72	2.48	2.08	2.74	1.32	1.28	1.08	1.26	0.96
17	17:1257201-1263200	CN0,CN2,CNH	duplication	0|2	2|3	2|3	2|2	2|3	2|3	0|2	2|3	0|0	2|2	2|2	0|0	0|0	0|1	0|0	0|0	2|2	0|2	0|2	0|1	0|2	0|2	0|2	2|2	0|0	0|2	0|0	0|0	0|0	0|2	3.14	4.64	4.6	3.74	4.92	4.82	3.32	5.28	1.94	4.2	3.78	2.16	2.24	1.28	2.14	2.08
17	17:1264401-1268400	CN0,CN2,CNH	duplication	0|2	3|3	3|3	2|3	2|3	0|2	0|2	2|2	0|1	2|3	2|3	2|3	2|3	0|2	0|0	2|3	3|3	2|2	2|2	0|0	0|1	0|2	0|0	0|0	0|1	0|1	0|1	0|1	0|1	0|1	3.14	5.86	6.08	4.72	5.32	2.74	3.12	4.28	0.72	5.34	4.7	4.68	5.36	3.14	2.4	4.92
17	17:1270001-1272800	CN0	deletion	1|1	0|0	1|1	0|1	0|0	0|1	0|1	0|1	1|1	0|0	0|1	0|1	1|1	0|1	1|1	1|1	0|1	0|1	1|1	0|1	1|1	0|1	0|1	1|1	1|1	1|1	1|1	1|1	1|1	1|1	0.42	2.02	0.4	0.54	1.82	1.42	1.56	1.26	0.26	1.84	0.86	0.56	0.38	0.7	0.4	0.4
17	17:1274801-1281200	CN0,CN2,CNH	duplication	0|2	2|3	2|2	2|3	2|2	0|2	0|0	0|0	0|1	2|2	2|3	0|0	0|0	0|1	0|1	0|0	2|2	0|0	0|2	0|1	0|1	0|1	0|1	0|1	0|1	0|1	0|1	0|1	0|1	0|1	3.24	4.42	3.84	4.68	4.14	2.96	2.46	2.32	1.1	3.58	5.3	2.14	2.08	1.14	1.12	2.04
17	17:1282401-1288400	CN0	deletion	0|1	0|0	0|1	0|1	0|0	0|1	0|1	0|1	1|1	0|1	0|1	0|1	0|1	0|1	0|1	0|1	0|1	0|1	0|1	1|1	1|1	0|1	0|1	0|1	1|1	1|1	1|1	1|1	1|1	1|1	1.28	1.66	1.5	1.46	1.7	1.54	1.26	1.32	0.2	1.3	1.12	0.8	0.88	0.64	1.06	0.72
17	17:1289201-1293600	CN0,CN2,CNH	deletion	0|2	0|2	2|2	3|3	0|2	0|2	0|1	0|0	0|1	0|1	2|3	0|1	0|1	0|1	0|1	0|1	2|2	0|1	0|2	1|1	0|1	0|1	0|1	0|1	0|0	0|1	0|1	0|1	0|1	0|1	2.84	3.22	3.54	5.58	3.3	2.84	1.38	1.94	1.3	1.56	4.66	1.02	0.62	0.8	0.6	0.88
17	17:1297601-1302800	CN0	deletion	0|1	0|0	0|1	0|1	0|1	0|0	0|1	0|0	1|1	0|1	1|1	0|1	0|1	1|1	0|1	0|1	0|1	1|1	1|1	1|1	1|1	0|1	0|1	0|1	1|1	1|1	1|1	1|1	1|1	1|1	0.52	1.64	0.98	0.84	1.4	1.74	1.06	1.52	0.3	1.28	0.36	0.6	0.88	0.42	0.64	0.74
17	17:1308401-1320400	CN0,CN2,CNH	duplication	2|2	2|2	2|2	0|2	2|3	0|0	0|2	0|2	0|0	2|3	2|2	0|2	2|2	0|2	0|0	0|2	2|3	2|2	0|0	0|0	0|1	0|0	0|1	0|1	0|0	0|0	0|0	0|0	0|0	0|0	3.76	3.98	4.42	3.34	4.56	1.84	2.94	3.16	1.5	4.54	4.36	3.02	3.58	2.52	1.7	2.94
17	17:1322001-1324000	CN0,CN2	deletion	0|0	2|2	0|0	0|0	0|2	0|0	0|2	0|1	1|1	0|2	0|0	0|0	0|0	0|0	0|0	0|0	0|0	0|0	0|0	0|1	1|1	0|2	0|0	0|0	1|1	1|1	1|1	1|1	1|1	1|1	2.28	3.7	1.98	2.02	3.36	2.46	3.26	1.3	0.2	2.98	2.12	1.88	2.28	2.18	2.26	2.14
17	17:1326401-1332800	CN0,CN2	deletion	0|0	2|2	0|0	0|2	0|2	0|0	0|2	0|1	0|1	0|2	0|2	0|0	0|0	0|0	0|0	0|0	0|2	0|0	0|1	0|1	0|1	0|0	0|1	0|1	0|1	0|1	0|1	0|1	0|1	0|1	2.06	3.82	2.24	2.82	3.48	1.74	2.86	1.5	0.58	3.64	2.88	2.08	2.26	2	1.72	2.08
17	17:1334401-1336800	CN0	deletion	0|0	0|0	0|0	0|0	0|0	0|1	0|1	0|0	0|1	0|1	0|1	0|1	0|1	0|0	0|1	0|1	0|1	0|1	0|1	0|1	0|1	0|0	0|1	0|1	0|1	0|1	0|1	0|1	0|1	0|1	2.36	1.6	1.52	1.78	1.96	1.3	1.14	1.76	0.5	1.18	1.22	0.9	1.36	1.52	0.84	0.84
17	17:1337201-1338800	CN0,CN2,CNH	duplication	0|2	2|2	0|2	2|2	2|2	0|1	2|2	0|1	0|2	0|0	0|2	0|1	0|1	0|1	0|1	0|1	0|2	0|1	0|1	0|1	2|2	0|1	0|1	0|1	2|2	2|2	2|2	2|3	2|2	2|2	2.84	4.5	3.16	3.98	4.14	1.2	4.58	1.3	2.52	2.16	3.22	0.86	1.38	0.66	1.08	0.94
17	17:1339201-1342400	CN0,CN2,CNH	duplication	0|2	0|2	2|2	2|2	2|3	0|0	0|0	0|0	0|1	2|2	0|2	0|0	0|0	0|1	0|0	0|0	0|2	0|2	0|0	0|0	0|1	0|0	0|0	0|0	0|1	0|1	0|1	0|1	0|1	0|1	3.06	3.36	3.86	4.58	5.2	2.32	2.44	2.44	0.56	4.36	3.42	2.24	2.54	1.5	1.92	2.2
17	17:1342801-1345200	CN0	deletion	0|1	0|1	0|1	0|1	0|1	0|1	1|1	0|1	1|1	0|1	0|1	0|1	0|0	0|1	0|0	0|1	0|1	0|1	0|1	0|0	1|1	0|0	1|1	1|1	1|1	1|1	1|1	1|1	1|1	1|1	0.88	0.56	0.74	0.54	0.98	1.32	0.34	1.36	0.24	0.9	1.42	1.4	1.72	1.22	1.78	1.48
17	17:1346401-1351200	CN0,CN2,CNH	duplication	0|2	2|2	2|2	2|2	2|2	0|0	0|2	2|3	0|0	2|3	2|3	0|2	2|2	0|0	0|1	0|2	3|3	2|2	0|2	0|0	0|0	0|0	0|1	0|0	0|1	0|1	0|0	0|1	0|0	0|0	2.78	4.36	4.34	3.8	3.88	1.98	3.3	4.94	1.64	5.4	5.18	2.9	4.26	1.72	1.36	3.38
17	17:1355201-1356800	CN0	deletion	0|0	0|1	0|0	0|1	0|1	0|1	0|1	0|1	0|1	0|1	0|1	0|1	0|0	0|1	0|1	0|1	0|1	0|0	0|1	0|1	0|1	0|0	0|1	0|1	0|1	0|0	0|1	0|1	0|1	0|1	2.44	0.72	1.8	1	1.42	0.86	1.26	1.16	1.08	1.28	1	1.14	1.88	1.3	0.82	1.04
17	17:1382001-1384800	CN0,CN2,CNH	duplication	0|0	0|0	2|2	0|2	0|0	3|3	0|0	3|3	0|1	0|2	0|0	0|0	0|0	0|2	0|0	0|0	0|0	2|2	0|0	0|0	0|1	0|0	0|1	0|1	0|1	0|1	0|1	0|1	0|1	0|1	1.72	2.36	3.78	3.1	1.44	6.64	2.42	6.3	1.18	3.14	1.6	2.04	2.42	3.4	2.36	2.1
17	17:1397201-1399200	CN0,CN2	duplication	0|2	0|2	2|2	0|2	0|2	0|0	0|0	0|1	2|2	0|2	2|2	0|0	0|0	0|0	0|2	0|0	0|2	0|0	2|2	0|0	0|1	0|2	0|0	0|0	0|0	0|2	0|1	0|1	0|1	0|1	2.66	3.48	4.06	3.44	3.32	2.44	2	1.56	4.36	3.02	3.92	2.14	2.14	2.46	2.84	1.96
17	17:1400001-1402000	CN2,CNH	duplication	0|0	1|1	1|1	0|1	0|1	1|2	1|1	1|1	0|1	1|1	0|0	0|1	1|1	0|1	1|2	0|1	0|1	0|1	1|1	1|1	0|0	0|1	0|0	0|0	0|0	0|0	0|0	0|0	0|0	0|1	2.02	3.66	3.78	3.06	2.54	4.68	3.78	3.58	3.38	3.98	2.34	3.16	4.46	2.82	5.2	3.48
18	18:801-130000	CNH	duplication	1|1	1|1	1|1	1|1	1|1	1|1	1|1	1|1	1|1	1|1	1|1	1|1	1|1	1|1	1|1	1|1	1|1	1|1	1|1	1|1	1|1	1|1	1|1	1|1	1|1	1|1	1|1	1|1	1|1	1|1	77.08	75.74	78.68	80.94	86.8	79.76	69.22	73.32	83.06	71.18	80.14	85.14	74.96	76.92	71.08	94.7
18	18:130001-142000	CNH	duplication	1|1	1|1	1|1	1|1	1|1	1|1	1|1	1|1	1|1	1|1	1|1	1|1	1|1	1|1	1|1	1|1	1|1	1|1	1|1	1|1	1|1	1|1	1|1	1|1	1|1	1|1	1|1	1|1	1|1	1|1	76.48	115.62	118.6	112.22	119.1	125.9	68.7	86.7	121.34	106.64	110.66	116.66	97.4	88.38	92.14	136.62
18	18:142401-150400	CNH	duplication	1|1	1|1	1|1	1|1	1|1	1|1	1|1	1|1	1|1	1|1	1|1	1|1	1|1	1|1	1|1	1|1	1|1	1|1	1|1	1|1	1|1	1|1	1|1	1|1	1|1	1|1	1|1	1|1	1|1	1|1	17.42	10.44	14.18	13.94	18.62	15.06	17.54	10.8	16.48	19	14.04	18.46	15	15.08	19.26	19.24
18	18:151201-226000	CNH	duplication	1|1	1|1	1|1	1|1	1|1	1|1	1|1	1|1	1|1	1|1	1|1	1|1	1|1	1|1	1|1	1|1	1|1	1|1	1|1	1|1	1|1	1|1	1|1	1|1	1|1	1|1	1|1	1|1	1|1	1|1	82.4	103.94	103.16	98.08	112.94	115.98	68.56	82.38	110.28	95.18	101.52	109.84	90.34	86.38	88.42	125.36
18	18:226801-228400	CNH	duplication	1|1	1|1	1|1	1|1	1|1	1|1	1|1	1|1	1|1	1|1	1|1	1|1	1|1	1|1	1|1	1|1	1|1	1|1	1|1	1|1	1|1	1|1	1|1	1|1	1|1	1|1	1|1	1|1	1|1	1|1	69.34	64.58	27.66	80.26	26.92	23.94	52.32	22.3	27.32	23.76	70.46	26.22	23.06	18.92	20.12	29.3
18	18:229601-232000	CNH	duplication	1|1	1|1	1|1	1|1	1|1	1|1	1|1	1|1	1|1	1|1	1|1	1|1	1|1	1|1	1|1	1|1	1|1	1|1	1|1	1|1	1|1	1|1	1|1	1|1	1|1	1|1	1|1	1|1	1|1	1|1	88.78	108.98	106.38	110.2	114.74	110.98	80.1	112.02	116.8	105.28	112.22	123.88	103.34	110.6	124.3	139.08
18	18:234801-236400	CN2,CNH	duplication	1|1	1|1	1|1	1|1	0|1	1|1	0|1	0|1	1|1	0|1	1|1	1|2	0|1	0|1	0|1	1|2	0|1	0|1	0|1	0|1	0|1	0|1	1|1	0|1	1|1	1|1	1|1	0|1	0|1	0|1	3.56	3.92	3.64	3.6	3.18	3.82	3.12	3.16	3.92	3.2	3.98	4.86	3.02	3.22	2.96	4.6
18	18:249601-251200	CN2,CNH	duplication	2|2	1|1	1|1	1|1	1|1	1|1	1|1	1|1	1|1	1|2	1|1	1|1	1|1	1|1	1|1	1|1	0|1	1|1	1|1	1|1	1|1	1|1	1|1	1|1	1|2	1|1	1|1	1|1	1|1	1|2	5.66	3.46	3.96	4.36	4.38	3.76	3.82	4.4	3.96	4.6	4.04	3.82	4.44	3.72	3.68	4
18	18:255601-258000	CNH	duplication	1|1	1|1	1|1	1|1	1|1	1|1	1|1	1|1	1|1	1|1	1|1	1|1	1|1	1|1	1|1	1|1	1|1	1|1	1|1	1|1	1|1	1|1	1|1	1|1	1|1	1|1	1|1	1|1	1|1	1|1	5.92	6.6	9.08	17.36	7.78	8.22	6.38	10.06	9.52	6.58	8.16	11.42	8.76	8.76	10.08	10.16
18	18:258401-260400	CNH	duplication	1|1	1|1	1|1	1|1	1|1	1|1	1|1	1|1	1|1	1|1	1|1	1|1	1|1	1|1	1|1	1|1	1|1	1|1	1|1	1|1	1|1	1|1	1|1	1|1	1|1	1|1	1|1	1|1	1|1	1|1	70.12	61.04	66.96	81.8	57.92	56.08	62.48	73.4	74.2	57.7	43.54	57.56	72.14	60.92	59.28	72.82
[truncated: 3,164 more rows]
[truncated: 15 more columns]
