# Supplementary material for: Identification of the genetic characteristics of copy number variations in experimental specific pathogen-free ducks using whole-genome resequencing
Source: BMC Genomics. 2024 Jan 2;25:17. doi: 10.1186/s12864-023-09928-8 (PMC10759622; doi:10.1186/s12864-023-09928-8)
Supplement: Supplementary file 9 — Additional file 9: Table S7. Gene ontology functional enrichment of CNVR-harbored genes [file 12864_2023_9928_MOESM9_ESM.xls]

## Sheet: Table S6
Table S7. Gene ontology functional enrichment of CNVR-harbored genes.
Group	GO ID	Description	GO type	Number	Per	Ratio	PValue	Qvalue
SM, JD and SX shared CNVRs	GO:0004984 olfactory receptor activity	olfactory receptor activity	Molecular Function	91	5.759	0.317	3.30076e-20	6.64114e-17
	GO:0045111 intermediate filament cytoskeleton	intermediate filament cytoskeleton	Cellular Component	66	4.317	0.301	1.75827e-14	2.00091e-11
	GO:0005882 intermediate filament	intermediate filament	Cellular Component	56	3.663	0.309	5.16864e-13	2.94095e-10
	GO:0003956 NAD(P)+-protein-arginine ADP-ribosyltransferase activity	NAD(P)+-protein-arginine ADP-ribosyltransferase activity	Molecular Function	17	1.076	0.81	4.30803e-13	4.33388e-10
	GO:0005200 structural constituent of cytoskeleton	structural constituent of cytoskeleton	Molecular Function	66	4.177	0.287	1.03711e-12	6.95552e-10
	GO:0099600 transmembrane receptor activity	transmembrane receptor activity	Molecular Function	178	11.266	0.178	1.42534e-09	6.82869e-07
	GO:0004888 transmembrane signaling receptor activity	transmembrane signaling receptor activity	Molecular Function	170	10.759	0.179	1.69699e-09	6.82869e-07
	GO:0060089 molecular transducer activity	molecular transducer activity	Molecular Function	213	13.481	0.165	1.89645e-08	6.35943e-06
	GO:0004872 receptor activity	receptor activity	Molecular Function	208	13.165	0.163	1.02535e-07	2.862e-05
	GO:0038023 signaling receptor activity	signaling receptor activity	Molecular Function	189	11.962	0.165	1.13797e-07	2.862e-05
	GO:0004930 G-protein coupled receptor activity	G-protein coupled receptor activity	Molecular Function	113	7.152	0.186	1.40393e-07	3.13857e-05
	GO:0006471 protein ADP-ribosylation	protein ADP-ribosylation	Biological Process	20	1.309	0.435	2.64246e-08	0.000235628
	GO:0099513 polymeric cytoskeletal fiber	polymeric cytoskeletal fiber	Cellular Component	113	7.39	0.175	7.75408e-07	0.000294138
	GO:0042613 MHC class II protein complex	MHC class II protein complex	Cellular Component	8	0.523	0.727	2.98824e-06	0.000850154
	GO:0042611 MHC protein complex	MHC protein complex	Cellular Component	8	0.523	0.667	8.07807e-06	0.00183857
	GO:0019835 cytolysis	cytolysis	Biological Process	19	1.243	0.38	7.5183e-07	0.00335203
	GO:0070411 I-SMAD binding	I-SMAD binding	Molecular Function	7	0.443	0.583	0.000129392	0.0260336
	GO:0005132 type I interferon receptor binding	type I interferon receptor binding	Molecular Function	4	0.253	1	0.000179858	0.0278365
	GO:0097604 temperature-gated cation channel activity	temperature-gated cation channel activity	Molecular Function	4	0.253	1	0.000179858	0.0278365
	GO:1990760 osmolarity-sensing cation channel activity	osmolarity-sensing cation channel activity	Molecular Function	4	0.253	1	0.000179858	0.0278365
	GO:0005198 structural molecule activity	structural molecule activity	Molecular Function	147	9.304	0.153	0.000196344	0.0282175
	GO:0099512 supramolecular fiber	supramolecular fiber	Cellular Component	133	8.698	0.151	0.0001518	0.0287914
	GO:0005642 annulate lamellae	annulate lamellae	Cellular Component	7	0.458	0.538	0.000205661	0.0334346
	GO:0042174 negative regulation of sporulation resulting in formation of a cellular spore	negative regulation of sporulation resulting in formation of a cellular spore	Biological Process	5	0.327	1	1.74179e-05	0.0388288
	GO:0043939 negative regulation of sporulation	negative regulation of sporulation	Biological Process	5	0.327	1	1.74179e-05	0.0388288
	GO:0008318 protein prenyltransferase activity	protein prenyltransferase activity	Molecular Function	8	0.506	0.471	0.000296024	0.0391673
	GO:0016763 transferase activity, transferring pentosyl groups	transferase activity, transferring pentosyl groups	Molecular Function	24	1.519	0.242	0.00031147	0.0391673
	GO:0071546 pi-body	pi-body	Cellular Component	6	0.392	0.6	0.000278464	0.0396115
	GO:0007186 G-protein coupled receptor signaling pathway	G-protein coupled receptor signaling pathway	Biological Process	164	10.733	0.151	2.89611e-05	0.0432221
	GO:0006405 RNA export from nucleus	RNA export from nucleus	Biological Process	40	2.618	0.216	2.90829e-05	0.0432221
	GO:0031235 intrinsic component of the cytoplasmic side of the plasma membrane	intrinsic component of the cytoplasmic side of the plasma membrane	Cellular Component	8	0.523	0.444	0.000383552	0.048498
	GO:0050968 detection of chemical stimulus involved in sensory perception of pain	detection of chemical stimulus involved in sensory perception of pain	Biological Process	5	0.327	0.833	9.47931e-05	0.0641958
	GO:0031936 negative regulation of chromatin silencing	negative regulation of chromatin silencing	Biological Process	13	0.851	0.342	0.000149458	0.0641958
	GO:0007053 spindle assembly involved in male meiosis	spindle assembly involved in male meiosis	Biological Process	4	0.262	1	0.000156064	0.0641958
	GO:0010019 chloroplast-nucleus signaling pathway	chloroplast-nucleus signaling pathway	Biological Process	4	0.262	1	0.000156064	0.0641958
	GO:0046957 negative phototaxis	negative phototaxis	Biological Process	4	0.262	1	0.000156064	0.0641958
	GO:0052129 negative energy taxis	negative energy taxis	Biological Process	4	0.262	1	0.000156064	0.0641958
	GO:1901402 negative regulation of tetrapyrrole metabolic process	negative regulation of tetrapyrrole metabolic process	Biological Process	4	0.262	1	0.000156064	0.0641958
	GO:1901464 negative regulation of tetrapyrrole biosynthetic process	negative regulation of tetrapyrrole biosynthetic process	Biological Process	4	0.262	1	0.000156064	0.0641958
	GO:1902325 negative regulation of chlorophyll biosynthetic process	negative regulation of chlorophyll biosynthetic process	Biological Process	4	0.262	1	0.000156064	0.0641958
	GO:2000199 positive regulation of ribonucleoprotein complex localization	positive regulation of ribonucleoprotein complex localization	Biological Process	4	0.262	1	0.000156064	0.0641958
	GO:2000200 regulation of ribosomal subunit export from nucleus	regulation of ribosomal subunit export from nucleus	Biological Process	4	0.262	1	0.000156064	0.0641958
	GO:2000202 positive regulation of ribosomal subunit export from nucleus	positive regulation of ribosomal subunit export from nucleus	Biological Process	4	0.262	1	0.000156064	0.0641958
	GO:2000206 regulation of ribosomal small subunit export from nucleus	regulation of ribosomal small subunit export from nucleus	Biological Process	4	0.262	1	0.000156064	0.0641958
	GO:2000208 positive regulation of ribosomal small subunit export from nucleus	positive regulation of ribosomal small subunit export from nucleus	Biological Process	4	0.262	1	0.000156064	0.0641958
	GO:0009405 pathogenesis	pathogenesis	Biological Process	33	2.16	0.214	0.000168015	0.0641958
	GO:0032925 regulation of activin receptor signaling pathway	regulation of activin receptor signaling pathway	Biological Process	11	0.72	0.379	0.000168575	0.0641958
	GO:0007156 homophilic cell adhesion via plasma membrane adhesion molecules	homophilic cell adhesion via plasma membrane adhesion molecules	Biological Process	29	1.898	0.225	0.000171708	0.0641958
	GO:0051168 nuclear export	nuclear export	Biological Process	46	3.01	0.192	0.000172782	0.0641958
	GO:0042405 nuclear inclusion body	nuclear inclusion body	Cellular Component	8	0.523	0.421	0.000597651	0.0680127
	GO:0032924 activin receptor signaling pathway	activin receptor signaling pathway	Biological Process	14	0.916	0.318	0.000202429	0.0722023
	GO:0018342 protein prenylation	protein prenylation	Biological Process	9	0.589	0.429	0.000224429	0.0741198
	GO:0097354 prenylation	prenylation	Biological Process	9	0.589	0.429	0.000224429	0.0741198
	GO:0004871 signal transducer activity	signal transducer activity	Molecular Function	217	13.734	0.141	0.000756719	0.0752679
	GO:0005034 osmosensor activity	osmosensor activity	Molecular Function	4	0.253	0.8	0.000816094	0.0752679
	GO:0097603 temperature-gated ion channel activity	temperature-gated ion channel activity	Molecular Function	4	0.253	0.8	0.000816094	0.0752679
	GO:0030229 very-low-density lipoprotein particle receptor activity	very-low-density lipoprotein particle receptor activity	Molecular Function	5	0.316	0.625	0.000860418	0.0752679
	GO:0034189 very-low-density lipoprotein particle binding	very-low-density lipoprotein particle binding	Molecular Function	5	0.316	0.625	0.000860418	0.0752679
	GO:0034437 glycoprotein transporter activity	glycoprotein transporter activity	Molecular Function	5	0.316	0.625	0.000860418	0.0752679
	GO:0038025 reelin receptor activity	reelin receptor activity	Molecular Function	5	0.316	0.625	0.000860418	0.0752679
	GO:1990723 cytoplasmic periphery of the nuclear pore complex	cytoplasmic periphery of the nuclear pore complex	Cellular Component	5	0.327	0.625	0.000739904	0.0765464
	GO:1904031 positive regulation of cyclin-dependent protein kinase activity	positive regulation of cyclin-dependent protein kinase activity	Biological Process	13	0.851	0.325	0.000268173	0.0786398
	GO:0006552 leucine catabolic process	leucine catabolic process	Biological Process	6	0.393	0.6	0.000273392	0.0786398
	GO:0032927 positive regulation of activin receptor signaling pathway	positive regulation of activin receptor signaling pathway	Biological Process	6	0.393	0.6	0.000273392	0.0786398
	GO:0042173 regulation of sporulation resulting in formation of a cellular spore	regulation of sporulation resulting in formation of a cellular spore	Biological Process	6	0.393	0.6	0.000273392	0.0786398
	GO:0019789 SUMO transferase activity	SUMO transferase activity	Molecular Function	9	0.57	0.375	0.000948492	0.0795152
	GO:0045586 regulation of gamma-delta T cell differentiation	regulation of gamma-delta T cell differentiation	Biological Process	5	0.327	0.714	0.000301025	0.0813406
	GO:0046643 regulation of gamma-delta T cell activation	regulation of gamma-delta T cell activation	Biological Process	5	0.327	0.714	0.000301025	0.0813406
	GO:0050658 RNA transport	RNA transport	Biological Process	50	3.272	0.182	0.000347834	0.0865783
	GO:0071166 ribonucleoprotein complex localization	ribonucleoprotein complex localization	Biological Process	35	2.291	0.202	0.000349537	0.0865783
	GO:0071426 ribonucleoprotein complex export from nucleus	ribonucleoprotein complex export from nucleus	Biological Process	35	2.291	0.202	0.000349537	0.0865783
	GO:0090306 spindle assembly involved in meiosis	spindle assembly involved in meiosis	Biological Process	8	0.524	0.444	0.000374911	0.0903537
	GO:0019882 antigen processing and presentation	antigen processing and presentation	Biological Process	28	1.832	0.217	0.000407325	0.0942605
	GO:0007051 spindle organization	spindle organization	Biological Process	40	2.618	0.192	0.000414655	0.0942605
	GO:0015931 nucleobase-containing compound transport	nucleobase-containing compound transport	Biological Process	58	3.796	0.174	0.000422835	0.0942605
	GO:0044615 nuclear pore nuclear basket	nuclear pore nuclear basket	Cellular Component	7	0.458	0.438	0.00101087	0.0958638
	GO:0050657 nucleic acid transport	nucleic acid transport	Biological Process	50	3.272	0.18	0.000451606	0.0982188
	GO:0051236 establishment of RNA localization	establishment of RNA localization	Biological Process	50	3.272	0.179	0.000491905	0.0990874
	GO:0031935 regulation of chromatin silencing	regulation of chromatin silencing	Biological Process	17	1.113	0.266	0.000498718	0.0990874
	GO:0007253 cytoplasmic sequestering of NF-kappaB	cytoplasmic sequestering of NF-kappaB	Biological Process	6	0.393	0.545	0.000544497	0.0990874
	GO:0042345 regulation of NF-kappaB import into nucleus	regulation of NF-kappaB import into nucleus	Biological Process	6	0.393	0.545	0.000544497	0.0990874
	GO:0042347 negative regulation of NF-kappaB import into nucleus	negative regulation of NF-kappaB import into nucleus	Biological Process	6	0.393	0.545	0.000544497	0.0990874
	GO:0042348 NF-kappaB import into nucleus	NF-kappaB import into nucleus	Biological Process	6	0.393	0.545	0.000544497	0.0990874
	GO:0043937 regulation of sporulation	regulation of sporulation	Biological Process	6	0.393	0.545	0.000544497	0.0990874
	GO:2000234 positive regulation of rRNA processing	positive regulation of rRNA processing	Biological Process	6	0.393	0.545	0.000544497	0.0990874
	GO:0050966 detection of mechanical stimulus involved in sensory perception of pain	detection of mechanical stimulus involved in sensory perception of pain	Biological Process	8	0.524	0.421	0.000584392	0.10422
	GO:0004662 CAAX-protein geranylgeranyltransferase activity	CAAX-protein geranylgeranyltransferase activity	Molecular Function	3	0.19	1	0.0015544	0.107843
	GO:0008666 2,3,4,5-tetrahydropyridine-2,6-dicarboxylate N-succinyltransferase activity	2,3,4,5-tetrahydropyridine-2,6-dicarboxylate N-succinyltransferase activity	Molecular Function	3	0.19	1	0.0015544	0.107843
	GO:0030617 transforming growth factor beta receptor, inhibitory cytoplasmic mediator activity	transforming growth factor beta receptor, inhibitory cytoplasmic mediator activity	Molecular Function	3	0.19	1	0.0015544	0.107843
	GO:0070773 protein-N-terminal glutamine amidohydrolase activity	protein-N-terminal glutamine amidohydrolase activity	Molecular Function	3	0.19	1	0.0015544	0.107843
	GO:1990624 guanyl nucleotide exchange factor inhibitor activity	guanyl nucleotide exchange factor inhibitor activity	Molecular Function	3	0.19	1	0.0015544	0.107843
	GO:1904029 regulation of cyclin-dependent protein kinase activity	regulation of cyclin-dependent protein kinase activity	Biological Process	20	1.309	0.241	0.000661956	0.109256
	GO:0010380 regulation of chlorophyll biosynthetic process	regulation of chlorophyll biosynthetic process	Biological Process	4	0.262	0.8	0.000710647	0.109256
	GO:0045588 positive regulation of gamma-delta T cell differentiation	positive regulation of gamma-delta T cell differentiation	Biological Process	4	0.262	0.8	0.000710647	0.109256
	GO:0046645 positive regulation of gamma-delta T cell activation	positive regulation of gamma-delta T cell activation	Biological Process	4	0.262	0.8	0.000710647	0.109256
	GO:0050960 detection of temperature stimulus involved in thermoception	detection of temperature stimulus involved in thermoception	Biological Process	4	0.262	0.8	0.000710647	0.109256
	GO:0090056 regulation of chlorophyll metabolic process	regulation of chlorophyll metabolic process	Biological Process	4	0.262	0.8	0.000710647	0.109256
	GO:1904550 response to arachidonic acid	response to arachidonic acid	Biological Process	4	0.262	0.8	0.000710647	0.109256
	GO:1904995 negative regulation of leukocyte adhesion to vascular endothelial cell	negative regulation of leukocyte adhesion to vascular endothelial cell	Biological Process	4	0.262	0.8	0.000710647	0.109256
	GO:0009737 response to abscisic acid	response to abscisic acid	Biological Process	9	0.589	0.375	0.000731146	0.110502
	GO:0051536 iron-sulfur cluster binding	iron-sulfur cluster binding	Molecular Function	35	2.215	0.192	0.00171473	0.115001
	GO:0005953 CAAX-protein geranylgeranyltransferase complex	CAAX-protein geranylgeranyltransferase complex	Cellular Component	3	0.196	1	0.00141139	0.123551
	GO:0032454 histone demethylase activity (H3-K9 specific)	histone demethylase activity (H3-K9 specific)	Molecular Function	6	0.38	0.462	0.00199891	0.129736
	GO:0051540 metal cluster binding	metal cluster binding	Molecular Function	35	2.215	0.19	0.00207982	0.130768
	GO:0006611 protein export from nucleus	protein export from nucleus	Biological Process	40	2.618	0.185	0.000901664	0.133566
	GO:1903309 negative regulation of chromatin modification	negative regulation of chromatin modification	Biological Process	20	1.309	0.235	0.000913707	0.133566
	GO:0003828 alpha-N-acetylneuraminate alpha-2,8-sialyltransferase activity	alpha-N-acetylneuraminate alpha-2,8-sialyltransferase activity	Molecular Function	4	0.253	0.667	0.00222273	0.135519
	GO:0034139 regulation of toll-like receptor 3 signaling pathway	regulation of toll-like receptor 3 signaling pathway	Biological Process	6	0.393	0.5	0.000986096	0.141823
	GO:0023041 neuronal signal transduction	neuronal signal transduction	Biological Process	12	0.785	0.3	0.00102933	0.14569
	GO:0061756 leukocyte adhesion to vascular endothelial cell	leukocyte adhesion to vascular endothelial cell	Biological Process	8	0.524	0.381	0.00128199	0.148353
	GO:0050974 detection of mechanical stimulus involved in sensory perception	detection of mechanical stimulus involved in sensory perception	Biological Process	12	0.785	0.293	0.00130923	0.148353
	GO:0045185 maintenance of protein location	maintenance of protein location	Biological Process	27	1.767	0.205	0.0013297	0.148353
	GO:0006406 mRNA export from nucleus	mRNA export from nucleus	Biological Process	28	1.832	0.201	0.00139654	0.148353
	GO:0071427 mRNA-containing ribonucleoprotein complex export from nucleus	mRNA-containing ribonucleoprotein complex export from nucleus	Biological Process	28	1.832	0.201	0.00139654	0.148353
	GO:0009723 response to ethylene	response to ethylene	Biological Process	3	0.196	1	0.00139751	0.148353
	GO:0009873 ethylene-activated signaling pathway	ethylene-activated signaling pathway	Biological Process	3	0.196	1	0.00139751	0.148353
	GO:0030639 polyketide biosynthetic process	polyketide biosynthetic process	Biological Process	3	0.196	1	0.00139751	0.148353
	GO:0031534 minus-end directed microtubule sliding	minus-end directed microtubule sliding	Biological Process	3	0.196	1	0.00139751	0.148353
	GO:0034305 regulation of asexual sporulation	regulation of asexual sporulation	Biological Process	3	0.196	1	0.00139751	0.148353
	GO:0043943 regulation of asexual sporulation resulting in formation of a cellular spore	regulation of asexual sporulation resulting in formation of a cellular spore	Biological Process	3	0.196	1	0.00139751	0.148353
	GO:0043944 negative regulation of asexual sporulation resulting in formation of a cellular spore	negative regulation of asexual sporulation resulting in formation of a cellular spore	Biological Process	3	0.196	1	0.00139751	0.148353
	GO:0046828 regulation of RNA import into nucleus	regulation of RNA import into nucleus	Biological Process	3	0.196	1	0.00139751	0.148353
	GO:0046830 positive regulation of RNA import into nucleus	positive regulation of RNA import into nucleus	Biological Process	3	0.196	1	0.00139751	0.148353
	GO:0070796 regulation of cleistothecium development	regulation of cleistothecium development	Biological Process	3	0.196	1	0.00139751	0.148353
	GO:0070798 positive regulation of cleistothecium development	positive regulation of cleistothecium development	Biological Process	3	0.196	1	0.00139751	0.148353
	GO:0071369 cellular response to ethylene stimulus	cellular response to ethylene stimulus	Biological Process	3	0.196	1	0.00139751	0.148353
	GO:1900224 positive regulation of nodal signaling pathway involved in determination of lateral mesoderm left/right asymmetry	positive regulation of nodal signaling pathway involved in determination of lateral mesoderm left/right asymmetry	Biological Process	3	0.196	1	0.00139751	0.148353
	GO:1901388 regulation of transforming growth factor beta activation	regulation of transforming growth factor beta activation	Biological Process	3	0.196	1	0.00139751	0.148353
	GO:1902058 regulation of sporocarp development involved in sexual reproduction	regulation of sporocarp development involved in sexual reproduction	Biological Process	3	0.196	1	0.00139751	0.148353
	GO:1902060 positive regulation of sporocarp development involved in sexual reproduction	positive regulation of sporocarp development involved in sexual reproduction	Biological Process	3	0.196	1	0.00139751	0.148353
	GO:0000301 retrograde transport, vesicle recycling within Golgi	retrograde transport, vesicle recycling within Golgi	Biological Process	5	0.327	0.556	0.0014882	0.149105
	GO:0033133 positive regulation of glucokinase activity	positive regulation of glucokinase activity	Biological Process	5	0.327	0.556	0.0014882	0.149105
	GO:0034436 glycoprotein transport	glycoprotein transport	Biological Process	5	0.327	0.556	0.0014882	0.149105
	GO:0034447 very-low-density lipoprotein particle clearance	very-low-density lipoprotein particle clearance	Biological Process	5	0.327	0.556	0.0014882	0.149105
	GO:2000324 positive regulation of glucocorticoid receptor signaling pathway	positive regulation of glucocorticoid receptor signaling pathway	Biological Process	5	0.327	0.556	0.0014882	0.149105
	GO:0033165 interphotoreceptor matrix	interphotoreceptor matrix	Cellular Component	4	0.262	0.667	0.00196685	0.159877
	GO:0046604 positive regulation of mitotic centrosome separation	positive regulation of mitotic centrosome separation	Biological Process	6	0.393	0.462	0.0016587	0.16434
	GO:0098609 cell-cell adhesion	cell-cell adhesion	Biological Process	114	7.461	0.146	0.00169872	0.166456
	GO:0006408 snRNA export from nucleus	snRNA export from nucleus	Biological Process	4	0.262	0.667	0.00194235	0.178357
	GO:0009787 regulation of abscisic acid-activated signaling pathway	regulation of abscisic acid-activated signaling pathway	Biological Process	4	0.262	0.667	0.00194235	0.178357
	GO:0051697 protein delipidation	protein delipidation	Biological Process	4	0.262	0.667	0.00194235	0.178357
	GO:0051771 negative regulation of nitric-oxide synthase biosynthetic process	negative regulation of nitric-oxide synthase biosynthetic process	Biological Process	4	0.262	0.667	0.00194235	0.178357
	GO:1900175 regulation of nodal signaling pathway involved in determination of lateral mesoderm left/right asymmetry	regulation of nodal signaling pathway involved in determination of lateral mesoderm left/right asymmetry	Biological Process	4	0.262	0.667	0.00194235	0.178357
	GO:1901463 regulation of tetrapyrrole biosynthetic process	regulation of tetrapyrrole biosynthetic process	Biological Process	4	0.262	0.667	0.00194235	0.178357
	GO:0016973 poly(A)+ mRNA export from nucleus	poly(A)+ mRNA export from nucleus	Biological Process	14	0.916	0.259	0.00196019	0.178357
	GO:0090529 cell septum assembly	cell septum assembly	Biological Process	18	1.178	0.231	0.00203832	0.183593
	GO:0008536 Ran GTPase binding	Ran GTPase binding	Molecular Function	12	0.759	0.273	0.00342955	0.202949
	GO:0000079 regulation of cyclin-dependent protein serine/threonine kinase activity	regulation of cyclin-dependent protein serine/threonine kinase activity	Biological Process	18	1.178	0.228	0.00236955	0.211293
	GO:0032507 maintenance of protein location in cell	maintenance of protein location in cell	Biological Process	25	1.636	0.202	0.00242004	0.212283
	GO:0006607 NLS-bearing protein import into nucleus	NLS-bearing protein import into nucleus	Biological Process	10	0.654	0.303	0.00245207	0.212283
	GO:0051299 centrosome separation	centrosome separation	Biological Process	10	0.654	0.303	0.00245207	0.212283
	GO:0015074 DNA integration	DNA integration	Biological Process	8	0.524	0.348	0.00251872	0.215956
	GO:0007638 mechanosensory behavior	mechanosensory behavior	Biological Process	9	0.589	0.321	0.00255505	0.216984
	GO:0033169 histone H3-K9 demethylation	histone H3-K9 demethylation	Biological Process	6	0.393	0.429	0.00262976	0.219116
	GO:0038026 reelin-mediated signaling pathway	reelin-mediated signaling pathway	Biological Process	5	0.327	0.5	0.00270302	0.219116
	GO:0042492 gamma-delta T cell differentiation	gamma-delta T cell differentiation	Biological Process	5	0.327	0.5	0.00270302	0.219116
	GO:1900107 regulation of nodal signaling pathway	regulation of nodal signaling pathway	Biological Process	5	0.327	0.5	0.00270302	0.219116
	GO:1903301 positive regulation of hexokinase activity	positive regulation of hexokinase activity	Biological Process	5	0.327	0.5	0.00270302	0.219116
	GO:0070402 NADPH binding	NADPH binding	Molecular Function	9	0.57	0.31	0.0042538	0.244533
	GO:0046607 positive regulation of centrosome cycle	positive regulation of centrosome cycle	Biological Process	7	0.458	0.368	0.00322734	0.254675
	GO:0046641 positive regulation of alpha-beta T cell proliferation	positive regulation of alpha-beta T cell proliferation	Biological Process	7	0.458	0.368	0.00322734	0.254675
	GO:0050901 leukocyte tethering or rolling	leukocyte tethering or rolling	Biological Process	7	0.458	0.368	0.00322734	0.254675
	GO:0004315 3-oxoacyl-[acyl-carrier-protein] synthase activity	3-oxoacyl-[acyl-carrier-protein] synthase activity	Molecular Function	5	0.316	0.455	0.00525928	0.278465
	GO:0005072 transforming growth factor beta receptor, cytoplasmic mediator activity	transforming growth factor beta receptor, cytoplasmic mediator activity	Molecular Function	5	0.316	0.455	0.00525928	0.278465
	GO:0034713 type I transforming growth factor beta receptor binding	type I transforming growth factor beta receptor binding	Molecular Function	5	0.316	0.455	0.00525928	0.278465
	GO:0004853 uroporphyrinogen decarboxylase activity	uroporphyrinogen decarboxylase activity	Molecular Function	3	0.19	0.75	0.00567803	0.278639
	GO:0004897 ciliary neurotrophic factor receptor activity	ciliary neurotrophic factor receptor activity	Molecular Function	3	0.19	0.75	0.00567803	0.278639
	GO:0072345 NAADP-sensitive calcium-release channel activity	NAADP-sensitive calcium-release channel activity	Molecular Function	3	0.19	0.75	0.00567803	0.278639
	GO:0045737 positive regulation of cyclin-dependent protein serine/threonine kinase activity	positive regulation of cyclin-dependent protein serine/threonine kinase activity	Biological Process	10	0.654	0.286	0.00395165	0.297051
	GO:0090070 positive regulation of ribosome biogenesis	positive regulation of ribosome biogenesis	Biological Process	6	0.393	0.4	0.00397182	0.297051
	GO:0051028 mRNA transport	mRNA transport	Biological Process	35	2.291	0.177	0.00404399	0.297051
	GO:2001251 negative regulation of chromosome organization	negative regulation of chromosome organization	Biological Process	34	2.225	0.178	0.00407233	0.297051
	GO:0006678 glucosylceramide metabolic process	glucosylceramide metabolic process	Biological Process	4	0.262	0.571	0.00413079	0.297051
	GO:0010378 temperature compensation of the circadian clock	temperature compensation of the circadian clock	Biological Process	4	0.262	0.571	0.00413079	0.297051
	GO:0018344 protein geranylgeranylation	protein geranylgeranylation	Biological Process	4	0.262	0.571	0.00413079	0.297051
	GO:0071244 cellular response to carbon dioxide	cellular response to carbon dioxide	Biological Process	4	0.262	0.571	0.00413079	0.297051
	GO:0072387 flavin adenine dinucleotide metabolic process	flavin adenine dinucleotide metabolic process	Biological Process	4	0.262	0.571	0.00413079	0.297051
	GO:1900145 regulation of nodal signaling pathway involved in determination of left/right asymmetry	regulation of nodal signaling pathway involved in determination of left/right asymmetry	Biological Process	4	0.262	0.571	0.00413079	0.297051
	GO:1901401 regulation of tetrapyrrole metabolic process	regulation of tetrapyrrole metabolic process	Biological Process	4	0.262	0.571	0.00413079	0.297051
	GO:0099601 regulation of neurotransmitter receptor activity	regulation of neurotransmitter receptor activity	Biological Process	11	0.72	0.268	0.00436089	0.297255
	GO:0090201 negative regulation of release of cytochrome c from mitochondria	negative regulation of release of cytochrome c from mitochondria	Biological Process	7	0.458	0.35	0.00449178	0.297255
	GO:0002710 negative regulation of T cell mediated immunity	negative regulation of T cell mediated immunity	Biological Process	5	0.327	0.455	0.00450178	0.297255
	GO:0009453 energy taxis	energy taxis	Biological Process	5	0.327	0.455	0.00450178	0.297255
	GO:0030207 chondroitin sulfate catabolic process	chondroitin sulfate catabolic process	Biological Process	5	0.327	0.455	0.00450178	0.297255
	GO:0032725 positive regulation of granulocyte macrophage colony-stimulating factor production	positive regulation of granulocyte macrophage colony-stimulating factor production	Biological Process	5	0.327	0.455	0.00450178	0.297255
	GO:0035973 aggrephagy	aggrephagy	Biological Process	5	0.327	0.455	0.00450178	0.297255
	GO:0036089 cleavage furrow formation	cleavage furrow formation	Biological Process	5	0.327	0.455	0.00450178	0.297255
	GO:0042331 phototaxis	phototaxis	Biological Process	5	0.327	0.455	0.00450178	0.297255
	GO:0042976 activation of Janus kinase activity	activation of Janus kinase activity	Biological Process	5	0.327	0.455	0.00450178	0.297255
	GO:0060352 cell adhesion molecule production	cell adhesion molecule production	Biological Process	5	0.327	0.455	0.00450178	0.297255
	GO:0009071 serine family amino acid catabolic process	serine family amino acid catabolic process	Biological Process	8	0.524	0.32	0.00453366	0.297255
	GO:0044877 macromolecular complex binding	macromolecular complex binding	Molecular Function	261	16.519	0.133	0.00626087	0.299926
	GO:0001915 negative regulation of T cell mediated cytotoxicity	negative regulation of T cell mediated cytotoxicity	Biological Process	3	0.196	0.75	0.00512186	0.300471
	GO:0009788 negative regulation of abscisic acid-activated signaling pathway	negative regulation of abscisic acid-activated signaling pathway	Biological Process	3	0.196	0.75	0.00512186	0.300471
	GO:0030255 protein secretion by the type IV secretion system	protein secretion by the type IV secretion system	Biological Process	3	0.196	0.75	0.00512186	0.300471
	GO:0034140 negative regulation of toll-like receptor 3 signaling pathway	negative regulation of toll-like receptor 3 signaling pathway	Biological Process	3	0.196	0.75	0.00512186	0.300471
	GO:0034306 regulation of sexual sporulation	regulation of sexual sporulation	Biological Process	3	0.196	0.75	0.00512186	0.300471
	GO:0034307 regulation of ascospore formation	regulation of ascospore formation	Biological Process	3	0.196	0.75	0.00512186	0.300471
	GO:0034517 ribophagy	ribophagy	Biological Process	3	0.196	0.75	0.00512186	0.300471
	GO:0036363 transforming growth factor beta activation	transforming growth factor beta activation	Biological Process	3	0.196	0.75	0.00512186	0.300471
	GO:0043940 regulation of sexual sporulation resulting in formation of a cellular spore	regulation of sexual sporulation resulting in formation of a cellular spore	Biological Process	3	0.196	0.75	0.00512186	0.300471
	GO:0044097 secretion by the type IV secretion system	secretion by the type IV secretion system	Biological Process	3	0.196	0.75	0.00512186	0.300471
	GO:0075261 positive regulation of spore-bearing organ development	positive regulation of spore-bearing organ development	Biological Process	3	0.196	0.75	0.00512186	0.300471
	GO:0090164 asymmetric Golgi ribbon formation	asymmetric Golgi ribbon formation	Biological Process	3	0.196	0.75	0.00512186	0.300471
	GO:1900161 regulation of phospholipid scramblase activity	regulation of phospholipid scramblase activity	Biological Process	3	0.196	0.75	0.00512186	0.300471
	GO:1900163 positive regulation of phospholipid scramblase activity	positive regulation of phospholipid scramblase activity	Biological Process	3	0.196	0.75	0.00512186	0.300471
	GO:1903237 negative regulation of leukocyte tethering or rolling	negative regulation of leukocyte tethering or rolling	Biological Process	3	0.196	0.75	0.00512186	0.300471
	GO:1904158 axonemal central apparatus assembly	axonemal central apparatus assembly	Biological Process	3	0.196	0.75	0.00512186	0.300471
	GO:0050627 mycothione reductase activity	mycothione reductase activity	Molecular Function	6	0.38	0.375	0.00686591	0.316479
	GO:0015038 glutathione disulfide oxidoreductase activity	glutathione disulfide oxidoreductase activity	Molecular Function	9	0.57	0.29	0.00692102	0.316479
	GO:0007100 mitotic centrosome separation	mitotic centrosome separation	Biological Process	9	0.589	0.29	0.00547968	0.319361
	GO:0060969 negative regulation of gene silencing	negative regulation of gene silencing	Biological Process	13	0.851	0.241	0.00558505	0.323389
	GO:0005614 interstitial matrix	interstitial matrix	Cellular Component	7	0.458	0.35	0.00457584	0.329369
	GO:0005960 glycine cleavage complex	glycine cleavage complex	Cellular Component	3	0.196	0.75	0.00517116	0.329369
	GO:0070390 transcription export complex 2	transcription export complex 2	Cellular Component	3	0.196	0.75	0.00517116	0.329369
	GO:0034361 very-low-density lipoprotein particle	very-low-density lipoprotein particle	Cellular Component	6	0.392	0.375	0.00585537	0.329369
	GO:0005675 holo TFIIH complex	holo TFIIH complex	Cellular Component	7	0.458	0.333	0.00620868	0.329369
	GO:0043235 receptor complex	receptor complex	Cellular Component	46	3.009	0.163	0.00621747	0.329369
	GO:0000813 ESCRT I complex	ESCRT I complex	Cellular Component	5	0.327	0.417	0.00711294	0.329369
	GO:0044614 nuclear pore cytoplasmic filaments	nuclear pore cytoplasmic filaments	Cellular Component	5	0.327	0.417	0.00711294	0.329369
	GO:1990635 proximal dendrite	proximal dendrite	Cellular Component	5	0.327	0.417	0.00711294	0.329369
	GO:0019031 viral envelope	viral envelope	Cellular Component	18	1.177	0.207	0.00723569	0.329369
	GO:0036338 viral membrane	viral membrane	Cellular Component	18	1.177	0.207	0.00723569	0.329369
	GO:0034185 apolipoprotein binding	apolipoprotein binding	Molecular Function	7	0.443	0.333	0.00741069	0.33134
	GO:0009374 biotin binding	biotin binding	Molecular Function	5	0.316	0.417	0.00816393	0.333499
	GO:0030215 semaphorin receptor binding	semaphorin receptor binding	Molecular Function	5	0.316	0.417	0.00816393	0.333499
	GO:0015501 glutamate:sodium symporter activity	glutamate:sodium symporter activity	Molecular Function	4	0.253	0.5	0.00856079	0.333499
	GO:0004659 prenyltransferase activity	prenyltransferase activity	Molecular Function	8	0.506	0.296	0.0093823	0.333499
	GO:0015278 calcium-release channel activity	calcium-release channel activity	Molecular Function	8	0.506	0.296	0.0093823	0.333499
	GO:0048185 activin binding	activin binding	Molecular Function	5	0.316	0.385	0.0120171	0.333499
	GO:0004174 electron-transferring-flavoprotein dehydrogenase activity	electron-transferring-flavoprotein dehydrogenase activity	Molecular Function	3	0.19	0.6	0.0129709	0.333499
	GO:0004375 glycine dehydrogenase (decarboxylating) activity	glycine dehydrogenase (decarboxylating) activity	Molecular Function	3	0.19	0.6	0.0129709	0.333499
	GO:0004661 protein geranylgeranyltransferase activity	protein geranylgeranyltransferase activity	Molecular Function	3	0.19	0.6	0.0129709	0.333499
	GO:0004663 Rab geranylgeranyltransferase activity	Rab geranylgeranyltransferase activity	Molecular Function	3	0.19	0.6	0.0129709	0.333499
	GO:0004957 prostaglandin E receptor activity	prostaglandin E receptor activity	Molecular Function	3	0.19	0.6	0.0129709	0.333499
	GO:0016642 oxidoreductase activity, acting on the CH-NH2 group of donors, disulfide as acceptor	oxidoreductase activity, acting on the CH-NH2 group of donors, disulfide as acceptor	Molecular Function	3	0.19	0.6	0.0129709	0.333499
	GO:0016649 oxidoreductase activity, acting on the CH-NH group of donors, quinone or similar compound as acceptor	oxidoreductase activity, acting on the CH-NH group of donors, quinone or similar compound as acceptor	Molecular Function	3	0.19	0.6	0.0129709	0.333499
	GO:0043125 ErbB-3 class receptor binding	ErbB-3 class receptor binding	Molecular Function	3	0.19	0.6	0.0129709	0.333499
	GO:0016987 sigma factor activity	sigma factor activity	Molecular Function	6	0.38	0.333	0.012994	0.333499
	GO:0000247 C-8 sterol isomerase activity	C-8 sterol isomerase activity	Molecular Function	2	0.127	1	0.0134262	0.333499
	GO:0004660 protein farnesyltransferase activity	protein farnesyltransferase activity	Molecular Function	2	0.127	1	0.0134262	0.333499
	GO:0004921 interleukin-11 receptor activity	interleukin-11 receptor activity	Molecular Function	2	0.127	1	0.0134262	0.333499
	GO:0004923 leukemia inhibitory factor receptor activity	leukemia inhibitory factor receptor activity	Molecular Function	2	0.127	1	0.0134262	0.333499
	GO:0004924 oncostatin-M receptor activity	oncostatin-M receptor activity	Molecular Function	2	0.127	1	0.0134262	0.333499
	GO:0004991 parathyroid hormone receptor activity	parathyroid hormone receptor activity	Molecular Function	2	0.127	1	0.0134262	0.333499
	GO:0008531 riboflavin kinase activity	riboflavin kinase activity	Molecular Function	2	0.127	1	0.0134262	0.333499
	GO:0016517 interleukin-12 receptor activity	interleukin-12 receptor activity	Molecular Function	2	0.127	1	0.0134262	0.333499
	GO:0016977 chitosanase activity	chitosanase activity	Molecular Function	2	0.127	1	0.0134262	0.333499
	GO:0017174 glycine N-methyltransferase activity	glycine N-methyltransferase activity	Molecular Function	2	0.127	1	0.0134262	0.333499
	GO:0019970 interleukin-11 binding	interleukin-11 binding	Molecular Function	2	0.127	1	0.0134262	0.333499
	GO:0031732 CCR7 chemokine receptor binding	CCR7 chemokine receptor binding	Molecular Function	2	0.127	1	0.0134262	0.333499
	GO:0034986 iron chaperone activity	iron chaperone activity	Molecular Function	2	0.127	1	0.0134262	0.333499
	GO:0042132 fructose 1,6-bisphosphate 1-phosphatase activity	fructose 1,6-bisphosphate 1-phosphatase activity	Molecular Function	2	0.127	1	0.0134262	0.333499
	GO:0043544 lipoamide binding	lipoamide binding	Molecular Function	2	0.127	1	0.0134262	0.333499
	GO:0044610 FMN transmembrane transporter activity	FMN transmembrane transporter activity	Molecular Function	2	0.127	1	0.0134262	0.333499
	GO:0045129 NAD-independent histone deacetylase activity	NAD-independent histone deacetylase activity	Molecular Function	2	0.127	1	0.0134262	0.333499
	GO:0050353 trimethyllysine dioxygenase activity	trimethyllysine dioxygenase activity	Molecular Function	2	0.127	1	0.0134262	0.333499
	GO:0051063 CDP reductase activity	CDP reductase activity	Molecular Function	2	0.127	1	0.0134262	0.333499
	GO:0051724 NAD transporter activity	NAD transporter activity	Molecular Function	2	0.127	1	0.0134262	0.333499
	GO:0097358 D-leucyl-tRNA(Leu) deacylase activity	D-leucyl-tRNA(Leu) deacylase activity	Molecular Function	2	0.127	1	0.0134262	0.333499
	GO:0015037 peptide disulfide oxidoreductase activity	peptide disulfide oxidoreductase activity	Molecular Function	10	0.633	0.25	0.0138036	0.335536
	GO:0005347 ATP transmembrane transporter activity	ATP transmembrane transporter activity	Molecular Function	4	0.253	0.444	0.0140085	0.335536
	GO:0016728 oxidoreductase activity, acting on CH or CH2 groups, disulfide as acceptor	oxidoreductase activity, acting on CH or CH2 groups, disulfide as acceptor	Molecular Function	4	0.253	0.444	0.0140085	0.335536
	GO:0018410 C-terminal protein amino acid modification	C-terminal protein amino acid modification	Biological Process	8	0.524	0.308	0.00591722	0.33823
	GO:0044804 nucleophagy	nucleophagy	Biological Process	8	0.524	0.308	0.00591722	0.33823
	GO:0006551 leucine metabolic process	leucine metabolic process	Biological Process	7	0.458	0.333	0.00609668	0.346268
	GO:0098742 cell-cell adhesion via plasma-membrane adhesion molecules	cell-cell adhesion via plasma-membrane adhesion molecules	Biological Process	34	2.225	0.173	0.00614567	0.346841
	GO:0034385 triglyceride-rich lipoprotein particle	triglyceride-rich lipoprotein particle	Cellular Component	6	0.392	0.353	0.00820206	0.349442
	GO:0019028 viral capsid	viral capsid	Cellular Component	18	1.177	0.2	0.0103204	0.349442
	GO:0043186 P granule	P granule	Cellular Component	11	0.719	0.239	0.0112075	0.349442
	GO:0009353 mitochondrial oxoglutarate dehydrogenase complex	mitochondrial oxoglutarate dehydrogenase complex	Cellular Component	3	0.196	0.6	0.0118481	0.349442
	GO:0031905 early endosome lumen	early endosome lumen	Cellular Component	3	0.196	0.6	0.0118481	0.349442
	GO:0071942 XPC complex	XPC complex	Cellular Component	3	0.196	0.6	0.0118481	0.349442
	GO:1990716 axonemal central apparatus	axonemal central apparatus	Cellular Component	3	0.196	0.6	0.0118481	0.349442
	GO:0000109 nucleotide-excision repair complex	nucleotide-excision repair complex	Cellular Component	28	1.831	0.174	0.0121885	0.349442
	GO:0005582 collagen type XV trimer	collagen type XV trimer	Cellular Component	2	0.131	1	0.0125898	0.349442
	GO:0005596 collagen type XIV trimer	collagen type XIV trimer	Cellular Component	2	0.131	1	0.0125898	0.349442
	GO:0005965 protein farnesyltransferase complex	protein farnesyltransferase complex	Cellular Component	2	0.131	1	0.0125898	0.349442
	GO:0016014 dystrobrevin complex	dystrobrevin complex	Cellular Component	2	0.131	1	0.0125898	0.349442
	GO:0032444 activin responsive factor complex	activin responsive factor complex	Cellular Component	2	0.131	1	0.0125898	0.349442
	GO:0034066 RIC1-RGP1 guanyl-nucleotide exchange factor complex	RIC1-RGP1 guanyl-nucleotide exchange factor complex	Cellular Component	2	0.131	1	0.0125898	0.349442
	GO:1990742 microvesicle	microvesicle	Cellular Component	2	0.131	1	0.0125898	0.349442
	GO:1990875 nucleoplasmic side of nuclear pore	nucleoplasmic side of nuclear pore	Cellular Component	2	0.131	1	0.0125898	0.349442
	GO:0005509 calcium ion binding	calcium ion binding	Molecular Function	92	5.823	0.144	0.0149406	0.353652
	GO:0060293 germ plasm	germ plasm	Cellular Component	11	0.719	0.234	0.0131874	0.357316
	GO:0031904 endosome lumen	endosome lumen	Cellular Component	7	0.458	0.292	0.0136967	0.362486
	GO:0043093 FtsZ-dependent cytokinesis	FtsZ-dependent cytokinesis	Biological Process	14	0.916	0.23	0.00646448	0.362539
	GO:0032008 positive regulation of TOR signaling	positive regulation of TOR signaling	Biological Process	12	0.785	0.245	0.00658975	0.364974
	GO:0051642 centrosome localization	centrosome localization	Biological Process	12	0.785	0.245	0.00658975	0.364974
	GO:0009898 cytoplasmic side of plasma membrane	cytoplasmic side of plasma membrane	Cellular Component	46	3.009	0.155	0.0146003	0.36576
	GO:0001891 phagocytic cup	phagocytic cup	Cellular Component	6	0.392	0.316	0.0147847	0.36576
	GO:0005672 transcription factor TFIIA complex	transcription factor TFIIA complex	Cellular Component	6	0.392	0.316	0.0147847	0.36576
	GO:0010639 negative regulation of organelle organization	negative regulation of organelle organization	Biological Process	67	4.385	0.151	0.00679521	0.366319
	GO:0006501 C-terminal protein lipidation	C-terminal protein lipidation	Biological Process	5	0.327	0.417	0.00701299	0.366319
	GO:0009738 abscisic acid-activated signaling pathway	abscisic acid-activated signaling pathway	Biological Process	5	0.327	0.417	0.00701299	0.366319
	GO:0032604 granulocyte macrophage colony-stimulating factor production	granulocyte macrophage colony-stimulating factor production	Biological Process	5	0.327	0.417	0.00701299	0.366319
	GO:0032645 regulation of granulocyte macrophage colony-stimulating factor production	regulation of granulocyte macrophage colony-stimulating factor production	Biological Process	5	0.327	0.417	0.00701299	0.366319
	GO:0046629 gamma-delta T cell activation	gamma-delta T cell activation	Biological Process	5	0.327	0.417	0.00701299	0.366319
	GO:0071215 cellular response to abscisic acid stimulus	cellular response to abscisic acid stimulus	Biological Process	5	0.327	0.417	0.00701299	0.366319
	GO:0002286 T cell activation involved in immune response	T cell activation involved in immune response	Biological Process	15	0.982	0.221	0.00723269	0.366319
	GO:0051235 maintenance of location	maintenance of location	Biological Process	57	3.73	0.154	0.00750117	0.366319
	GO:0002692 negative regulation of cellular extravasation	negative regulation of cellular extravasation	Biological Process	4	0.262	0.5	0.00753304	0.366319
	GO:0003139 secondary heart field specification	secondary heart field specification	Biological Process	4	0.262	0.5	0.00753304	0.366319
	GO:0010037 response to carbon dioxide	response to carbon dioxide	Biological Process	4	0.262	0.5	0.00753304	0.366319
	GO:0016576 histone dephosphorylation	histone dephosphorylation	Biological Process	4	0.262	0.5	0.00753304	0.366319
	GO:0042426 choline catabolic process	choline catabolic process	Biological Process	4	0.262	0.5	0.00753304	0.366319
	GO:0043052 thermotaxis	thermotaxis	Biological Process	4	0.262	0.5	0.00753304	0.366319
	GO:0050955 thermoception	thermoception	Biological Process	4	0.262	0.5	0.00753304	0.366319
	GO:0051030 snRNA transport	snRNA transport	Biological Process	4	0.262	0.5	0.00753304	0.366319
	GO:0051135 positive regulation of NK T cell activation	positive regulation of NK T cell activation	Biological Process	4	0.262	0.5	0.00753304	0.366319
	GO:1900164 nodal signaling pathway involved in determination of lateral mesoderm left/right asymmetry	nodal signaling pathway involved in determination of lateral mesoderm left/right asymmetry	Biological Process	4	0.262	0.5	0.00753304	0.366319
	GO:1902510 regulation of apoptotic DNA fragmentation	regulation of apoptotic DNA fragmentation	Biological Process	4	0.262	0.5	0.00753304	0.366319
	GO:1904994 regulation of leukocyte adhesion to vascular endothelial cell	regulation of leukocyte adhesion to vascular endothelial cell	Biological Process	4	0.262	0.5	0.00753304	0.366319
	GO:0032506 cytokinetic process	cytokinetic process	Biological Process	25	1.636	0.185	0.00763678	0.366319
	GO:0051651 maintenance of location in cell	maintenance of location in cell	Biological Process	27	1.767	0.181	0.00768418	0.366319
	GO:0006403 RNA localization	RNA localization	Biological Process	53	3.469	0.156	0.00769668	0.366319
	GO:0050982 detection of mechanical stimulus	detection of mechanical stimulus	Biological Process	13	0.851	0.232	0.00771536	0.366319
	GO:0038092 nodal signaling pathway	nodal signaling pathway	Biological Process	6	0.393	0.353	0.00807163	0.366319
	GO:0051767 nitric-oxide synthase biosynthetic process	nitric-oxide synthase biosynthetic process	Biological Process	6	0.393	0.353	0.00807163	0.366319
	GO:0051769 regulation of nitric-oxide synthase biosynthetic process	regulation of nitric-oxide synthase biosynthetic process	Biological Process	6	0.393	0.353	0.00807163	0.366319
	GO:2000232 regulation of rRNA processing	regulation of rRNA processing	Biological Process	6	0.393	0.353	0.00807163	0.366319
	GO:0009109 coenzyme catabolic process	coenzyme catabolic process	Biological Process	7	0.458	0.318	0.00809295	0.366319
	GO:0034138 toll-like receptor 3 signaling pathway	toll-like receptor 3 signaling pathway	Biological Process	7	0.458	0.318	0.00809295	0.366319
	GO:0048025 negative regulation of mRNA splicing, via spliceosome	negative regulation of mRNA splicing, via spliceosome	Biological Process	7	0.458	0.318	0.00809295	0.366319
	GO:0050961 detection of temperature stimulus involved in sensory perception	detection of temperature stimulus involved in sensory perception	Biological Process	7	0.458	0.318	0.00809295	0.366319
	GO:0050965 detection of temperature stimulus involved in sensory perception of pain	detection of temperature stimulus involved in sensory perception of pain	Biological Process	7	0.458	0.318	0.00809295	0.366319
	GO:0070723 response to cholesterol	response to cholesterol	Biological Process	7	0.458	0.318	0.00809295	0.366319
	GO:2000310 regulation of N-methyl-D-aspartate selective glutamate receptor activity	regulation of N-methyl-D-aspartate selective glutamate receptor activity	Biological Process	7	0.458	0.318	0.00809295	0.366319
	GO:0071276 cellular response to cadmium ion	cellular response to cadmium ion	Biological Process	9	0.589	0.273	0.00854302	0.376776
	GO:0007155 cell adhesion	cell adhesion	Biological Process	177	11.584	0.132	0.00957999	0.376776
	GO:0006294 nucleotide-excision repair, preincision complex assembly	nucleotide-excision repair, preincision complex assembly	Biological Process	8	0.524	0.286	0.00961716	0.376776
	GO:0030254 protein secretion by the type III secretion system	protein secretion by the type III secretion system	Biological Process	8	0.524	0.286	0.00961716	0.376776
	GO:0050951 sensory perception of temperature stimulus	sensory perception of temperature stimulus	Biological Process	8	0.524	0.286	0.00961716	0.376776
	GO:0033131 regulation of glucokinase activity	regulation of glucokinase activity	Biological Process	5	0.327	0.385	0.0103594	0.376776
	GO:0042501 serine phosphorylation of STAT protein	serine phosphorylation of STAT protein	Biological Process	5	0.327	0.385	0.0103594	0.376776
	GO:0048617 embryonic foregut morphogenesis	embryonic foregut morphogenesis	Biological Process	5	0.327	0.385	0.0103594	0.376776
	GO:2000322 regulation of glucocorticoid receptor signaling pathway	regulation of glucocorticoid receptor signaling pathway	Biological Process	5	0.327	0.385	0.0103594	0.376776
	GO:0042135 neurotransmitter catabolic process	neurotransmitter catabolic process	Biological Process	7	0.458	0.304	0.0105317	0.376776
	GO:0045793 positive regulation of cell size	positive regulation of cell size	Biological Process	10	0.654	0.25	0.0108876	0.376776
	GO:0034616 response to laminar fluid shear stress	response to laminar fluid shear stress	Biological Process	6	0.393	0.333	0.0109806	0.376776
	GO:0051169 nuclear transport	nuclear transport	Biological Process	73	4.777	0.145	0.0110523	0.376776
	GO:0043525 positive regulation of neuron apoptotic process	positive regulation of neuron apoptotic process	Biological Process	14	0.916	0.215	0.0114769	0.376776
	GO:0007159 leukocyte cell-cell adhesion	leukocyte cell-cell adhesion	Biological Process	61	3.992	0.149	0.0115173	0.376776
	GO:0019478 D-amino acid catabolic process	D-amino acid catabolic process	Biological Process	3	0.196	0.6	0.0117387	0.376776
	GO:0019530 taurine metabolic process	taurine metabolic process	Biological Process	3	0.196	0.6	0.0117387	0.376776
	GO:0030638 polyketide metabolic process	polyketide metabolic process	Biological Process	3	0.196	0.6	0.0117387	0.376776
	GO:0032837 distributive segregation	distributive segregation	Biological Process	3	0.196	0.6	0.0117387	0.376776
	GO:0051142 positive regulation of NK T cell proliferation	positive regulation of NK T cell proliferation	Biological Process	3	0.196	0.6	0.0117387	0.376776
	GO:0051660 establishment of centrosome localization	establishment of centrosome localization	Biological Process	3	0.196	0.6	0.0117387	0.376776
	GO:0070898 RNA polymerase III transcriptional preinitiation complex assembly	RNA polymerase III transcriptional preinitiation complex assembly	Biological Process	3	0.196	0.6	0.0117387	0.376776
	GO:0075528 modulation by virus of host immune response	modulation by virus of host immune response	Biological Process	3	0.196	0.6	0.0117387	0.376776
	GO:2000383 regulation of ectoderm development	regulation of ectoderm development	Biological Process	3	0.196	0.6	0.0117387	0.376776
	GO:2000384 negative regulation of ectoderm development	negative regulation of ectoderm development	Biological Process	3	0.196	0.6	0.0117387	0.376776
	GO:1903308 regulation of chromatin modification	regulation of chromatin modification	Biological Process	35	2.291	0.165	0.0117943	0.376776
	GO:0016048 detection of temperature stimulus	detection of temperature stimulus	Biological Process	8	0.524	0.276	0.0120075	0.376776
	GO:0006111 regulation of gluconeogenesis	regulation of gluconeogenesis	Biological Process	13	0.851	0.22	0.0120561	0.376776
	GO:0046634 regulation of alpha-beta T cell activation	regulation of alpha-beta T cell activation	Biological Process	17	1.113	0.2	0.0120773	0.376776
	GO:0033141 positive regulation of peptidyl-serine phosphorylation of STAT protein	positive regulation of peptidyl-serine phosphorylation of STAT protein	Biological Process	4	0.262	0.444	0.0123689	0.376776
	GO:0034141 positive regulation of toll-like receptor 3 signaling pathway	positive regulation of toll-like receptor 3 signaling pathway	Biological Process	4	0.262	0.444	0.0123689	0.376776
	GO:0038107 nodal signaling pathway involved in determination of left/right asymmetry	nodal signaling pathway involved in determination of left/right asymmetry	Biological Process	4	0.262	0.444	0.0123689	0.376776
	GO:0042268 regulation of cytolysis	regulation of cytolysis	Biological Process	4	0.262	0.444	0.0123689	0.376776
	GO:0051133 regulation of NK T cell activation	regulation of NK T cell activation	Biological Process	4	0.262	0.444	0.0123689	0.376776
	GO:0001970 positive regulation of activation of membrane attack complex	positive regulation of activation of membrane attack complex	Biological Process	2	0.131	1	0.0125071	0.376776
	GO:0005986 sucrose biosynthetic process	sucrose biosynthetic process	Biological Process	2	0.131	1	0.0125071	0.376776
	GO:0006679 glucosylceramide biosynthetic process	glucosylceramide biosynthetic process	Biological Process	2	0.131	1	0.0125071	0.376776
	GO:0006748 lipoamide metabolic process	lipoamide metabolic process	Biological Process	2	0.131	1	0.0125071	0.376776
	GO:0009631 cold acclimation	cold acclimation	Biological Process	2	0.131	1	0.0125071	0.376776
	GO:0010722 regulation of ferrochelatase activity	regulation of ferrochelatase activity	Biological Process	2	0.131	1	0.0125071	0.376776
	GO:0014738 regulation of muscle hyperplasia	regulation of muscle hyperplasia	Biological Process	2	0.131	1	0.0125071	0.376776
	GO:0014740 negative regulation of muscle hyperplasia	negative regulation of muscle hyperplasia	Biological Process	2	0.131	1	0.0125071	0.376776
	GO:0014839 myoblast migration involved in skeletal muscle regeneration	myoblast migration involved in skeletal muscle regeneration	Biological Process	2	0.131	1	0.0125071	0.376776
	GO:0032632 interleukin-3 production	interleukin-3 production	Biological Process	2	0.131	1	0.0125071	0.376776
	GO:0032672 regulation of interleukin-3 production	regulation of interleukin-3 production	Biological Process	2	0.131	1	0.0125071	0.376776
	GO:0032752 positive regulation of interleukin-3 production	positive regulation of interleukin-3 production	Biological Process	2	0.131	1	0.0125071	0.376776
	GO:0035352 NAD transmembrane transport	NAD transmembrane transport	Biological Process	2	0.131	1	0.0125071	0.376776
	GO:0038154 interleukin-11-mediated signaling pathway	interleukin-11-mediated signaling pathway	Biological Process	2	0.131	1	0.0125071	0.376776
	GO:0038165 oncostatin-M-mediated signaling pathway	oncostatin-M-mediated signaling pathway	Biological Process	2	0.131	1	0.0125071	0.376776
	GO:0042125 protein galactosylation	protein galactosylation	Biological Process	2	0.131	1	0.0125071	0.376776
	GO:0042223 interleukin-3 biosynthetic process	interleukin-3 biosynthetic process	Biological Process	2	0.131	1	0.0125071	0.376776
	GO:0043942 negative regulation of sexual sporulation resulting in formation of a cellular spore	negative regulation of sexual sporulation resulting in formation of a cellular spore	Biological Process	2	0.131	1	0.0125071	0.376776
	GO:0045004 DNA replication proofreading	DNA replication proofreading	Biological Process	2	0.131	1	0.0125071	0.376776
	GO:0045399 regulation of interleukin-3 biosynthetic process	regulation of interleukin-3 biosynthetic process	Biological Process	2	0.131	1	0.0125071	0.376776
	GO:0045401 positive regulation of interleukin-3 biosynthetic process	positive regulation of interleukin-3 biosynthetic process	Biological Process	2	0.131	1	0.0125071	0.376776
	GO:0046293 formaldehyde biosynthetic process	formaldehyde biosynthetic process	Biological Process	2	0.131	1	0.0125071	0.376776
	GO:0046730 induction of host immune response by virus	induction of host immune response by virus	Biological Process	2	0.131	1	0.0125071	0.376776
	GO:0046732 active induction of host immune response by virus	active induction of host immune response by virus	Biological Process	2	0.131	1	0.0125071	0.376776
	GO:0048174 negative regulation of short-term neuronal synaptic plasticity	negative regulation of short-term neuronal synaptic plasticity	Biological Process	2	0.131	1	0.0125071	0.376776
	GO:0048442 sepal development	sepal development	Biological Process	2	0.131	1	0.0125071	0.376776
	GO:0048443 stamen development	stamen development	Biological Process	2	0.131	1	0.0125071	0.376776
	GO:0048464 flower calyx development	flower calyx development	Biological Process	2	0.131	1	0.0125071	0.376776
	GO:0048466 androecium development	androecium development	Biological Process	2	0.131	1	0.0125071	0.376776
	GO:0050843 S-adenosylmethionine catabolic process	S-adenosylmethionine catabolic process	Biological Process	2	0.131	1	0.0125071	0.376776
	GO:0051913 regulation of synaptic plasticity by chemical substance	regulation of synaptic plasticity by chemical substance	Biological Process	2	0.131	1	0.0125071	0.376776
	GO:0051914 positive regulation of synaptic plasticity by chemical substance	positive regulation of synaptic plasticity by chemical substance	Biological Process	2	0.131	1	0.0125071	0.376776
	GO:0051915 induction of synaptic plasticity by chemical substance	induction of synaptic plasticity by chemical substance	Biological Process	2	0.131	1	0.0125071	0.376776
	GO:0060460 left lung morphogenesis	left lung morphogenesis	Biological Process	2	0.131	1	0.0125071	0.376776
	GO:0061163 endoplasmic reticulum polarization	endoplasmic reticulum polarization	Biological Process	2	0.131	1	0.0125071	0.376776
	GO:0061164 transitional endoplasmic reticulum polarization at cell division site	transitional endoplasmic reticulum polarization at cell division site	Biological Process	2	0.131	1	0.0125071	0.376776
	GO:0061165 endoplasmic reticulum localization involved in endoplasmic reticulum polarization at cell division site	endoplasmic reticulum localization involved in endoplasmic reticulum polarization at cell division site	Biological Process	2	0.131	1	0.0125071	0.376776
	GO:0061166 establishment of endoplasmic reticulum localization involved in endoplasmic reticulum polarization at cell division site	establishment of endoplasmic reticulum localization involved in endoplasmic reticulum polarization at cell division site	Biological Process	2	0.131	1	0.0125071	0.376776
	GO:0075297 negative regulation of ascospore formation	negative regulation of ascospore formation	Biological Process	2	0.131	1	0.0125071	0.376776
	GO:0090053 positive regulation of chromatin silencing at centromere	positive regulation of chromatin silencing at centromere	Biological Process	2	0.131	1	0.0125071	0.376776
	GO:1900055 regulation of leaf senescence	regulation of leaf senescence	Biological Process	2	0.131	1	0.0125071	0.376776
	GO:1900208 regulation of cardiolipin metabolic process	regulation of cardiolipin metabolic process	Biological Process	2	0.131	1	0.0125071	0.376776
	GO:1900210 positive regulation of cardiolipin metabolic process	positive regulation of cardiolipin metabolic process	Biological Process	2	0.131	1	0.0125071	0.376776
	GO:1900220 semaphorin-plexin signaling pathway involved in bone trabecula morphogenesis	semaphorin-plexin signaling pathway involved in bone trabecula morphogenesis	Biological Process	2	0.131	1	0.0125071	0.376776
	GO:1900828 D-tyrosine metabolic process	D-tyrosine metabolic process	Biological Process	2	0.131	1	0.0125071	0.376776
	GO:1900829 D-tyrosine catabolic process	D-tyrosine catabolic process	Biological Process	2	0.131	1	0.0125071	0.376776
	GO:1900831 D-leucine metabolic process	D-leucine metabolic process	Biological Process	2	0.131	1	0.0125071	0.376776
	GO:1900832 D-leucine catabolic process	D-leucine catabolic process	Biological Process	2	0.131	1	0.0125071	0.376776
	GO:1901054 sarcosine biosynthetic process	sarcosine biosynthetic process	Biological Process	2	0.131	1	0.0125071	0.376776
	GO:1901340 negative regulation of store-operated calcium channel activity	negative regulation of store-operated calcium channel activity	Biological Process	2	0.131	1	0.0125071	0.376776
	GO:1901389 negative regulation of transforming growth factor beta activation	negative regulation of transforming growth factor beta activation	Biological Process	2	0.131	1	0.0125071	0.376776
	GO:1904229 regulation of succinate dehydrogenase activity	regulation of succinate dehydrogenase activity	Biological Process	2	0.131	1	0.0125071	0.376776
	GO:1904231 positive regulation of succinate dehydrogenase activity	positive regulation of succinate dehydrogenase activity	Biological Process	2	0.131	1	0.0125071	0.376776
	GO:1904232 regulation of aconitate hydratase activity	regulation of aconitate hydratase activity	Biological Process	2	0.131	1	0.0125071	0.376776
	GO:1904234 positive regulation of aconitate hydratase activity	positive regulation of aconitate hydratase activity	Biological Process	2	0.131	1	0.0125071	0.376776
	GO:1990046 stress-induced mitochondrial fusion	stress-induced mitochondrial fusion	Biological Process	2	0.131	1	0.0125071	0.376776
	GO:1990069 stomatal opening	stomatal opening	Biological Process	2	0.131	1	0.0125071	0.376776
	GO:1990171 SCF complex disassembly in response to cadmium stress	SCF complex disassembly in response to cadmium stress	Biological Process	2	0.131	1	0.0125071	0.376776
	GO:2000287 positive regulation of myotome development	positive regulation of myotome development	Biological Process	2	0.131	1	0.0125071	0.376776
	GO:2000471 regulation of hematopoietic stem cell migration	regulation of hematopoietic stem cell migration	Biological Process	2	0.131	1	0.0125071	0.376776
	GO:2000473 positive regulation of hematopoietic stem cell migration	positive regulation of hematopoietic stem cell migration	Biological Process	2	0.131	1	0.0125071	0.376776
	GO:2000527 regulation of myeloid dendritic cell chemotaxis	regulation of myeloid dendritic cell chemotaxis	Biological Process	2	0.131	1	0.0125071	0.376776
	GO:2000529 positive regulation of myeloid dendritic cell chemotaxis	positive regulation of myeloid dendritic cell chemotaxis	Biological Process	2	0.131	1	0.0125071	0.376776
	GO:2000548 negative regulation of dendritic cell dendrite assembly	negative regulation of dendritic cell dendrite assembly	Biological Process	2	0.131	1	0.0125071	0.376776
	GO:2000795 negative regulation of epithelial cell proliferation involved in lung morphogenesis	negative regulation of epithelial cell proliferation involved in lung morphogenesis	Biological Process	2	0.131	1	0.0125071	0.376776
	GO:0006913 nucleocytoplasmic transport	nucleocytoplasmic transport	Biological Process	72	4.712	0.145	0.0125674	0.377318
	GO:0022610 biological adhesion	biological adhesion	Biological Process	177	11.584	0.131	0.0126281	0.377869
	GO:1902275 regulation of chromatin organization	regulation of chromatin organization	Biological Process	36	2.356	0.163	0.0131705	0.392781
	GO:0033119 negative regulation of RNA splicing	negative regulation of RNA splicing	Biological Process	7	0.458	0.292	0.0134631	0.398838
	GO:0034587 piRNA metabolic process	piRNA metabolic process	Biological Process	7	0.458	0.292	0.0134631	0.398838
	GO:0038024 cargo receptor activity	cargo receptor activity	Molecular Function	18	1.139	0.196	0.0175068	0.409578
	GO:0031503 protein complex localization	protein complex localization	Biological Process	45	2.945	0.155	0.0143194	0.416136
	GO:0032612 interleukin-1 production	interleukin-1 production	Biological Process	12	0.785	0.222	0.0145328	0.416136
	GO:0046823 negative regulation of nucleocytoplasmic transport	negative regulation of nucleocytoplasmic transport	Biological Process	12	0.785	0.222	0.0145328	0.416136
	GO:0042990 regulation of transcription factor import into nucleus	regulation of transcription factor import into nucleus	Biological Process	6	0.393	0.316	0.0145591	0.416136
	GO:0042991 transcription factor import into nucleus	transcription factor import into nucleus	Biological Process	6	0.393	0.316	0.0145591	0.416136
	GO:0042992 negative regulation of transcription factor import into nucleus	negative regulation of transcription factor import into nucleus	Biological Process	6	0.393	0.316	0.0145591	0.416136
	GO:0042994 cytoplasmic sequestering of transcription factor	cytoplasmic sequestering of transcription factor	Biological Process	6	0.393	0.316	0.0145591	0.416136
	GO:0043046 DNA methylation involved in gamete generation	DNA methylation involved in gamete generation	Biological Process	6	0.393	0.316	0.0145591	0.416136
	GO:0046602 regulation of mitotic centrosome separation	regulation of mitotic centrosome separation	Biological Process	6	0.393	0.316	0.0145591	0.416136
	GO:0045815 positive regulation of gene expression, epigenetic	positive regulation of gene expression, epigenetic	Biological Process	16	1.047	0.2	0.0146159	0.416136
	GO:0007440 foregut morphogenesis	foregut morphogenesis	Biological Process	5	0.327	0.357	0.0146537	0.416136
	GO:0070682 proteasome regulatory particle assembly	proteasome regulatory particle assembly	Biological Process	5	0.327	0.357	0.0146537	0.416136
	GO:1903299 regulation of hexokinase activity	regulation of hexokinase activity	Biological Process	5	0.327	0.357	0.0146537	0.416136
	GO:0034067 protein localization to Golgi apparatus	protein localization to Golgi apparatus	Biological Process	8	0.524	0.267	0.014807	0.419156
	GO:0033043 regulation of organelle organization	regulation of organelle organization	Biological Process	174	11.387	0.13	0.0152497	0.430321
	GO:0000212 meiotic spindle organization	meiotic spindle organization	Biological Process	9	0.589	0.25	0.0153623	0.431545
	GO:0045123 cellular extravasation	cellular extravasation	Biological Process	10	0.654	0.238	0.0153899	0.431545
	GO:0042542 response to hydrogen peroxide	response to hydrogen peroxide	Biological Process	28	1.832	0.17	0.0160188	0.447774
	GO:0030688 preribosome, small subunit precursor	preribosome, small subunit precursor	Cellular Component	6	0.392	0.3	0.0191599	0.454249
	GO:0046930 pore complex	pore complex	Cellular Component	6	0.392	0.3	0.0191599	0.454249
	GO:0016152 mercury (II) reductase activity	mercury (II) reductase activity	Molecular Function	7	0.443	0.28	0.0202884	0.454504
	GO:0071813 lipoprotein particle binding	lipoprotein particle binding	Molecular Function	7	0.443	0.28	0.0202884	0.454504
	GO:0071814 protein-lipid complex binding	protein-lipid complex binding	Molecular Function	7	0.443	0.28	0.0202884	0.454504
	GO:0015217 ADP transmembrane transporter activity	ADP transmembrane transporter activity	Molecular Function	4	0.253	0.4	0.0212347	0.454504
	GO:0016749 N-succinyltransferase activity	N-succinyltransferase activity	Molecular Function	4	0.253	0.4	0.0212347	0.454504
	GO:0017153 sodium:dicarboxylate symporter activity	sodium:dicarboxylate symporter activity	Molecular Function	4	0.253	0.4	0.0212347	0.454504
	GO:0043022 ribosome binding	ribosome binding	Molecular Function	42	2.658	0.158	0.0216014	0.454504
	GO:0005540 hyaluronic acid binding	hyaluronic acid binding	Molecular Function	8	0.506	0.258	0.0219618	0.454504
	GO:0008198 ferrous iron binding	ferrous iron binding	Molecular Function	8	0.506	0.258	0.0219618	0.454504
	GO:0000996 core DNA-dependent RNA polymerase binding promoter specificity activity	core DNA-dependent RNA polymerase binding promoter specificity activity	Molecular Function	6	0.38	0.3	0.022176	0.454504
	GO:0050451 CoA-disulfide reductase activity	CoA-disulfide reductase activity	Molecular Function	6	0.38	0.3	0.022176	0.454504
	GO:0016722 oxidoreductase activity, oxidizing metal ions	oxidoreductase activity, oxidizing metal ions	Molecular Function	10	0.633	0.233	0.0226941	0.454504
	GO:0003985 acetyl-CoA C-acetyltransferase activity	acetyl-CoA C-acetyltransferase activity	Molecular Function	5	0.316	0.333	0.0230329	0.454504
	GO:0003988 acetyl-CoA C-acyltransferase activity	acetyl-CoA C-acyltransferase activity	Molecular Function	5	0.316	0.333	0.0230329	0.454504
	GO:0015211 purine nucleoside transmembrane transporter activity	purine nucleoside transmembrane transporter activity	Molecular Function	5	0.316	0.333	0.0230329	0.454504
	GO:0008942 nitrite reductase [NAD(P)H] activity	nitrite reductase [NAD(P)H] activity	Molecular Function	3	0.19	0.5	0.0237191	0.454504
	GO:0015057 thrombin receptor activity	thrombin receptor activity	Molecular Function	3	0.19	0.5	0.0237191	0.454504
	GO:0044547 DNA topoisomerase binding	DNA topoisomerase binding	Molecular Function	3	0.19	0.5	0.0237191	0.454504
	GO:0046857 oxidoreductase activity, acting on other nitrogenous compounds as donors, with NAD or NADP as acceptor	oxidoreductase activity, acting on other nitrogenous compounds as donors, with NAD or NADP as acceptor	Molecular Function	3	0.19	0.5	0.0237191	0.454504
	GO:0098562 cytoplasmic side of membrane	cytoplasmic side of membrane	Cellular Component	50	3.27	0.15	0.020466	0.457928
	GO:0005579 membrane attack complex	membrane attack complex	Cellular Component	3	0.196	0.5	0.0217294	0.457928
	GO:0005947 mitochondrial alpha-ketoglutarate dehydrogenase complex	mitochondrial alpha-ketoglutarate dehydrogenase complex	Cellular Component	3	0.196	0.5	0.0217294	0.457928
	GO:0044300 cerebellar mossy fiber	cerebellar mossy fiber	Cellular Component	3	0.196	0.5	0.0217294	0.457928
	GO:0070765 gamma-secretase complex	gamma-secretase complex	Cellular Component	3	0.196	0.5	0.0217294	0.457928
	GO:1990498 mitotic spindle microtubule	mitotic spindle microtubule	Cellular Component	3	0.196	0.5	0.0217294	0.457928
	GO:0039679 viral occlusion body	viral occlusion body	Cellular Component	9	0.589	0.237	0.0221436	0.458171
	GO:0031573 intra-S DNA damage checkpoint	intra-S DNA damage checkpoint	Biological Process	7	0.458	0.28	0.0169356	0.470452
	GO:0070841 inclusion body assembly	inclusion body assembly	Biological Process	7	0.458	0.28	0.0169356	0.470452
	GO:0070301 cellular response to hydrogen peroxide	cellular response to hydrogen peroxide	Biological Process	20	1.309	0.183	0.0174571	0.48343
	GO:0046444 FMN metabolic process	FMN metabolic process	Biological Process	8	0.524	0.258	0.0180513	0.489233
	GO:0050686 negative regulation of mRNA processing	negative regulation of mRNA processing	Biological Process	8	0.524	0.258	0.0180513	0.489233
	GO:0042726 flavin-containing compound metabolic process	flavin-containing compound metabolic process	Biological Process	10	0.654	0.233	0.0181003	0.489233
	GO:0003140 determination of left/right asymmetry in lateral mesoderm	determination of left/right asymmetry in lateral mesoderm	Biological Process	4	0.262	0.4	0.0188128	0.489233
	GO:0006957 complement activation, alternative pathway	complement activation, alternative pathway	Biological Process	4	0.262	0.4	0.0188128	0.489233
	GO:0009933 meristem structural organization	meristem structural organization	Biological Process	4	0.262	0.4	0.0188128	0.489233
	GO:0015866 ADP transport	ADP transport	Biological Process	4	0.262	0.4	0.0188128	0.489233
	GO:0033139 regulation of peptidyl-serine phosphorylation of STAT protein	regulation of peptidyl-serine phosphorylation of STAT protein	Biological Process	4	0.262	0.4	0.0188128	0.489233
	GO:0040040 thermosensory behavior	thermosensory behavior	Biological Process	4	0.262	0.4	0.0188128	0.489233
	GO:0045217 cell-cell junction maintenance	cell-cell junction maintenance	Biological Process	4	0.262	0.4	0.0188128	0.489233
	GO:0046826 negative regulation of protein export from nucleus	negative regulation of protein export from nucleus	Biological Process	4	0.262	0.4	0.0188128	0.489233
	GO:0046833 positive regulation of RNA export from nucleus	positive regulation of RNA export from nucleus	Biological Process	4	0.262	0.4	0.0188128	0.489233
	GO:0051132 NK T cell activation	NK T cell activation	Biological Process	4	0.262	0.4	0.0188128	0.489233
	GO:0051451 myoblast migration	myoblast migration	Biological Process	4	0.262	0.4	0.0188128	0.489233
	GO:0051573 negative regulation of histone H3-K9 methylation	negative regulation of histone H3-K9 methylation	Biological Process	4	0.262	0.4	0.0188128	0.489233
	GO:0090649 response to oxygen-glucose deprivation	response to oxygen-glucose deprivation	Biological Process	4	0.262	0.4	0.0188128	0.489233
	GO:0090650 cellular response to oxygen-glucose deprivation	cellular response to oxygen-glucose deprivation	Biological Process	4	0.262	0.4	0.0188128	0.489233
	GO:1903624 regulation of DNA catabolic process	regulation of DNA catabolic process	Biological Process	4	0.262	0.4	0.0188128	0.489233
	GO:0000022 mitotic spindle elongation	mitotic spindle elongation	Biological Process	6	0.393	0.3	0.0188736	0.489233
	GO:0006688 glycosphingolipid biosynthetic process	glycosphingolipid biosynthetic process	Biological Process	6	0.393	0.3	0.0188736	0.489233
	GO:0055098 response to low-density lipoprotein particle	response to low-density lipoprotein particle	Biological Process	6	0.393	0.3	0.0188736	0.489233
	GO:0071404 cellular response to low-density lipoprotein particle stimulus	cellular response to low-density lipoprotein particle stimulus	Biological Process	6	0.393	0.3	0.0188736	0.489233
	GO:1990023 mitotic spindle midzone	mitotic spindle midzone	Cellular Component	6	0.392	0.286	0.0243404	0.494631
	GO:0099604 ligand-gated calcium channel activity	ligand-gated calcium channel activity	Molecular Function	8	0.506	0.25	0.0263959	0.501025
	GO:0043014 alpha-tubulin binding	alpha-tubulin binding	Molecular Function	9	0.57	0.237	0.0267278	0.502583
	GO:0015464 acetylcholine receptor activity	acetylcholine receptor activity	Molecular Function	6	0.38	0.286	0.0280821	0.509379
	GO:0015042 trypanothione-disulfide reductase activity	trypanothione-disulfide reductase activity	Molecular Function	4	0.253	0.364	0.0303635	0.509379
	GO:0033817 beta-ketoacyl-acyl-carrier-protein synthase II activity	beta-ketoacyl-acyl-carrier-protein synthase II activity	Molecular Function	4	0.253	0.364	0.0303635	0.509379
	GO:0070410 co-SMAD binding	co-SMAD binding	Molecular Function	4	0.253	0.364	0.0303635	0.509379
	GO:0001716 L-amino-acid oxidase activity	L-amino-acid oxidase activity	Molecular Function	5	0.316	0.312	0.0303815	0.509379
	GO:0008199 ferric iron binding	ferric iron binding	Molecular Function	5	0.316	0.312	0.0303815	0.509379
	GO:0008734 L-aspartate oxidase activity	L-aspartate oxidase activity	Molecular Function	5	0.316	0.312	0.0303815	0.509379
	GO:0016595 glutamate binding	glutamate binding	Molecular Function	5	0.316	0.312	0.0303815	0.509379
	GO:0090079 translation regulator activity, nucleic acid binding	translation regulator activity, nucleic acid binding	Molecular Function	7	0.443	0.259	0.0305493	0.509379
	GO:0005217 intracellular ligand-gated ion channel activity	intracellular ligand-gated ion channel activity	Molecular Function	9	0.57	0.225	0.0363675	0.509379
	GO:0051537 2 iron, 2 sulfur cluster binding	2 iron, 2 sulfur cluster binding	Molecular Function	8	0.506	0.235	0.0370502	0.509379
	GO:0000384 first spliceosomal transesterification activity	first spliceosomal transesterification activity	Molecular Function	2	0.127	0.667	0.0371697	0.509379
	GO:0001011 transcription factor activity, sequence-specific DNA binding, RNA polymerase recruiting	transcription factor activity, sequence-specific DNA binding, RNA polymerase recruiting	Molecular Function	2	0.127	0.667	0.0371697	0.509379
	GO:0003829 beta-1,3-galactosyl-O-glycosyl-glycoprotein beta-1,6-N-acetylglucosaminyltransferase activity	beta-1,3-galactosyl-O-glycosyl-glycoprotein beta-1,6-N-acetylglucosaminyltransferase activity	Molecular Function	2	0.127	0.667	0.0371697	0.509379
	GO:0004081 bis(5'-nucleosyl)-tetraphosphatase (asymmetrical) activity	bis(5'-nucleosyl)-tetraphosphatase (asymmetrical) activity	Molecular Function	2	0.127	0.667	0.0371697	0.509379
	GO:0004348 glucosylceramidase activity	glucosylceramidase activity	Molecular Function	2	0.127	0.667	0.0371697	0.509379
	GO:0004835 tubulin-tyrosine ligase activity	tubulin-tyrosine ligase activity	Molecular Function	2	0.127	0.667	0.0371697	0.509379
	GO:0008973 phosphopentomutase activity	phosphopentomutase activity	Molecular Function	2	0.127	0.667	0.0371697	0.509379
	GO:0015230 FAD transmembrane transporter activity	FAD transmembrane transporter activity	Molecular Function	2	0.127	0.667	0.0371697	0.509379
	GO:0016819 hydrolase activity, acting on acid anhydrides, in sulfonyl-containing anhydrides	hydrolase activity, acting on acid anhydrides, in sulfonyl-containing anhydrides	Molecular Function	2	0.127	0.667	0.0371697	0.509379
	GO:0016941 natriuretic peptide receptor activity	natriuretic peptide receptor activity	Molecular Function	2	0.127	0.667	0.0371697	0.509379
	GO:0017084 delta1-pyrroline-5-carboxylate synthetase activity	delta1-pyrroline-5-carboxylate synthetase activity	Molecular Function	2	0.127	0.667	0.0371697	0.509379
	GO:0030348 syntaxin-3 binding	syntaxin-3 binding	Molecular Function	2	0.127	0.667	0.0371697	0.509379
	GO:0031826 type 2A serotonin receptor binding	type 2A serotonin receptor binding	Molecular Function	2	0.127	0.667	0.0371697	0.509379
	GO:0032558 adenyl deoxyribonucleotide binding	adenyl deoxyribonucleotide binding	Molecular Function	2	0.127	0.667	0.0371697	0.509379
	GO:0032564 dATP binding	dATP binding	Molecular Function	2	0.127	0.667	0.0371697	0.509379
	GO:0034458 3'-5' RNA helicase activity	3'-5' RNA helicase activity	Molecular Function	2	0.127	0.667	0.0371697	0.509379
	GO:0036132 13-prostaglandin reductase activity	13-prostaglandin reductase activity	Molecular Function	2	0.127	0.667	0.0371697	0.509379
	GO:0047522 15-oxoprostaglandin 13-oxidase activity	15-oxoprostaglandin 13-oxidase activity	Molecular Function	2	0.127	0.667	0.0371697	0.509379
	GO:0047627 adenylylsulfatase activity	adenylylsulfatase activity	Molecular Function	2	0.127	0.667	0.0371697	0.509379
	GO:0050498 oxidoreductase activity, acting on paired donors, with incorporation or reduction of molecular oxygen, with 2-oxoglutarate as one donor, and the other dehydrogenated	oxidoreductase activity, acting on paired donors, with incorporation or reduction of molecular oxygen, with 2-oxoglutarate as one donor, and the other dehydrogenated	Molecular Function	2	0.127	0.667	0.0371697	0.509379
	GO:0051499 D-aminoacyl-tRNA deacylase activity	D-aminoacyl-tRNA deacylase activity	Molecular Function	2	0.127	0.667	0.0371697	0.509379
	GO:0051500 D-tyrosyl-tRNA(Tyr) deacylase activity	D-tyrosyl-tRNA(Tyr) deacylase activity	Molecular Function	2	0.127	0.667	0.0371697	0.509379
	GO:0097682 intracellular phosphatidylinositol-3,5-bisphosphate-sensitive cation channel activity	intracellular phosphatidylinositol-3,5-bisphosphate-sensitive cation channel activity	Molecular Function	2	0.127	0.667	0.0371697	0.509379
	GO:0001588 dopamine neurotransmitter receptor activity, coupled via Gs	dopamine neurotransmitter receptor activity, coupled via Gs	Molecular Function	3	0.19	0.429	0.0379755	0.509379
	GO:0004579 dolichyl-diphosphooligosaccharide-protein glycotransferase activity	dolichyl-diphosphooligosaccharide-protein glycotransferase activity	Molecular Function	3	0.19	0.429	0.0379755	0.509379
	GO:0004795 threonine synthase activity	threonine synthase activity	Molecular Function	3	0.19	0.429	0.0379755	0.509379
	GO:0005168 neurotrophin TRKA receptor binding	neurotrophin TRKA receptor binding	Molecular Function	3	0.19	0.429	0.0379755	0.509379
	GO:0005314 high-affinity glutamate transmembrane transporter activity	high-affinity glutamate transmembrane transporter activity	Molecular Function	3	0.19	0.429	0.0379755	0.509379
	GO:0008061 chitin binding	chitin binding	Molecular Function	3	0.19	0.429	0.0379755	0.509379
	GO:0016907 G-protein coupled acetylcholine receptor activity	G-protein coupled acetylcholine receptor activity	Molecular Function	3	0.19	0.429	0.0379755	0.509379
	GO:0032795 heterotrimeric G-protein binding	heterotrimeric G-protein binding	Molecular Function	3	0.19	0.429	0.0379755	0.509379
	GO:0061665 SUMO ligase activity	SUMO ligase activity	Molecular Function	3	0.19	0.429	0.0379755	0.509379
	GO:0034599 cellular response to oxidative stress	cellular response to oxidative stress	Biological Process	48	3.141	0.15	0.0198625	0.509405
	GO:0002922 positive regulation of humoral immune response	positive regulation of humoral immune response	Biological Process	5	0.327	0.333	0.0199946	0.509405
	GO:0009733 response to auxin	response to auxin	Biological Process	5	0.327	0.333	0.0199946	0.509405
	GO:0010918 positive regulation of mitochondrial membrane potential	positive regulation of mitochondrial membrane potential	Biological Process	5	0.327	0.333	0.0199946	0.509405
	GO:0032682 negative regulation of chemokine production	negative regulation of chemokine production	Biological Process	5	0.327	0.333	0.0199946	0.509405
	GO:0045623 negative regulation of T-helper cell differentiation	negative regulation of T-helper cell differentiation	Biological Process	5	0.327	0.333	0.0199946	0.509405
	GO:0099402 plant organ development	plant organ development	Biological Process	11	0.72	0.22	0.0202679	0.512073
	GO:0034405 response to fluid shear stress	response to fluid shear stress	Biological Process	10	0.654	0.227	0.0211461	0.512073
	GO:0008361 regulation of cell size	regulation of cell size	Biological Process	37	2.421	0.157	0.0212348	0.512073
	GO:0006287 base-excision repair, gap-filling	base-excision repair, gap-filling	Biological Process	3	0.196	0.5	0.021535	0.512073
	GO:0006610 ribosomal protein import into nucleus	ribosomal protein import into nucleus	Biological Process	3	0.196	0.5	0.021535	0.512073
	GO:0007352 zygotic specification of dorsal/ventral axis	zygotic specification of dorsal/ventral axis	Biological Process	3	0.196	0.5	0.021535	0.512073
	GO:0009734 auxin-activated signaling pathway	auxin-activated signaling pathway	Biological Process	3	0.196	0.5	0.021535	0.512073
	GO:0010360 negative regulation of anion channel activity	negative regulation of anion channel activity	Biological Process	3	0.196	0.5	0.021535	0.512073
	GO:0038065 collagen-activated signaling pathway	collagen-activated signaling pathway	Biological Process	3	0.196	0.5	0.021535	0.512073
	GO:0045918 negative regulation of cytolysis	negative regulation of cytolysis	Biological Process	3	0.196	0.5	0.021535	0.512073
	GO:0051012 microtubule sliding	microtubule sliding	Biological Process	3	0.196	0.5	0.021535	0.512073
	GO:0051140 regulation of NK T cell proliferation	regulation of NK T cell proliferation	Biological Process	3	0.196	0.5	0.021535	0.512073
	GO:0052552 modulation by organism of immune response of other organism involved in symbiotic interaction	modulation by organism of immune response of other organism involved in symbiotic interaction	Biological Process	3	0.196	0.5	0.021535	0.512073
	GO:0052553 modulation by symbiont of host immune response	modulation by symbiont of host immune response	Biological Process	3	0.196	0.5	0.021535	0.512073
	GO:0070777 D-aspartate transport	D-aspartate transport	Biological Process	3	0.196	0.5	0.021535	0.512073
	GO:0070779 D-aspartate import	D-aspartate import	Biological Process	3	0.196	0.5	0.021535	0.512073
	GO:0071365 cellular response to auxin stimulus	cellular response to auxin stimulus	Biological Process	3	0.196	0.5	0.021535	0.512073
	GO:0072608 interleukin-10 secretion	interleukin-10 secretion	Biological Process	3	0.196	0.5	0.021535	0.512073
	GO:0072671 mitochondria-associated ubiquitin-dependent protein catabolic process	mitochondria-associated ubiquitin-dependent protein catabolic process	Biological Process	3	0.196	0.5	0.021535	0.512073
	GO:0097114 NMDA glutamate receptor clustering	NMDA glutamate receptor clustering	Biological Process	3	0.196	0.5	0.021535	0.512073
	GO:1901420 negative regulation of response to alcohol	negative regulation of response to alcohol	Biological Process	3	0.196	0.5	0.021535	0.512073
	GO:1903236 regulation of leukocyte tethering or rolling	regulation of leukocyte tethering or rolling	Biological Process	3	0.196	0.5	0.021535	0.512073
	GO:1903665 negative regulation of asexual reproduction	negative regulation of asexual reproduction	Biological Process	3	0.196	0.5	0.021535	0.512073
	GO:1904823 purine nucleobase transmembrane transport	purine nucleobase transmembrane transport	Biological Process	3	0.196	0.5	0.021535	0.512073
	GO:2001168 positive regulation of histone H2B ubiquitination	positive regulation of histone H2B ubiquitination	Biological Process	3	0.196	0.5	0.021535	0.512073
	GO:0051493 regulation of cytoskeleton organization	regulation of cytoskeleton organization	Biological Process	72	4.712	0.141	0.0217586	0.516014
	GO:0015922 aspartate oxidase activity	aspartate oxidase activity	Molecular Function	5	0.316	0.294	0.0390463	0.520272
	GO:0045787 positive regulation of cell cycle	positive regulation of cell cycle	Biological Process	61	3.992	0.144	0.0221745	0.524482
	GO:0046631 alpha-beta T cell activation	alpha-beta T cell activation	Biological Process	22	1.44	0.175	0.0225095	0.530998
	GO:0005801 cis-Golgi network	cis-Golgi network	Cellular Component	13	0.85	0.2	0.0267623	0.534307
	GO:0045495 pole plasm	pole plasm	Cellular Component	11	0.719	0.212	0.027259	0.53484
	GO:0019012 virion	virion	Cellular Component	22	1.439	0.171	0.0296558	0.53742
	GO:0030867 rough endoplasmic reticulum membrane	rough endoplasmic reticulum membrane	Cellular Component	14	0.916	0.189	0.034193	0.53742
	GO:0014731 spectrin-associated cytoskeleton	spectrin-associated cytoskeleton	Cellular Component	3	0.196	0.429	0.0348903	0.53742
	GO:0017109 glutamate-cysteine ligase complex	glutamate-cysteine ligase complex	Cellular Component	2	0.131	0.667	0.0349465	0.53742
	GO:0032116 SMC loading complex	SMC loading complex	Cellular Component	2	0.131	0.667	0.0349465	0.53742
	GO:0034967 Set3 complex	Set3 complex	Cellular Component	2	0.131	0.667	0.0349465	0.53742
	GO:0035062 omega speckle	omega speckle	Cellular Component	2	0.131	0.667	0.0349465	0.53742
	GO:0036266 Cdc48p-Npl4p-Vms1p AAA ATPase complex	Cdc48p-Npl4p-Vms1p AAA ATPase complex	Cellular Component	2	0.131	0.667	0.0349465	0.53742
	GO:0042022 interleukin-12 receptor complex	interleukin-12 receptor complex	Cellular Component	2	0.131	0.667	0.0349465	0.53742
	GO:0061574 ASAP complex	ASAP complex	Cellular Component	2	0.131	0.667	0.0349465	0.53742
	GO:0070110 ciliary neurotrophic factor receptor complex	ciliary neurotrophic factor receptor complex	Cellular Component	2	0.131	0.667	0.0349465	0.53742
	GO:0070210 Rpd3L-Expanded complex	Rpd3L-Expanded complex	Cellular Component	2	0.131	0.667	0.0349465	0.53742
	GO:0070985 TFIIK complex	TFIIK complex	Cellular Component	2	0.131	0.667	0.0349465	0.53742
	GO:0071144 SMAD2-SMAD3 protein complex	SMAD2-SMAD3 protein complex	Cellular Component	2	0.131	0.667	0.0349465	0.53742
	GO:0097454 Schwann cell microvillus	Schwann cell microvillus	Cellular Component	2	0.131	0.667	0.0349465	0.53742
	GO:0098753 anchored component of the cytoplasmic side of the plasma membrane	anchored component of the cytoplasmic side of the plasma membrane	Cellular Component	2	0.131	0.667	0.0349465	0.53742
	GO:0006457 protein folding	protein folding	Biological Process	47	3.076	0.15	0.0228769	0.538242
	GO:0044423 virion part	virion part	Cellular Component	20	1.308	0.171	0.0360585	0.547127
	GO:0005452 inorganic anion exchanger activity	inorganic anion exchanger activity	Molecular Function	4	0.253	0.333	0.0414632	0.548556
	GO:0051539 4 iron, 4 sulfur cluster binding	4 iron, 4 sulfur cluster binding	Molecular Function	25	1.582	0.166	0.0417143	0.548556
	GO:0004675 transmembrane receptor protein serine/threonine kinase activity	transmembrane receptor protein serine/threonine kinase activity	Molecular Function	6	0.38	0.261	0.0427831	0.555352
	GO:0043395 heparan sulfate proteoglycan binding	heparan sulfate proteoglycan binding	Molecular Function	6	0.38	0.261	0.0427831	0.555352
	GO:0017146 NMDA selective glutamate receptor complex	NMDA selective glutamate receptor complex	Cellular Component	4	0.262	0.333	0.0373762	0.556708
	GO:0009288 bacterial-type flagellum	bacterial-type flagellum	Cellular Component	10	0.654	0.208	0.0378182	0.556708
	GO:0044430 cytoskeletal part	cytoskeletal part	Cellular Component	196	12.819	0.126	0.0381575	0.556708
	GO:0031958 corticosteroid receptor signaling pathway	corticosteroid receptor signaling pathway	Biological Process	6	0.393	0.286	0.0239844	0.559866
	GO:0046831 regulation of RNA export from nucleus	regulation of RNA export from nucleus	Biological Process	6	0.393	0.286	0.0239844	0.559866
	GO:0051231 spindle elongation	spindle elongation	Biological Process	6	0.393	0.286	0.0239844	0.559866
	GO:0006690 icosanoid metabolic process	icosanoid metabolic process	Biological Process	14	0.916	0.197	0.0241083	0.56129
	GO:0048854 brain morphogenesis	brain morphogenesis	Biological Process	10	0.654	0.222	0.0245481	0.570041
	GO:0030173 integral component of Golgi membrane	integral component of Golgi membrane	Cellular Component	11	0.719	0.2	0.03966	0.571305
	GO:0032505 reproduction of a single-celled organism	reproduction of a single-celled organism	Biological Process	19	1.243	0.179	0.0252714	0.585312
	GO:1900449 regulation of glutamate receptor signaling pathway	regulation of glutamate receptor signaling pathway	Biological Process	9	0.589	0.231	0.0255169	0.589467
	GO:0009398 FMN biosynthetic process	FMN biosynthetic process	Biological Process	7	0.458	0.259	0.0256835	0.591783
	GO:0046500 S-adenosylmethionine metabolic process	S-adenosylmethionine metabolic process	Biological Process	8	0.524	0.242	0.0260085	0.597726
	GO:0002323 natural killer cell activation involved in immune response	natural killer cell activation involved in immune response	Biological Process	4	0.262	0.364	0.0269906	0.600105
	GO:0009133 nucleoside diphosphate biosynthetic process	nucleoside diphosphate biosynthetic process	Biological Process	4	0.262	0.364	0.0269906	0.600105
	GO:0032241 positive regulation of nucleobase-containing compound transport	positive regulation of nucleobase-containing compound transport	Biological Process	4	0.262	0.364	0.0269906	0.600105
	GO:0070757 interleukin-35-mediated signaling pathway	interleukin-35-mediated signaling pathway	Biological Process	4	0.262	0.364	0.0269906	0.600105
	GO:0071313 cellular response to caffeine	cellular response to caffeine	Biological Process	4	0.262	0.364	0.0269906	0.600105
	GO:0071921 cohesin localization to chromatin	cohesin localization to chromatin	Biological Process	4	0.262	0.364	0.0269906	0.600105
	GO:0090084 negative regulation of inclusion body assembly	negative regulation of inclusion body assembly	Biological Process	4	0.262	0.364	0.0269906	0.600105
	GO:1904058 positive regulation of sensory perception of pain	positive regulation of sensory perception of pain	Biological Process	4	0.262	0.364	0.0269906	0.600105
	GO:2001166 regulation of histone H2B ubiquitination	regulation of histone H2B ubiquitination	Biological Process	4	0.262	0.364	0.0269906	0.600105
	GO:0006891 intra-Golgi vesicle-mediated transport	intra-Golgi vesicle-mediated transport	Biological Process	12	0.785	0.203	0.0282313	0.600105
	GO:0009301 snRNA transcription	snRNA transcription	Biological Process	12	0.785	0.203	0.0282313	0.600105
	GO:0042795 snRNA transcription from RNA polymerase II promoter	snRNA transcription from RNA polymerase II promoter	Biological Process	12	0.785	0.203	0.0282313	0.600105
	GO:0002285 lymphocyte activation involved in immune response	lymphocyte activation involved in immune response	Biological Process	22	1.44	0.171	0.0287092	0.600105
	GO:1904894 positive regulation of STAT cascade	positive regulation of STAT cascade	Biological Process	13	0.851	0.197	0.0293211	0.600105
	GO:0009755 hormone-mediated signaling pathway	hormone-mediated signaling pathway	Biological Process	36	2.356	0.154	0.0294922	0.600105
	GO:0045838 positive regulation of membrane potential	positive regulation of membrane potential	Biological Process	6	0.393	0.273	0.0299437	0.600105
	GO:0051195 negative regulation of cofactor metabolic process	negative regulation of cofactor metabolic process	Biological Process	6	0.393	0.273	0.0299437	0.600105
	GO:0071732 cellular response to nitric oxide	cellular response to nitric oxide	Biological Process	6	0.393	0.273	0.0299437	0.600105
	GO:0034614 cellular response to reactive oxygen species	cellular response to reactive oxygen species	Biological Process	28	1.832	0.161	0.0304109	0.600105
	GO:0070206 protein trimerization	protein trimerization	Biological Process	16	1.047	0.184	0.0306254	0.600105
	GO:0045920 negative regulation of exocytosis	negative regulation of exocytosis	Biological Process	8	0.524	0.235	0.030783	0.600105
	GO:0051457 maintenance of protein location in nucleus	maintenance of protein location in nucleus	Biological Process	7	0.458	0.25	0.031039	0.600105
	GO:0051495 positive regulation of cytoskeleton organization	positive regulation of cytoskeleton organization	Biological Process	34	2.225	0.155	0.0317313	0.600105
	GO:0010324 membrane invagination	membrane invagination	Biological Process	15	0.982	0.185	0.0336501	0.600105
	GO:0009292 genetic transfer	genetic transfer	Biological Process	5	0.327	0.294	0.0341285	0.600105
	GO:0043696 dedifferentiation	dedifferentiation	Biological Process	5	0.327	0.294	0.0341285	0.600105
	GO:0043697 cell dedifferentiation	cell dedifferentiation	Biological Process	5	0.327	0.294	0.0341285	0.600105
	GO:0051085 chaperone mediated protein folding requiring cofactor	chaperone mediated protein folding requiring cofactor	Biological Process	5	0.327	0.294	0.0341285	0.600105
	GO:0072530 purine-containing compound transmembrane transport	purine-containing compound transmembrane transport	Biological Process	5	0.327	0.294	0.0341285	0.600105
	GO:0090083 regulation of inclusion body assembly	regulation of inclusion body assembly	Biological Process	5	0.327	0.294	0.0341285	0.600105
	GO:2000311 regulation of alpha-amino-3-hydroxy-5-methyl-4-isoxazole propionate selective glutamate receptor activity	regulation of alpha-amino-3-hydroxy-5-methyl-4-isoxazole propionate selective glutamate receptor activity	Biological Process	5	0.327	0.294	0.0341285	0.600105
	GO:0006486 protein glycosylation	protein glycosylation	Biological Process	43	2.814	0.148	0.0344004	0.600105
	GO:0043413 macromolecule glycosylation	macromolecule glycosylation	Biological Process	43	2.814	0.148	0.0344004	0.600105
	GO:0001574 ganglioside biosynthetic process	ganglioside biosynthetic process	Biological Process	3	0.196	0.429	0.0345881	0.600105
	GO:0001866 NK T cell proliferation	NK T cell proliferation	Biological Process	3	0.196	0.429	0.0345881	0.600105
	GO:0002001 renin secretion into blood stream	renin secretion into blood stream	Biological Process	3	0.196	0.429	0.0345881	0.600105
	GO:0006404 RNA import into nucleus	RNA import into nucleus	Biological Process	3	0.196	0.429	0.0345881	0.600105
	GO:0032887 regulation of spindle elongation	regulation of spindle elongation	Biological Process	3	0.196	0.429	0.0345881	0.600105
	GO:0032888 regulation of mitotic spindle elongation	regulation of mitotic spindle elongation	Biological Process	3	0.196	0.429	0.0345881	0.600105
	GO:0035333 Notch receptor processing, ligand-dependent	Notch receptor processing, ligand-dependent	Biological Process	3	0.196	0.429	0.0345881	0.600105
	GO:0042728 flavin-containing compound catabolic process	flavin-containing compound catabolic process	Biological Process	3	0.196	0.429	0.0345881	0.600105
	GO:0043622 cortical microtubule organization	cortical microtubule organization	Biological Process	3	0.196	0.429	0.0345881	0.600105
	GO:0043936 asexual sporulation resulting in formation of a cellular spore	asexual sporulation resulting in formation of a cellular spore	Biological Process	3	0.196	0.429	0.0345881	0.600105
	GO:0045629 negative regulation of T-helper 2 cell differentiation	negative regulation of T-helper 2 cell differentiation	Biological Process	3	0.196	0.429	0.0345881	0.600105
	GO:0046416 D-amino acid metabolic process	D-amino acid metabolic process	Biological Process	3	0.196	0.429	0.0345881	0.600105
	GO:0046690 response to tellurium ion	response to tellurium ion	Biological Process	3	0.196	0.429	0.0345881	0.600105
	GO:0048509 regulation of meristem development	regulation of meristem development	Biological Process	3	0.196	0.429	0.0345881	0.600105
	GO:0055011 atrial cardiac muscle cell differentiation	atrial cardiac muscle cell differentiation	Biological Process	3	0.196	0.429	0.0345881	0.600105
	GO:0060397 JAK-STAT cascade involved in growth hormone signaling pathway	JAK-STAT cascade involved in growth hormone signaling pathway	Biological Process	3	0.196	0.429	0.0345881	0.600105
	GO:0060510 Type II pneumocyte differentiation	Type II pneumocyte differentiation	Biological Process	3	0.196	0.429	0.0345881	0.600105
	GO:0089711 L-glutamate transmembrane transport	L-glutamate transmembrane transport	Biological Process	3	0.196	0.429	0.0345881	0.600105
	GO:0097012 response to granulocyte macrophage colony-stimulating factor	response to granulocyte macrophage colony-stimulating factor	Biological Process	3	0.196	0.429	0.0345881	0.600105
	GO:0098712 L-glutamate import across plasma membrane	L-glutamate import across plasma membrane	Biological Process	3	0.196	0.429	0.0345881	0.600105
	GO:1904045 cellular response to aldosterone	cellular response to aldosterone	Biological Process	3	0.196	0.429	0.0345881	0.600105
	GO:0000754 adaptation of signaling pathway by response to pheromone involved in conjugation with cellular fusion	adaptation of signaling pathway by response to pheromone involved in conjugation with cellular fusion	Biological Process	2	0.131	0.667	0.0347263	0.600105
	GO:0001905 activation of membrane attack complex	activation of membrane attack complex	Biological Process	2	0.131	0.667	0.0347263	0.600105
	GO:0001969 regulation of activation of membrane attack complex	regulation of activation of membrane attack complex	Biological Process	2	0.131	0.667	0.0347263	0.600105
	GO:0002351 serotonin production involved in inflammatory response	serotonin production involved in inflammatory response	Biological Process	2	0.131	0.667	0.0347263	0.600105
	GO:0002442 serotonin secretion involved in inflammatory response	serotonin secretion involved in inflammatory response	Biological Process	2	0.131	0.667	0.0347263	0.600105
	GO:0002554 serotonin secretion by platelet	serotonin secretion by platelet	Biological Process	2	0.131	0.667	0.0347263	0.600105
	GO:0002925 positive regulation of humoral immune response mediated by circulating immunoglobulin	positive regulation of humoral immune response mediated by circulating immunoglobulin	Biological Process	2	0.131	0.667	0.0347263	0.600105
	GO:0006240 dCDP biosynthetic process	dCDP biosynthetic process	Biological Process	2	0.131	0.667	0.0347263	0.600105
	GO:0006550 isoleucine catabolic process	isoleucine catabolic process	Biological Process	2	0.131	0.667	0.0347263	0.600105
	GO:0006579 amino-acid betaine catabolic process	amino-acid betaine catabolic process	Biological Process	2	0.131	0.667	0.0347263	0.600105
	GO:0006747 FAD biosynthetic process	FAD biosynthetic process	Biological Process	2	0.131	0.667	0.0347263	0.600105
	GO:0009956 radial pattern formation	radial pattern formation	Biological Process	2	0.131	0.667	0.0347263	0.600105
	GO:0010014 meristem initiation	meristem initiation	Biological Process	2	0.131	0.667	0.0347263	0.600105
	GO:0010150 leaf senescence	leaf senescence	Biological Process	2	0.131	0.667	0.0347263	0.600105
	GO:0010187 negative regulation of seed germination	negative regulation of seed germination	Biological Process	2	0.131	0.667	0.0347263	0.600105
	GO:0010693 negative regulation of alkaline phosphatase activity	negative regulation of alkaline phosphatase activity	Biological Process	2	0.131	0.667	0.0347263	0.600105
	GO:0010964 regulation of chromatin silencing by small RNA	regulation of chromatin silencing by small RNA	Biological Process	2	0.131	0.667	0.0347263	0.600105
	GO:0014900 muscle hyperplasia	muscle hyperplasia	Biological Process	2	0.131	0.667	0.0347263	0.600105
	GO:0015883 FAD transport	FAD transport	Biological Process	2	0.131	0.667	0.0347263	0.600105
	GO:0017126 nucleologenesis	nucleologenesis	Biological Process	2	0.131	0.667	0.0347263	0.600105
	GO:0018166 C-terminal protein-tyrosinylation	C-terminal protein-tyrosinylation	Biological Process	2	0.131	0.667	0.0347263	0.600105
	GO:0018282 metal incorporation into metallo-sulfur cluster	metal incorporation into metallo-sulfur cluster	Biological Process	2	0.131	0.667	0.0347263	0.600105
	GO:0018283 iron incorporation into metallo-sulfur cluster	iron incorporation into metallo-sulfur cluster	Biological Process	2	0.131	0.667	0.0347263	0.600105
	GO:0018322 protein tyrosinylation	protein tyrosinylation	Biological Process	2	0.131	0.667	0.0347263	0.600105
	GO:0019677 NAD catabolic process	NAD catabolic process	Biological Process	2	0.131	0.667	0.0347263	0.600105
	GO:0019694 alkanesulfonate metabolic process	alkanesulfonate metabolic process	Biological Process	2	0.131	0.667	0.0347263	0.600105
	GO:0021730 trigeminal sensory nucleus development	trigeminal sensory nucleus development	Biological Process	2	0.131	0.667	0.0347263	0.600105
	GO:0021740 principal sensory nucleus of trigeminal nerve development	principal sensory nucleus of trigeminal nerve development	Biological Process	2	0.131	0.667	0.0347263	0.600105
	GO:0032078 negative regulation of endodeoxyribonuclease activity	negative regulation of endodeoxyribonuclease activity	Biological Process	2	0.131	0.667	0.0347263	0.600105
	GO:0032240 negative regulation of nucleobase-containing compound transport	negative regulation of nucleobase-containing compound transport	Biological Process	2	0.131	0.667	0.0347263	0.600105
	GO:0033341 regulation of collagen binding	regulation of collagen binding	Biological Process	2	0.131	0.667	0.0347263	0.600105
	GO:0035350 FAD transmembrane transport	FAD transmembrane transport	Biological Process	2	0.131	0.667	0.0347263	0.600105
	GO:0035759 mesangial cell-matrix adhesion	mesangial cell-matrix adhesion	Biological Process	2	0.131	0.667	0.0347263	0.600105
	GO:0038156 interleukin-3-mediated signaling pathway	interleukin-3-mediated signaling pathway	Biological Process	2	0.131	0.667	0.0347263	0.600105
	GO:0043132 NAD transport	NAD transport	Biological Process	2	0.131	0.667	0.0347263	0.600105
	GO:0043629 ncRNA polyadenylation	ncRNA polyadenylation	Biological Process	2	0.131	0.667	0.0347263	0.600105
	GO:0045107 intermediate filament polymerization	intermediate filament polymerization	Biological Process	2	0.131	0.667	0.0347263	0.600105
	GO:0045425 positive regulation of granulocyte macrophage colony-stimulating factor biosynthetic process	positive regulation of granulocyte macrophage colony-stimulating factor biosynthetic process	Biological Process	2	0.131	0.667	0.0347263	0.600105
	GO:0045716 positive regulation of low-density lipoprotein particle receptor biosynthetic process	positive regulation of low-density lipoprotein particle receptor biosynthetic process	Biological Process	2	0.131	0.667	0.0347263	0.600105
	GO:0045917 positive regulation of complement activation	positive regulation of complement activation	Biological Process	2	0.131	0.667	0.0347263	0.600105
	GO:0046062 dCDP metabolic process	dCDP metabolic process	Biological Process	2	0.131	0.667	0.0347263	0.600105
	GO:0046443 FAD metabolic process	FAD metabolic process	Biological Process	2	0.131	0.667	0.0347263	0.600105
	GO:0046704 CDP metabolic process	CDP metabolic process	Biological Process	2	0.131	0.667	0.0347263	0.600105
	GO:0046832 negative regulation of RNA export from nucleus	negative regulation of RNA export from nucleus	Biological Process	2	0.131	0.667	0.0347263	0.600105
	GO:0050915 sensory perception of sour taste	sensory perception of sour taste	Biological Process	2	0.131	0.667	0.0347263	0.600105
	GO:0060459 left lung development	left lung development	Biological Process	2	0.131	0.667	0.0347263	0.600105
	GO:0061586 positive regulation of transcription by transcription factor localization	positive regulation of transcription by transcription factor localization	Biological Process	2	0.131	0.667	0.0347263	0.600105
	GO:0070634 transepithelial ammonium transport	transepithelial ammonium transport	Biological Process	2	0.131	0.667	0.0347263	0.600105
	GO:0071226 cellular response to molecule of fungal origin	cellular response to molecule of fungal origin	Biological Process	2	0.131	0.667	0.0347263	0.600105
	GO:0072369 regulation of lipid transport by positive regulation of transcription from RNA polymerase II promoter	regulation of lipid transport by positive regulation of transcription from RNA polymerase II promoter	Biological Process	2	0.131	0.667	0.0347263	0.600105
	GO:0072388 flavin adenine dinucleotide biosynthetic process	flavin adenine dinucleotide biosynthetic process	Biological Process	2	0.131	0.667	0.0347263	0.600105
	GO:0072560 type B pancreatic cell maturation	type B pancreatic cell maturation	Biological Process	2	0.131	0.667	0.0347263	0.600105
	GO:0072658 maintenance of protein location in membrane	maintenance of protein location in membrane	Biological Process	2	0.131	0.667	0.0347263	0.600105
	GO:0072660 maintenance of protein location in plasma membrane	maintenance of protein location in plasma membrane	Biological Process	2	0.131	0.667	0.0347263	0.600105
	GO:0075732 viral penetration into host nucleus	viral penetration into host nucleus	Biological Process	2	0.131	0.667	0.0347263	0.600105
	GO:0090297 positive regulation of mitochondrial DNA replication	positive regulation of mitochondrial DNA replication	Biological Process	2	0.131	0.667	0.0347263	0.600105
	GO:0090360 platelet-derived growth factor production	platelet-derived growth factor production	Biological Process	2	0.131	0.667	0.0347263	0.600105
	GO:0090361 regulation of platelet-derived growth factor production	regulation of platelet-derived growth factor production	Biological Process	2	0.131	0.667	0.0347263	0.600105
	GO:0090362 positive regulation of platelet-derived growth factor production	positive regulation of platelet-derived growth factor production	Biological Process	2	0.131	0.667	0.0347263	0.600105
	GO:0097069 cellular response to thyroxine stimulus	cellular response to thyroxine stimulus	Biological Process	2	0.131	0.667	0.0347263	0.600105
	GO:0097117 guanylate kinase-associated protein clustering	guanylate kinase-associated protein clustering	Biological Process	2	0.131	0.667	0.0347263	0.600105
	GO:1900041 negative regulation of interleukin-2 secretion	negative regulation of interleukin-2 secretion	Biological Process	2	0.131	0.667	0.0347263	0.600105
	GO:1901052 sarcosine metabolic process	sarcosine metabolic process	Biological Process	2	0.131	0.667	0.0347263	0.600105
	GO:1902594 multi-organism nuclear import	multi-organism nuclear import	Biological Process	2	0.131	0.667	0.0347263	0.600105
	GO:1903097 regulation of CENP-A containing nucleosome assembly	regulation of CENP-A containing nucleosome assembly	Biological Process	2	0.131	0.667	0.0347263	0.600105
	GO:1904387 cellular response to L-phenylalanine derivative	cellular response to L-phenylalanine derivative	Biological Process	2	0.131	0.667	0.0347263	0.600105
	GO:1990679 histone H4-K12 deacetylation	histone H4-K12 deacetylation	Biological Process	2	0.131	0.667	0.0347263	0.600105
	GO:2000078 positive regulation of type B pancreatic cell development	positive regulation of type B pancreatic cell development	Biological Process	2	0.131	0.667	0.0347263	0.600105
	GO:2000259 positive regulation of protein activation cascade	positive regulation of protein activation cascade	Biological Process	2	0.131	0.667	0.0347263	0.600105
	GO:2000490 negative regulation of hepatic stellate cell activation	negative regulation of hepatic stellate cell activation	Biological Process	2	0.131	0.667	0.0347263	0.600105
	GO:2000547 regulation of dendritic cell dendrite assembly	regulation of dendritic cell dendrite assembly	Biological Process	2	0.131	0.667	0.0347263	0.600105
	GO:2000790 regulation of mesenchymal cell proliferation involved in lung development	regulation of mesenchymal cell proliferation involved in lung development	Biological Process	2	0.131	0.667	0.0347263	0.600105
	GO:2000791 negative regulation of mesenchymal cell proliferation involved in lung development	negative regulation of mesenchymal cell proliferation involved in lung development	Biological Process	2	0.131	0.667	0.0347263	0.600105
	GO:2001181 positive regulation of interleukin-10 secretion	positive regulation of interleukin-10 secretion	Biological Process	2	0.131	0.667	0.0347263	0.600105
	GO:0003697 single-stranded DNA binding	single-stranded DNA binding	Molecular Function	22	1.392	0.168	0.046839	0.604103
	GO:0009368 endopeptidase Clp complex	endopeptidase Clp complex	Cellular Component	10	0.654	0.204	0.0429184	0.610515
	GO:0046635 positive regulation of alpha-beta T cell activation	positive regulation of alpha-beta T cell activation	Biological Process	12	0.785	0.197	0.0357335	0.612539
	GO:0000054 ribosomal subunit export from nucleus	ribosomal subunit export from nucleus	Biological Process	8	0.524	0.229	0.0361246	0.612539
	GO:0033750 ribosome localization	ribosome localization	Biological Process	8	0.524	0.229	0.0361246	0.612539
	GO:0033753 establishment of ribosome localization	establishment of ribosome localization	Biological Process	8	0.524	0.229	0.0361246	0.612539
	GO:0070085 glycosylation	glycosylation	Biological Process	44	2.88	0.147	0.0364379	0.612539
	GO:0009414 response to water deprivation	response to water deprivation	Biological Process	6	0.393	0.261	0.036795	0.612539
	GO:0032239 regulation of nucleobase-containing compound transport	regulation of nucleobase-containing compound transport	Biological Process	6	0.393	0.261	0.036795	0.612539
	GO:0090069 regulation of ribosome biogenesis	regulation of ribosome biogenesis	Biological Process	6	0.393	0.261	0.036795	0.612539
	GO:0097064 ncRNA export from nucleus	ncRNA export from nucleus	Biological Process	6	0.393	0.261	0.036795	0.612539
	GO:2000114 regulation of establishment of cell polarity	regulation of establishment of cell polarity	Biological Process	6	0.393	0.261	0.036795	0.612539
	GO:0007183 SMAD protein complex assembly	SMAD protein complex assembly	Biological Process	4	0.262	0.333	0.0369794	0.612539
	GO:0010017 red or far-red light signaling pathway	red or far-red light signaling pathway	Biological Process	4	0.262	0.333	0.0369794	0.612539
	GO:0010692 regulation of alkaline phosphatase activity	regulation of alkaline phosphatase activity	Biological Process	4	0.262	0.333	0.0369794	0.612539
	GO:0019464 glycine decarboxylation via glycine cleavage system	glycine decarboxylation via glycine cleavage system	Biological Process	4	0.262	0.333	0.0369794	0.612539
	GO:0031274 positive regulation of pseudopodium assembly	positive regulation of pseudopodium assembly	Biological Process	4	0.262	0.333	0.0369794	0.612539
	GO:0045579 positive regulation of B cell differentiation	positive regulation of B cell differentiation	Biological Process	4	0.262	0.333	0.0369794	0.612539
	GO:0060766 negative regulation of androgen receptor signaling pathway	negative regulation of androgen receptor signaling pathway	Biological Process	4	0.262	0.333	0.0369794	0.612539
	GO:0071489 cellular response to red or far red light	cellular response to red or far red light	Biological Process	4	0.262	0.333	0.0369794	0.612539
	GO:0098908 regulation of neuronal action potential	regulation of neuronal action potential	Biological Process	4	0.262	0.333	0.0369794	0.612539
	GO:2000197 regulation of ribonucleoprotein complex localization	regulation of ribonucleoprotein complex localization	Biological Process	4	0.262	0.333	0.0369794	0.612539
	GO:0000281 mitotic cytokinesis	mitotic cytokinesis	Biological Process	21	1.374	0.168	0.0370225	0.612539
	GO:0000303 response to superoxide	response to superoxide	Biological Process	7	0.458	0.241	0.0370945	0.612539
	GO:0032878 regulation of establishment or maintenance of cell polarity	regulation of establishment or maintenance of cell polarity	Biological Process	7	0.458	0.241	0.0370945	0.612539
	GO:0070911 global genome nucleotide-excision repair	global genome nucleotide-excision repair	Biological Process	7	0.458	0.241	0.0370945	0.612539
	GO:0015643 toxic substance binding	toxic substance binding	Molecular Function	5	0.316	0.278	0.0490664	0.62089
	GO:0030228 lipoprotein particle receptor activity	lipoprotein particle receptor activity	Molecular Function	5	0.316	0.278	0.0490664	0.62089
	GO:0051010 microtubule plus-end binding	microtubule plus-end binding	Molecular Function	5	0.316	0.278	0.0490664	0.62089
SM group-specific CNVRs	GO:0005833 hemoglobin complex	hemoglobin complex	Cellular Component	6	1.105	0.857	2.64099e-08	2.31351e-05
	GO:0005344 oxygen transporter activity	oxygen transporter activity	Molecular Function	6	1.121	0.6	6.52397e-07	0.000964242
	GO:0044424 intracellular part	intracellular part	Cellular Component	477	87.845	0.043	0.000134954	0.0591097
	GO:0019825 oxygen binding	oxygen binding	Molecular Function	6	1.121	0.231	0.000417993	0.209904
	GO:0046906 tetrapyrrole binding	tetrapyrrole binding	Molecular Function	15	2.804	0.106	0.000426056	0.209904
	GO:0005622 intracellular	intracellular	Cellular Component	478	88.029	0.042	0.00110689	0.277856
	GO:0030678 mitochondrial ribonuclease P complex	mitochondrial ribonuclease P complex	Cellular Component	2	0.368	1	0.00158594	0.277856
	GO:0070557 PCNA-p21 complex	PCNA-p21 complex	Cellular Component	2	0.368	1	0.00158594	0.277856
	GO:0004313 [acyl-carrier-protein] S-acetyltransferase activity	[acyl-carrier-protein] S-acetyltransferase activity	Molecular Function	2	0.374	1	0.00153747	0.32743
	GO:0047117 enoyl-[acyl-carrier-protein] reductase (NADPH, A-specific) activity	enoyl-[acyl-carrier-protein] reductase (NADPH, A-specific) activity	Molecular Function	2	0.374	1	0.00153747	0.32743
	GO:0047451 3-hydroxyoctanoyl-[acyl-carrier-protein] dehydratase activity	3-hydroxyoctanoyl-[acyl-carrier-protein] dehydratase activity	Molecular Function	2	0.374	1	0.00153747	0.32743
	GO:0020037 heme binding	heme binding	Molecular Function	13	2.43	0.102	0.00155075	0.32743
	GO:0051021 GDP-dissociation inhibitor binding	GDP-dissociation inhibitor binding	Molecular Function	3	0.561	0.429	0.00186915	0.345326
	GO:0044445 cytosolic part	cytosolic part	Cellular Component	26	4.788	0.072	0.00277124	0.345787
	GO:0043229 intracellular organelle	intracellular organelle	Cellular Component	423	77.901	0.043	0.00295191	0.345787
	GO:0005737 cytoplasm	cytoplasm	Cellular Component	403	74.217	0.043	0.00315787	0.345787
	GO:0043226 organelle	organelle	Cellular Component	428	78.821	0.043	0.00394802	0.384274
	GO:0015562 efflux transmembrane transporter activity	efflux transmembrane transporter activity	Molecular Function	5	0.935	0.185	0.00360198	0.390555
	GO:0016034 maleylacetoacetate isomerase activity	maleylacetoacetate isomerase activity	Molecular Function	4	0.748	0.235	0.00371286	0.390555
	GO:0004320 oleoyl-[acyl-carrier-protein] hydrolase activity	oleoyl-[acyl-carrier-protein] hydrolase activity	Molecular Function	2	0.374	0.667	0.00449218	0.390555
	GO:0008384 IkappaB kinase activity	IkappaB kinase activity	Molecular Function	2	0.374	0.667	0.00449218	0.390555
	GO:0016295 myristoyl-[acyl-carrier-protein] hydrolase activity	myristoyl-[acyl-carrier-protein] hydrolase activity	Molecular Function	2	0.374	0.667	0.00449218	0.390555
	GO:0016296 palmitoyl-[acyl-carrier-protein] hydrolase activity	palmitoyl-[acyl-carrier-protein] hydrolase activity	Molecular Function	2	0.374	0.667	0.00449218	0.390555
	GO:0016297 acyl-[acyl-carrier-protein] hydrolase activity	acyl-[acyl-carrier-protein] hydrolase activity	Molecular Function	2	0.374	0.667	0.00449218	0.390555
	GO:0019171 3-hydroxyacyl-[acyl-carrier-protein] dehydratase activity	3-hydroxyacyl-[acyl-carrier-protein] dehydratase activity	Molecular Function	2	0.374	0.667	0.00449218	0.390555
	GO:0050253 retinyl-palmitate esterase activity	retinyl-palmitate esterase activity	Molecular Function	2	0.374	0.667	0.00449218	0.390555
	GO:0030983 mismatched DNA binding	mismatched DNA binding	Molecular Function	4	0.748	0.211	0.00568219	0.391929
	GO:0004861 cyclin-dependent protein serine/threonine kinase inhibitor activity	cyclin-dependent protein serine/threonine kinase inhibitor activity	Molecular Function	3	0.561	0.3	0.00586725	0.391929
	GO:0003730 mRNA 3'-UTR binding	mRNA 3'-UTR binding	Molecular Function	8	1.495	0.111	0.00704171	0.391929
	GO:0000700 mismatch base pair DNA N-glycosylase activity	mismatch base pair DNA N-glycosylase activity	Molecular Function	2	0.374	0.5	0.0087509	0.391929
	GO:0004740 pyruvate dehydrogenase (acetyl-transferring) kinase activity	pyruvate dehydrogenase (acetyl-transferring) kinase activity	Molecular Function	2	0.374	0.5	0.0087509	0.391929
	GO:0032093 SAM domain binding	SAM domain binding	Molecular Function	2	0.374	0.5	0.0087509	0.391929
	GO:0051022 Rho GDP-dissociation inhibitor binding	Rho GDP-dissociation inhibitor binding	Molecular Function	2	0.374	0.5	0.0087509	0.391929
	GO:0004860 protein kinase inhibitor activity	protein kinase inhibitor activity	Molecular Function	9	1.682	0.098	0.00997907	0.391929
	GO:0016740 transferase activity	transferase activity	Molecular Function	136	25.421	0.047	0.0119137	0.391929
	GO:0019210 kinase inhibitor activity	kinase inhibitor activity	Molecular Function	9	1.682	0.094	0.0129913	0.391929
	GO:0016423 tRNA (guanine) methyltransferase activity	tRNA (guanine) methyltransferase activity	Molecular Function	4	0.748	0.167	0.013346	0.391929
	GO:0000822 inositol hexakisphosphate binding	inositol hexakisphosphate binding	Molecular Function	2	0.374	0.4	0.0142071	0.391929
	GO:0004062 aryl sulfotransferase activity	aryl sulfotransferase activity	Molecular Function	2	0.374	0.4	0.0142071	0.391929
	GO:0004416 hydroxyacylglutathione hydrolase activity	hydroxyacylglutathione hydrolase activity	Molecular Function	2	0.374	0.4	0.0142071	0.391929
	GO:0015142 tricarboxylic acid transmembrane transporter activity	tricarboxylic acid transmembrane transporter activity	Molecular Function	2	0.374	0.4	0.0142071	0.391929
	GO:0030492 hemoglobin binding	hemoglobin binding	Molecular Function	2	0.374	0.4	0.0142071	0.391929
	GO:0048037 cofactor binding	cofactor binding	Molecular Function	35	6.542	0.058	0.014661	0.391929
	GO:0030159 receptor signaling complex scaffold activity	receptor signaling complex scaffold activity	Molecular Function	4	0.748	0.16	0.0154064	0.391929
	GO:0008176 tRNA (guanine-N7-)-methyltransferase activity	tRNA (guanine-N7-)-methyltransferase activity	Molecular Function	3	0.561	0.214	0.0158355	0.391929
	GO:0003729 mRNA binding	mRNA binding	Molecular Function	20	3.738	0.066	0.015867	0.391929
	GO:0044822 poly(A) RNA binding	poly(A) RNA binding	Molecular Function	20	3.738	0.066	0.015867	0.391929
	GO:0008307 structural constituent of muscle	structural constituent of muscle	Molecular Function	5	0.935	0.128	0.0174896	0.391929
	GO:0008517 folic acid transporter activity	folic acid transporter activity	Molecular Function	2	0.374	0.333	0.0207606	0.391929
	GO:0051766 inositol trisphosphate kinase activity	inositol trisphosphate kinase activity	Molecular Function	2	0.374	0.333	0.0207606	0.391929
	GO:0016859 cis-trans isomerase activity	cis-trans isomerase activity	Molecular Function	7	1.308	0.099	0.0210228	0.391929
	GO:0004364 glutathione transferase activity	glutathione transferase activity	Molecular Function	3	0.561	0.188	0.022989	0.391929
	GO:0008144 drug binding	drug binding	Molecular Function	74	13.832	0.049	0.0252268	0.391929
	GO:0017112 Rab guanyl-nucleotide exchange factor activity	Rab guanyl-nucleotide exchange factor activity	Molecular Function	5	0.935	0.116	0.0257543	0.391929
	GO:0004674 protein serine/threonine kinase activity	protein serine/threonine kinase activity	Molecular Function	27	5.047	0.058	0.0281428	0.391929
	GO:0016822 hydrolase activity, acting on acid carbon-carbon bonds	hydrolase activity, acting on acid carbon-carbon bonds	Molecular Function	2	0.374	0.286	0.0283172	0.391929
	GO:0016823 hydrolase activity, acting on acid carbon-carbon bonds, in ketonic substances	hydrolase activity, acting on acid carbon-carbon bonds, in ketonic substances	Molecular Function	2	0.374	0.286	0.0283172	0.391929
	GO:0017150 tRNA dihydrouridine synthase activity	tRNA dihydrouridine synthase activity	Molecular Function	2	0.374	0.286	0.0283172	0.391929
	GO:0032135 DNA insertion or deletion binding	DNA insertion or deletion binding	Molecular Function	2	0.374	0.286	0.0283172	0.391929
	GO:0016538 cyclin-dependent protein serine/threonine kinase regulator activity	cyclin-dependent protein serine/threonine kinase regulator activity	Molecular Function	4	0.748	0.133	0.0286355	0.391929
	GO:0072349 modified amino acid transmembrane transporter activity	modified amino acid transmembrane transporter activity	Molecular Function	4	0.748	0.133	0.0286355	0.391929
	GO:0045152 antisigma factor binding	antisigma factor binding	Molecular Function	5	0.935	0.111	0.0306847	0.391929
	GO:0004842 ubiquitin-protein transferase activity	ubiquitin-protein transferase activity	Molecular Function	25	4.673	0.058	0.0333618	0.391929
	GO:0004798 thymidylate kinase activity	thymidylate kinase activity	Molecular Function	3	0.561	0.158	0.0364809	0.391929
	GO:0070182 DNA polymerase binding	DNA polymerase binding	Molecular Function	3	0.561	0.158	0.0364809	0.391929
	GO:0000156 phosphorelay response regulator activity	phosphorelay response regulator activity	Molecular Function	2	0.374	0.25	0.0367884	0.391929
	GO:0004314 [acyl-carrier-protein] S-malonyltransferase activity	[acyl-carrier-protein] S-malonyltransferase activity	Molecular Function	2	0.374	0.25	0.0367884	0.391929
	GO:0016418 S-acetyltransferase activity	S-acetyltransferase activity	Molecular Function	2	0.374	0.25	0.0367884	0.391929
	GO:0016419 S-malonyltransferase activity	S-malonyltransferase activity	Molecular Function	2	0.374	0.25	0.0367884	0.391929
	GO:0016420 malonyltransferase activity	malonyltransferase activity	Molecular Function	2	0.374	0.25	0.0367884	0.391929
	GO:0031177 phosphopantetheine binding	phosphopantetheine binding	Molecular Function	2	0.374	0.25	0.0367884	0.391929
	GO:0060590 ATPase regulator activity	ATPase regulator activity	Molecular Function	6	1.121	0.094	0.0390838	0.391929
	GO:0001632 leukotriene B4 receptor activity	leukotriene B4 receptor activity	Molecular Function	1	0.187	1	0.0392459	0.391929
	GO:0002135 CTP binding	CTP binding	Molecular Function	1	0.187	1	0.0392459	0.391929
	GO:0003991 acetylglutamate kinase activity	acetylglutamate kinase activity	Molecular Function	1	0.187	1	0.0392459	0.391929
	GO:0004077 biotin-[acetyl-CoA-carboxylase] ligase activity	biotin-[acetyl-CoA-carboxylase] ligase activity	Molecular Function	1	0.187	1	0.0392459	0.391929
	GO:0004078 biotin-[methylcrotonoyl-CoA-carboxylase] ligase activity	biotin-[methylcrotonoyl-CoA-carboxylase] ligase activity	Molecular Function	1	0.187	1	0.0392459	0.391929
	GO:0004079 biotin-[methylmalonyl-CoA-carboxytransferase] ligase activity	biotin-[methylmalonyl-CoA-carboxytransferase] ligase activity	Molecular Function	1	0.187	1	0.0392459	0.391929
	GO:0004080 biotin-[propionyl-CoA-carboxylase (ATP-hydrolyzing)] ligase activity	biotin-[propionyl-CoA-carboxylase (ATP-hydrolyzing)] ligase activity	Molecular Function	1	0.187	1	0.0392459	0.391929
	GO:0004676 3-phosphoinositide-dependent protein kinase activity	3-phosphoinositide-dependent protein kinase activity	Molecular Function	1	0.187	1	0.0392459	0.391929
	GO:0004913 interleukin-4 receptor activity	interleukin-4 receptor activity	Molecular Function	1	0.187	1	0.0392459	0.391929
	GO:0004958 prostaglandin F receptor activity	prostaglandin F receptor activity	Molecular Function	1	0.187	1	0.0392459	0.391929
	GO:0004998 transferrin receptor activity	transferrin receptor activity	Molecular Function	1	0.187	1	0.0392459	0.391929
	GO:0005368 taurine transmembrane transporter activity	taurine transmembrane transporter activity	Molecular Function	1	0.187	1	0.0392459	0.391929
	GO:0005369 taurine:sodium symporter activity	taurine:sodium symporter activity	Molecular Function	1	0.187	1	0.0392459	0.391929
	GO:0008490 arsenite secondary active transmembrane transporter activity	arsenite secondary active transmembrane transporter activity	Molecular Function	1	0.187	1	0.0392459	0.391929
	GO:0008753 NADPH dehydrogenase (quinone) activity	NADPH dehydrogenase (quinone) activity	Molecular Function	1	0.187	1	0.0392459	0.391929
	GO:0008804 carbamate kinase activity	carbamate kinase activity	Molecular Function	1	0.187	1	0.0392459	0.391929
	GO:0008901 ferredoxin hydrogenase activity	ferredoxin hydrogenase activity	Molecular Function	1	0.187	1	0.0392459	0.391929
	GO:0010348 lithium:proton antiporter activity	lithium:proton antiporter activity	Molecular Function	1	0.187	1	0.0392459	0.391929
	GO:0015067 amidinotransferase activity	amidinotransferase activity	Molecular Function	1	0.187	1	0.0392459	0.391929
	GO:0015068 glycine amidinotransferase activity	glycine amidinotransferase activity	Molecular Function	1	0.187	1	0.0392459	0.391929
	GO:0015431 glutathione S-conjugate-exporting ATPase activity	glutathione S-conjugate-exporting ATPase activity	Molecular Function	1	0.187	1	0.0392459	0.391929
	GO:0016213 linoleoyl-CoA desaturase activity	linoleoyl-CoA desaturase activity	Molecular Function	1	0.187	1	0.0392459	0.391929
	GO:0016699 oxidoreductase activity, acting on hydrogen as donor, iron-sulfur protein as acceptor	oxidoreductase activity, acting on hydrogen as donor, iron-sulfur protein as acceptor	Molecular Function	1	0.187	1	0.0392459	0.391929
	GO:0017018 myosin phosphatase activity	myosin phosphatase activity	Molecular Function	1	0.187	1	0.0392459	0.391929
	GO:0018271 biotin-protein ligase activity	biotin-protein ligase activity	Molecular Function	1	0.187	1	0.0392459	0.391929
	GO:0018578 protocatechuate 3,4-dioxygenase activity	protocatechuate 3,4-dioxygenase activity	Molecular Function	1	0.187	1	0.0392459	0.391929
	GO:0018773 acetylpyruvate hydrolase activity	acetylpyruvate hydrolase activity	Molecular Function	1	0.187	1	0.0392459	0.391929
	GO:0030789 precorrin-3B C17-methyltransferase activity	precorrin-3B C17-methyltransferase activity	Molecular Function	1	0.187	1	0.0392459	0.391929
	GO:0031626 beta-endorphin binding	beta-endorphin binding	Molecular Function	1	0.187	1	0.0392459	0.391929
	GO:0031700 adrenomedullin receptor binding	adrenomedullin receptor binding	Molecular Function	1	0.187	1	0.0392459	0.391929
	GO:0031764 type 1 galanin receptor binding	type 1 galanin receptor binding	Molecular Function	1	0.187	1	0.0392459	0.391929
	GO:0031883 taste receptor binding	taste receptor binding	Molecular Function	1	0.187	1	0.0392459	0.391929
	GO:0032866 D-xylose:NADP reductase activity	D-xylose:NADP reductase activity	Molecular Function	1	0.187	1	0.0392459	0.391929
	GO:0033040 sour taste receptor activity	sour taste receptor activity	Molecular Function	1	0.187	1	0.0392459	0.391929
	GO:0033570 transferrin transmembrane transporter activity	transferrin transmembrane transporter activity	Molecular Function	1	0.187	1	0.0392459	0.391929
	GO:0033787 cyanocobalamin reductase (cyanide-eliminating) activity	cyanocobalamin reductase (cyanide-eliminating) activity	Molecular Function	1	0.187	1	0.0392459	0.391929
	GO:0033797 selenate reductase activity	selenate reductase activity	Molecular Function	1	0.187	1	0.0392459	0.391929
	GO:0033867 Fas-activated serine/threonine kinase activity	Fas-activated serine/threonine kinase activity	Molecular Function	1	0.187	1	0.0392459	0.391929
	GO:0033980 phosphonopyruvate decarboxylase activity	phosphonopyruvate decarboxylase activity	Molecular Function	1	0.187	1	0.0392459	0.391929
	GO:0034545 fumarylpyruvate hydrolase activity	fumarylpyruvate hydrolase activity	Molecular Function	1	0.187	1	0.0392459	0.391929
	GO:0034634 glutathione transmembrane transporter activity	glutathione transmembrane transporter activity	Molecular Function	1	0.187	1	0.0392459	0.391929
	GO:0034639 L-amino acid efflux transmembrane transporter activity	L-amino acid efflux transmembrane transporter activity	Molecular Function	1	0.187	1	0.0392459	0.391929
	GO:0038102 activin receptor antagonist activity	activin receptor antagonist activity	Molecular Function	1	0.187	1	0.0392459	0.391929
	GO:0042937 tripeptide transporter activity	tripeptide transporter activity	Molecular Function	1	0.187	1	0.0392459	0.391929
	GO:0043739 G/U mismatch-specific uracil-DNA glycosylase activity	G/U mismatch-specific uracil-DNA glycosylase activity	Molecular Function	1	0.187	1	0.0392459	0.391929
	GO:0044105 L-xylulose reductase (NAD+) activity	L-xylulose reductase (NAD+) activity	Molecular Function	1	0.187	1	0.0392459	0.391929
	GO:0045485 omega-6 fatty acid desaturase activity	omega-6 fatty acid desaturase activity	Molecular Function	1	0.187	1	0.0392459	0.391929
	GO:0046623 sphingolipid-translocating ATPase activity	sphingolipid-translocating ATPase activity	Molecular Function	1	0.187	1	0.0392459	0.391929
	GO:0047025 3-oxoacyl-[acyl-carrier-protein] reductase (NADH) activity	3-oxoacyl-[acyl-carrier-protein] reductase (NADH) activity	Molecular Function	1	0.187	1	0.0392459	0.391929
	GO:0047315 kynurenine-glyoxylate transaminase activity	kynurenine-glyoxylate transaminase activity	Molecular Function	1	0.187	1	0.0392459	0.391929
	GO:0047325 inositol tetrakisphosphate 1-kinase activity	inositol tetrakisphosphate 1-kinase activity	Molecular Function	1	0.187	1	0.0392459	0.391929
	GO:0047621 acylpyruvate hydrolase activity	acylpyruvate hydrolase activity	Molecular Function	1	0.187	1	0.0392459	0.391929
	GO:0047641 aldose-6-phosphate reductase (NADPH) activity	aldose-6-phosphate reductase (NADPH) activity	Molecular Function	1	0.187	1	0.0392459	0.391929
	GO:0047880 erythrulose reductase activity	erythrulose reductase activity	Molecular Function	1	0.187	1	0.0392459	0.391929
	GO:0047939 L-glucuronate reductase activity	L-glucuronate reductase activity	Molecular Function	1	0.187	1	0.0392459	0.391929
	GO:0050038 L-xylulose reductase (NADP+) activity	L-xylulose reductase (NADP+) activity	Molecular Function	1	0.187	1	0.0392459	0.391929
	GO:0050115 myosin-light-chain-phosphatase activity	myosin-light-chain-phosphatase activity	Molecular Function	1	0.187	1	0.0392459	0.391929
	GO:0050277 sedoheptulokinase activity	sedoheptulokinase activity	Molecular Function	1	0.187	1	0.0392459	0.391929
	GO:0051264 mono-olein transacylation activity	mono-olein transacylation activity	Molecular Function	1	0.187	1	0.0392459	0.391929
	GO:0051265 diolein transacylation activity	diolein transacylation activity	Molecular Function	1	0.187	1	0.0392459	0.391929
	GO:0051392 tRNA N-acetyltransferase activity	tRNA N-acetyltransferase activity	Molecular Function	1	0.187	1	0.0392459	0.391929
	GO:0052725 inositol-1,3,4-trisphosphate 6-kinase activity	inositol-1,3,4-trisphosphate 6-kinase activity	Molecular Function	1	0.187	1	0.0392459	0.391929
	GO:0052726 inositol-1,3,4-trisphosphate 5-kinase activity	inositol-1,3,4-trisphosphate 5-kinase activity	Molecular Function	1	0.187	1	0.0392459	0.391929
	GO:0052825 inositol-1,3,4,5,6-pentakisphosphate 1-phosphatase activity	inositol-1,3,4,5,6-pentakisphosphate 1-phosphatase activity	Molecular Function	1	0.187	1	0.0392459	0.391929
	GO:0052830 inositol-1,3,4,6-tetrakisphosphate 6-phosphatase activity	inositol-1,3,4,6-tetrakisphosphate 6-phosphatase activity	Molecular Function	1	0.187	1	0.0392459	0.391929
	GO:0052831 inositol-1,3,4,6-tetrakisphosphate 1-phosphatase activity	inositol-1,3,4,6-tetrakisphosphate 1-phosphatase activity	Molecular Function	1	0.187	1	0.0392459	0.391929
	GO:0052835 inositol-3,4,6-trisphosphate 1-kinase activity	inositol-3,4,6-trisphosphate 1-kinase activity	Molecular Function	1	0.187	1	0.0392459	0.391929
	GO:0052918 dol-P-Man:Man(8)GlcNAc(2)-PP-Dol alpha-1,2-mannosyltransferase activity	dol-P-Man:Man(8)GlcNAc(2)-PP-Dol alpha-1,2-mannosyltransferase activity	Molecular Function	1	0.187	1	0.0392459	0.391929
	GO:0052926 dol-P-Man:Man(6)GlcNAc(2)-PP-Dol alpha-1,2-mannosyltransferase activity	dol-P-Man:Man(6)GlcNAc(2)-PP-Dol alpha-1,2-mannosyltransferase activity	Molecular Function	1	0.187	1	0.0392459	0.391929
	GO:0070224 sulfide:quinone oxidoreductase activity	sulfide:quinone oxidoreductase activity	Molecular Function	1	0.187	1	0.0392459	0.391929
	GO:0070626 (S)-2-(5-amino-1-(5-phospho-D-ribosyl)imidazole-4-carboxamido)succinate AMP-lyase (fumarate-forming) activity	(S)-2-(5-amino-1-(5-phospho-D-ribosyl)imidazole-4-carboxamido)succinate AMP-lyase (fumarate-forming) activity	Molecular Function	1	0.187	1	0.0392459	0.391929
	GO:0071734 biotin-[pyruvate-carboxylase] ligase activity	biotin-[pyruvate-carboxylase] ligase activity	Molecular Function	1	0.187	1	0.0392459	0.391929
	GO:0071997 glutathione S-conjugate-transporting ATPase activity	glutathione S-conjugate-transporting ATPase activity	Molecular Function	1	0.187	1	0.0392459	0.391929
	GO:0090486 small RNA 2'-O-methyltransferase	small RNA 2'-O-methyltransferase	Molecular Function	1	0.187	1	0.0392459	0.391929
	GO:0097507 hypoxanthine DNA N-glycosylase activity	hypoxanthine DNA N-glycosylase activity	Molecular Function	1	0.187	1	0.0392459	0.391929
	GO:0097508 xanthine DNA N-glycosylase activity	xanthine DNA N-glycosylase activity	Molecular Function	1	0.187	1	0.0392459	0.391929
	GO:0097509 oxanine DNA N-glycosylase activity	oxanine DNA N-glycosylase activity	Molecular Function	1	0.187	1	0.0392459	0.391929
	GO:0097655 serpin family protein binding	serpin family protein binding	Molecular Function	1	0.187	1	0.0392459	0.391929
	GO:0098623 selenite reductase activity	selenite reductase activity	Molecular Function	1	0.187	1	0.0392459	0.391929
	GO:0098625 methylselenol reductase activity	methylselenol reductase activity	Molecular Function	1	0.187	1	0.0392459	0.391929
	GO:0098626 methylseleninic acid reductase activity	methylseleninic acid reductase activity	Molecular Function	1	0.187	1	0.0392459	0.391929
	GO:1903231 mRNA binding involved in posttranscriptional gene silencing	mRNA binding involved in posttranscriptional gene silencing	Molecular Function	1	0.187	1	0.0392459	0.391929
	GO:1990404 protein ADP-ribosylase activity	protein ADP-ribosylase activity	Molecular Function	1	0.187	1	0.0392459	0.391929
	GO:1990698 palmitoleoyltransferase activity	palmitoleoyltransferase activity	Molecular Function	1	0.187	1	0.0392459	0.391929
	GO:1990883 rRNA cytidine N-acetyltransferase activity	rRNA cytidine N-acetyltransferase activity	Molecular Function	1	0.187	1	0.0392459	0.391929
	GO:0043495 protein anchor	protein anchor	Molecular Function	3	0.561	0.15	0.0417036	0.413677
	GO:0030291 protein serine/threonine kinase inhibitor activity	protein serine/threonine kinase inhibitor activity	Molecular Function	4	0.748	0.118	0.0429066	0.422773
	GO:0031419 cobalamin binding	cobalamin binding	Molecular Function	2	0.374	0.222	0.0460909	0.451142
	GO:0004722 protein serine/threonine phosphatase activity	protein serine/threonine phosphatase activity	Molecular Function	6	1.121	0.09	0.0472324	0.459273
JD group-specific CNVRs	GO:0005882 intermediate filament	intermediate filament	Cellular Component	6	10.169	0.033	0.000127216	0.040073
	GO:0005200 structural constituent of cytoskeleton	structural constituent of cytoskeleton	Molecular Function	7	10.769	0.03	0.000107661	0.0426336
	GO:0033038 bitter taste receptor activity	bitter taste receptor activity	Molecular Function	2	3.077	0.4	0.000221813	0.0439189
	GO:0045111 intermediate filament cytoskeleton	intermediate filament cytoskeleton	Cellular Component	6	10.169	0.027	0.000356838	0.0562021
	GO:0004350 glutamate-5-semialdehyde dehydrogenase activity	glutamate-5-semialdehyde dehydrogenase activity	Molecular Function	2	3.077	0.182	0.00119763	0.0993792
	GO:0008527 taste receptor activity	taste receptor activity	Molecular Function	2	3.077	0.182	0.00119763	0.0993792
	GO:0003909 DNA ligase activity	DNA ligase activity	Molecular Function	2	3.077	0.125	0.00257314	0.0993792
	GO:0008802 betaine-aldehyde dehydrogenase activity	betaine-aldehyde dehydrogenase activity	Molecular Function	2	3.077	0.118	0.00290728	0.0993792
	GO:0009013 succinate-semialdehyde dehydrogenase [NAD(P)+] activity	succinate-semialdehyde dehydrogenase [NAD(P)+] activity	Molecular Function	2	3.077	0.118	0.00290728	0.0993792
	GO:0016034 maleylacetoacetate isomerase activity	maleylacetoacetate isomerase activity	Molecular Function	2	3.077	0.118	0.00290728	0.0993792
	GO:0004777 succinate-semialdehyde dehydrogenase (NAD+) activity	succinate-semialdehyde dehydrogenase (NAD+) activity	Molecular Function	2	3.077	0.111	0.00326066	0.0993792
	GO:0003842 1-pyrroline-5-carboxylate dehydrogenase activity	1-pyrroline-5-carboxylate dehydrogenase activity	Molecular Function	2	3.077	0.105	0.0036331	0.0993792
	GO:0004491 methylmalonate-semialdehyde dehydrogenase (acylating) activity	methylmalonate-semialdehyde dehydrogenase (acylating) activity	Molecular Function	2	3.077	0.105	0.0036331	0.0993792
	GO:0016859 cis-trans isomerase activity	cis-trans isomerase activity	Molecular Function	3	4.615	0.042	0.00469425	0.0993792
	GO:0016495 C-X3-C chemokine receptor activity	C-X3-C chemokine receptor activity	Molecular Function	1	1.538	1	0.00476819	0.0993792
	GO:0018551 hydrogensulfite reductase activity	hydrogensulfite reductase activity	Molecular Function	1	1.538	1	0.00476819	0.0993792
	GO:0031856 parathyroid hormone receptor binding	parathyroid hormone receptor binding	Molecular Function	1	1.538	1	0.00476819	0.0993792
	GO:0031857 type 1 parathyroid hormone receptor binding	type 1 parathyroid hormone receptor binding	Molecular Function	1	1.538	1	0.00476819	0.0993792
	GO:0036004 GAF domain binding	GAF domain binding	Molecular Function	1	1.538	1	0.00476819	0.0993792
	GO:0052693 epoxyqueuosine reductase activity	epoxyqueuosine reductase activity	Molecular Function	1	1.538	1	0.00476819	0.0993792
	GO:0086057 voltage-gated calcium channel activity involved in bundle of His cell action potential	voltage-gated calcium channel activity involved in bundle of His cell action potential	Molecular Function	1	1.538	1	0.00476819	0.0993792
	GO:0004601 peroxidase activity	peroxidase activity	Molecular Function	2	3.077	0.077	0.00675842	0.127445
	GO:0016886 ligase activity, forming phosphoric ester bonds	ligase activity, forming phosphoric ester bonds	Molecular Function	2	3.077	0.077	0.00675842	0.127445
	GO:0004029 aldehyde dehydrogenase (NAD) activity	aldehyde dehydrogenase (NAD) activity	Molecular Function	2	3.077	0.074	0.00727679	0.130982
	GO:0016491 oxidoreductase activity	oxidoreductase activity	Molecular Function	11	16.923	0.011	0.0080846	0.139196
	GO:0004318 enoyl-[acyl-carrier-protein] reductase (NADH) activity	enoyl-[acyl-carrier-protein] reductase (NADH) activity	Molecular Function	1	1.538	0.5	0.009514	0.144905
	GO:0004447 iodide peroxidase activity	iodide peroxidase activity	Molecular Function	1	1.538	0.5	0.009514	0.144905
	GO:0017064 fatty acid amide hydrolase activity	fatty acid amide hydrolase activity	Molecular Function	1	1.538	0.5	0.009514	0.144905
	GO:0016684 oxidoreductase activity, acting on peroxide as acceptor	oxidoreductase activity, acting on peroxide as acceptor	Molecular Function	2	3.077	0.056	0.0127066	0.181873
	GO:0016903 oxidoreductase activity, acting on the aldehyde or oxo group of donors	oxidoreductase activity, acting on the aldehyde or oxo group of donors	Molecular Function	3	4.615	0.029	0.0137316	0.181873
	GO:0004051 arachidonate 5-lipoxygenase activity	arachidonate 5-lipoxygenase activity	Molecular Function	1	1.538	0.333	0.0142375	0.181873
	GO:0019960 C-X3-C chemokine binding	C-X3-C chemokine binding	Molecular Function	1	1.538	0.333	0.0142375	0.181873
	GO:0031679 NADH dehydrogenase (plastoquinone) activity	NADH dehydrogenase (plastoquinone) activity	Molecular Function	1	1.538	0.333	0.0142375	0.181873
	GO:0008137 NADH dehydrogenase (ubiquinone) activity	NADH dehydrogenase (ubiquinone) activity	Molecular Function	2	3.077	0.049	0.0162885	0.182922
	GO:0050136 NADH dehydrogenase (quinone) activity	NADH dehydrogenase (quinone) activity	Molecular Function	2	3.077	0.045	0.0186205	0.182922
	GO:0004018 N6-(1,2-dicarboxyethyl)AMP AMP-lyase (fumarate-forming) activity	N6-(1,2-dicarboxyethyl)AMP AMP-lyase (fumarate-forming) activity	Molecular Function	1	1.538	0.25	0.0189389	0.182922
	GO:0004056 argininosuccinate lyase activity	argininosuccinate lyase activity	Molecular Function	1	1.538	0.25	0.0189389	0.182922
	GO:0004333 fumarate hydratase activity	fumarate hydratase activity	Molecular Function	1	1.538	0.25	0.0189389	0.182922
	GO:0008413 8-oxo-7,8-dihydroguanosine triphosphate pyrophosphatase activity	8-oxo-7,8-dihydroguanosine triphosphate pyrophosphatase activity	Molecular Function	1	1.538	0.25	0.0189389	0.182922
	GO:0008797 aspartate ammonia-lyase activity	aspartate ammonia-lyase activity	Molecular Function	1	1.538	0.25	0.0189389	0.182922
	GO:0009973 adenylyl-sulfate reductase activity	adenylyl-sulfate reductase activity	Molecular Function	1	1.538	0.25	0.0189389	0.182922
	GO:0018492 carbon-monoxide dehydrogenase (acceptor) activity	carbon-monoxide dehydrogenase (acceptor) activity	Molecular Function	1	1.538	0.25	0.0189389	0.182922
	GO:0047472 3-carboxy-cis,cis-muconate cycloisomerase activity	3-carboxy-cis,cis-muconate cycloisomerase activity	Molecular Function	1	1.538	0.25	0.0189389	0.182922
	GO:0016853 isomerase activity	isomerase activity	Molecular Function	5	7.692	0.015	0.0203981	0.191344
	GO:0003954 NADH dehydrogenase activity	NADH dehydrogenase activity	Molecular Function	2	3.077	0.043	0.0210845	0.191344
	GO:0016646 oxidoreductase activity, acting on the CH-NH group of donors, NAD or NADP as acceptor	oxidoreductase activity, acting on the CH-NH group of donors, NAD or NADP as acceptor	Molecular Function	2	3.077	0.041	0.0227985	0.191344
	GO:0004994 somatostatin receptor activity	somatostatin receptor activity	Molecular Function	1	1.538	0.2	0.0236181	0.191344
	GO:0016872 intramolecular lyase activity	intramolecular lyase activity	Molecular Function	1	1.538	0.2	0.0236181	0.191344
	GO:0071208 histone pre-mRNA DCP binding	histone pre-mRNA DCP binding	Molecular Function	1	1.538	0.2	0.0236181	0.191344
	GO:0086007 voltage-gated calcium channel activity involved in cardiac muscle cell action potential	voltage-gated calcium channel activity involved in cardiac muscle cell action potential	Molecular Function	1	1.538	0.2	0.0236181	0.191344
	GO:0035064 methylated histone binding	methylated histone binding	Molecular Function	2	3.077	0.04	0.0236764	0.191344
	GO:0016695 oxidoreductase activity, acting on hydrogen as donor	oxidoreductase activity, acting on hydrogen as donor	Molecular Function	1	1.538	0.167	0.0282754	0.215328
	GO:0031493 nucleosomal histone binding	nucleosomal histone binding	Molecular Function	1	1.538	0.167	0.0282754	0.215328
	GO:0043426 MRF binding	MRF binding	Molecular Function	1	1.538	0.167	0.0282754	0.215328
	GO:0003911 DNA ligase (NAD+) activity	DNA ligase (NAD+) activity	Molecular Function	1	1.538	0.143	0.0329108	0.241009
	GO:0004039 allophanate hydrolase activity	allophanate hydrolase activity	Molecular Function	1	1.538	0.143	0.0329108	0.241009
	GO:0015288 porin activity	porin activity	Molecular Function	1	1.538	0.125	0.0375245	0.241009
	GO:0017162 aryl hydrocarbon receptor binding	aryl hydrocarbon receptor binding	Molecular Function	1	1.538	0.125	0.0375245	0.241009
	GO:0030229 very-low-density lipoprotein particle receptor activity	very-low-density lipoprotein particle receptor activity	Molecular Function	1	1.538	0.125	0.0375245	0.241009
	GO:0034189 very-low-density lipoprotein particle binding	very-low-density lipoprotein particle binding	Molecular Function	1	1.538	0.125	0.0375245	0.241009
	GO:0034437 glycoprotein transporter activity	glycoprotein transporter activity	Molecular Function	1	1.538	0.125	0.0375245	0.241009
	GO:0038025 reelin receptor activity	reelin receptor activity	Molecular Function	1	1.538	0.125	0.0375245	0.241009
	GO:0050544 arachidonic acid binding	arachidonic acid binding	Molecular Function	1	1.538	0.125	0.0375245	0.241009
	GO:0016667 oxidoreductase activity, acting on a sulfur group of donors	oxidoreductase activity, acting on a sulfur group of donors	Molecular Function	3	4.615	0.019	0.0377337	0.241009
	GO:0003910 DNA ligase (ATP) activity	DNA ligase (ATP) activity	Molecular Function	1	1.538	0.111	0.0421164	0.248927
	GO:0008526 phosphatidylinositol transporter activity	phosphatidylinositol transporter activity	Molecular Function	1	1.538	0.111	0.0421164	0.248927
	GO:0016842 amidine-lyase activity	amidine-lyase activity	Molecular Function	1	1.538	0.111	0.0421164	0.248927
	GO:0017070 U6 snRNA binding	U6 snRNA binding	Molecular Function	1	1.538	0.111	0.0421164	0.248927
	GO:0050543 icosatetraenoic acid binding	icosatetraenoic acid binding	Molecular Function	1	1.538	0.111	0.0421164	0.248927
	GO:0004602 glutathione peroxidase activity	glutathione peroxidase activity	Molecular Function	1	1.538	0.1	0.0466868	0.264114
	GO:0030620 U2 snRNA binding	U2 snRNA binding	Molecular Function	1	1.538	0.1	0.0466868	0.264114
	GO:0050542 icosanoid binding	icosanoid binding	Molecular Function	1	1.538	0.1	0.0466868	0.264114
SX group-specific CNVRs	GO:0005882 intermediate filament	intermediate filament	Cellular Component	7	11.667	0.039	1.38779e-05	0.00417725
	GO:0045111 intermediate filament cytoskeleton	intermediate filament cytoskeleton	Cellular Component	7	11.667	0.032	4.7233e-05	0.00710856
	GO:0005200 structural constituent of cytoskeleton	structural constituent of cytoskeleton	Molecular Function	7	10.938	0.03	9.74473e-05	0.0442411
	GO:0099513 polymeric cytoskeletal fiber	polymeric cytoskeletal fiber	Cellular Component	10	16.667	0.015	0.000471684	0.0473256
	GO:0042613 MHC class II protein complex	MHC class II protein complex	Cellular Component	2	3.333	0.182	0.00102271	0.0599311
	GO:0034663 endoplasmic reticulum chaperone complex	endoplasmic reticulum chaperone complex	Cellular Component	2	3.333	0.167	0.00122378	0.0599311
	GO:0042611 MHC protein complex	MHC protein complex	Cellular Component	2	3.333	0.167	0.00122378	0.0599311
	GO:0099512 supramolecular fiber	supramolecular fiber	Cellular Component	11	18.333	0.013	0.00139375	0.0599311
	GO:0001533 cornified envelope	cornified envelope	Cellular Component	2	3.333	0.118	0.00248627	0.093546
	GO:0033193 Lsd1/2 complex	Lsd1/2 complex	Cellular Component	1	1.667	1	0.00440432	0.1473
	GO:0005849 mRNA cleavage factor complex	mRNA cleavage factor complex	Cellular Component	2	3.333	0.08	0.00536179	0.16139
	GO:1990745 EARP complex	EARP complex	Cellular Component	1	1.667	0.333	0.0131558	0.309908
	GO:0030119 AP-type membrane coat adaptor complex	AP-type membrane coat adaptor complex	Cellular Component	2	3.333	0.05	0.0133639	0.309908
	GO:0005802 trans-Golgi network	trans-Golgi network	Cellular Component	4	6.667	0.018	0.0161915	0.309908
	GO:0044430 cytoskeletal part	cytoskeletal part	Cellular Component	13	21.667	0.008	0.0162067	0.309908
	GO:0009505 plant-type cell wall	plant-type cell wall	Cellular Component	1	1.667	0.25	0.0175031	0.309908
	GO:0030124 AP-4 adaptor complex	AP-4 adaptor complex	Cellular Component	1	1.667	0.25	0.0175031	0.309908
	GO:0032983 kainate selective glutamate receptor complex	kainate selective glutamate receptor complex	Cellular Component	1	1.667	0.25	0.0175031	0.309908
	GO:0030846 termination of RNA polymerase II transcription, poly(A)-coupled	termination of RNA polymerase II transcription, poly(A)-coupled	Biological Process	2	3.39	0.4	0.000181905	0.311603
	GO:0000938 GARP complex	GARP complex	Cellular Component	1	1.667	0.2	0.0218316	0.328566
	GO:0005638 lamin filament	lamin filament	Cellular Component	1	1.667	0.2	0.0218316	0.328566
	GO:0033290 eukaryotic 48S preinitiation complex	eukaryotic 48S preinitiation complex	Cellular Component	1	1.667	0.2	0.0218316	0.328566
	GO:0000818 nuclear MIS12/MIND complex	nuclear MIS12/MIND complex	Cellular Component	1	1.667	0.143	0.0304324	0.436198
	GO:0000444 MIS12/MIND type complex	MIS12/MIND type complex	Cellular Component	1	1.667	0.111	0.0389589	0.484295
	GO:0016459 myosin complex	myosin complex	Cellular Component	2	3.333	0.027	0.0431147	0.484295
	GO:0019013 viral nucleocapsid	viral nucleocapsid	Cellular Component	1	1.667	0.1	0.0431944	0.484295
	GO:0030123 AP-3 adaptor complex	AP-3 adaptor complex	Cellular Component	1	1.667	0.1	0.0431944	0.484295
	GO:0043020 NADPH oxidase complex	NADPH oxidase complex	Cellular Component	1	1.667	0.1	0.0431944	0.484295
	GO:0005856 cytoskeleton	cytoskeleton	Cellular Component	14	23.333	0.007	0.0434417	0.484295
	GO:0032010 phagolysosome	phagolysosome	Cellular Component	1	1.667	0.091	0.0474116	0.503821
