# Supplementary material for: Identification of the genetic characteristics of copy number variations in experimental specific pathogen-free ducks using whole-genome resequencing
Source: BMC Genomics. 2024 Jan 2;25:17. doi: 10.1186/s12864-023-09928-8 (PMC10759622; doi:10.1186/s12864-023-09928-8)
Supplement: Supplementary file 10 — Additional file 10: Table S8. Kyoto Encyclopedia of Genes and Genomes (KEGG) functional enrichment of CNVR-harbored genes [file 12864_2023_9928_MOESM10_ESM.xls]

## Sheet: Table S8-1
Table S8. Kyoto Encyclopedia of Genes and Genomes (KEGG) functional enrichment of CNVR-harbored genes.
Group	ID	Description	Input number	Background number	PValue	Qvalue
SM, JD and SX shared CNVRs	ko04740	Olfactory transduction	88	199	4.07942e-32	1.31357e-29
	ko05150	Staphylococcus aureus infection	30	68	1.39705e-11	2.24925e-09
	ko05310	Asthma	15	24	4.29146e-09	4.60617e-07
	ko05320	Autoimmune thyroid disease	19	38	6.28529e-09	5.05966e-07
	ko05330	Allograft rejection	17	35	6.97827e-08	4.49401e-06
	ko05416	Viral myocarditis	20	56	2.27356e-06	9.32982e-05
	ko04672	Intestinal immune network for IgA production	18	47	2.28484e-06	9.32982e-05
	ko05152	Tuberculosis	40	162	2.31797e-06	9.32982e-05
	ko05332	Graft-versus-host disease	11	23	1.85142e-05	0.000662397
	ko04640	Hematopoietic cell lineage	23	82	3.99591e-05	0.00128668
	ko04940	Type I diabetes mellitus	11	31	0.000479864	0.0140469
	ko04612	Antigen processing and presentation	13	41	0.000528097	0.0141706
	ko00260	Glycine, serine and threonine metabolism	12	39	0.00115993	0.0273977
	ko05321	Inflammatiory bowel disease (IBD)	15	55	0.0011912	0.0273977
	ko03420	Nucleotide excision repair	12	42	0.0023582	0.0474945
	ko04650	Natural killer cell mediated cytotoxicity	18	76	0.00235997	0.0474945
	ko05140	Leishmaniasis	16	66	0.00314858	0.0596379
	ko04630	Jak-STAT signaling pathway	26	131	0.00435364	0.0778818
	ko05322	Systemic lupus erythematosus	18	81	0.00491141	0.0824411
	ko05169	Epstein-Barr virus infection	31	166	0.00512056	0.0824411
	ko05164	Influenza A	25	135	0.0124916	0.191538
	ko05143	African trypanosomiasis	9	35	0.0165643	0.242441
	ko05340	Primary immunodeficiency	9	36	0.0198675	0.278145
	ko05168	Herpes simplex infection	27	155	0.0209484	0.281058
	ko04136	Autophagy - other eukaryotes	8	31	0.0228463	0.29426
	ko05323	Rheumatoid arthritis	16	82	0.0260935	0.323157
	ko04610	Complement and coagulation cascades	12	57	0.0294713	0.351472
	ko04662	B cell receptor signaling pathway	13	65	0.035377	0.406836
	ko04659	Th17 cell differentiation	17	93	0.0395314	0.438935
SM group-specific CNVRs	ko04977	Vitamin digestion and absorption	6	18	5.68447e-05	0.0150639
	ko00780	Biotin metabolism	2	3	0.00495098	0.448783
	ko05418	Fluid shear stress and atherosclerosis	11	117	0.00859193	0.448783
	ko01524	Platinum drug resistance	7	59	0.010229	0.448783
	ko04910	Insulin signaling pathway	11	120	0.0103152	0.448783
	ko05168	Herpes simplex infection	13	155	0.0113576	0.448783
	ko05203	Viral carcinogenesis	13	158	0.0131985	0.448783
	ko04624	Toll and Imd signaling pathway	5	35	0.0135482	0.448783
	ko01523	Antifolate resistance	4	25	0.0180824	0.485482
	ko04212	Longevity regulating pathway - worm	7	66	0.0183201	0.485482
	ko03410	Base excision repair	4	26	0.0206955	0.498573
	ko01212	Fatty acid metabolism	6	54	0.0228917	0.505526
	ko00982	Drug metabolism - cytochrome P450	4	31	0.0371307	0.752397
	ko05204	Chemical carcinogenesis	5	46	0.0397493	0.752397
	ko00980	Metabolism of xenobiotics by cytochrome P450	4	33	0.0453177	0.800613
JD group-specific CNVRs	ko00350	Tyrosine metabolism	3	33	0.000710798	0.073923
	ko00360	Phenylalanine metabolism	2	16	0.0032671	0.169889
	ko00340	Histidine metabolism	2	25	0.0079226	0.176438
	ko04640	Hematopoietic cell lineage	3	82	0.00963242	0.176438
	ko05323	Rheumatoid arthritis	3	82	0.00963242	0.176438
	ko00982	Drug metabolism - cytochrome P450	2	31	0.0120336	0.176438
	ko00410	beta-Alanine metabolism	2	32	0.0127926	0.176438
	ko00980	Metabolism of xenobiotics by cytochrome P450	2	33	0.0135721	0.176438
	ko00190	Oxidative phosphorylation	3	99	0.0160293	0.184793
	ko05320	Autoimmune thyroid disease	2	38	0.0177685	0.184793
	ko05012	Parkinson disease	3	108	0.0201881	0.190869
	ko05204	Chemical carcinogenesis	2	46	0.0254656	0.220702
	ko00010	Glycolysis / Gluconeogenesis	2	54	0.0342768	0.254628
	ko04742	Taste transduction	2	54	0.0342768	0.254628
	ko04662	B cell receptor signaling pathway	2	65	0.0480234	0.332962
SX group-specific CNVRs	ko05140	Leishmaniasis	3	66	0.00441643	0.124051
	ko05150	Staphylococcus aureus infection	3	68	0.00480371	0.124051
	ko05332	Graft-versus-host disease	2	23	0.00595136	0.124051
	ko05310	Asthma	2	24	0.00647187	0.124051
	ko05322	Systemic lupus erythematosus	3	81	0.00782109	0.124051
	ko05323	Rheumatoid arthritis	3	82	0.00809029	0.124051
	ko04940	Type I diabetes mellitus	2	31	0.010665	0.140168
	ko05330	Allograft rejection	2	35	0.0134753	0.152411
	ko05320	Autoimmune thyroid disease	2	38	0.0157713	0.152411
	ko04740	Olfactory transduction	4	199	0.0175192	0.152411
	ko04612	Antigen processing and presentation	2	41	0.018223	0.152411
	ko04672	Intestinal immune network for IgA production	2	47	0.0235739	0.180733
	ko04145	Phagosome	3	132	0.0288483	0.200239
	ko05321	Inflammatiory bowel disease (IBD)	2	55	0.0315806	0.200239
	ko05416	Viral myocarditis	2	56	0.0326477	0.200239
	ko03015	mRNA surveillance pathway	2	69	0.0477519	0.274574

## Sheet: Table S8-2
Table S8. Kyoto Encyclopedia of Genes and Genomes (KEGG) functional enrichment of CNVR (deletion)-harbored genes.
Group	ID	Description	Input number	Background number	PValue	Qvalue
SM, JD and SX shared CNVRs	ko05150	Staphylococcus aureus infection	29	68	7.42937e-13	2.36997e-10
	ko05310	Asthma	14	24	4.31303e-09	6.87929e-07
	ko05320	Autoimmune thyroid disease	16	38	1.43218e-07	1.52288e-05
	ko05152	Tuberculosis	37	162	4.24024e-07	3.38159e-05
	ko05330	Allograft rejection	14	35	1.85169e-06	0.000118138
	ko05416	Viral myocarditis	18	56	2.72717e-06	0.000144994
	ko04672	Intestinal immune network for IgA production	15	47	2.04836e-05	0.00089919
	ko04640	Hematopoietic cell lineage	21	82	2.25502e-05	0.00089919
	ko05332	Graft-versus-host disease	9	23	0.000165801	0.00587672
	ko00260	Glycine, serine and threonine metabolism	12	39	0.000204682	0.00652934
	ko03420	Nucleotide excision repair	12	42	0.000441271	0.0127969
	ko05321	Inflammatiory bowel disease (IBD)	14	55	0.000557241	0.0148133
	ko04650	Natural killer cell mediated cytotoxicity	17	76	0.000757331	0.0185837
	ko05140	Leishmaniasis	15	66	0.00128406	0.0287361
	ko04612	Antigen processing and presentation	11	41	0.00135123	0.0287361
	ko04630	Jak-STAT signaling pathway	24	131	0.00151571	0.0301915
	ko05322	Systemic lupus erythematosus	17	81	0.00160895	0.0301915
	ko04940	Type I diabetes mellitus	9	31	0.00201746	0.0357539
	ko05169	Epstein-Barr virus infection	28	166	0.00234633	0.0393937
	ko05323	Rheumatoid arthritis	16	82	0.00471417	0.075191
	ko05340	Primary immunodeficiency	9	36	0.00607786	0.0923256
	ko04659	Th17 cell differentiation	17	93	0.00722128	0.104709
	ko04662	B cell receptor signaling pathway	13	65	0.00839726	0.116466
	ko05164	Influenza A	22	135	0.00991335	0.131765
	ko05168	Herpes simplex infection	24	155	0.0134825	0.172037
	ko05143	African trypanosomiasis	8	35	0.0164544	0.201779
	ko00270	Cysteine and methionine metabolism	9	42	0.0170785	0.201779
	ko04610	Complement and coagulation cascades	11	57	0.0190722	0.217287
	ko04666	Fc gamma R-mediated phagocytosis	15	90	0.0250079	0.275086
	ko04658	Th1 and Th2 cell differentiation	13	75	0.0265325	0.282129
	ko04380	Osteoclast differentiation	15	94	0.0354819	0.36512
	ko04970	Salivary secretion	11	63	0.0376135	0.37496
	ko04625	C-type lectin receptor signaling pathway	15	96	0.0417719	0.403795
	ko04151	PI3K-Akt signaling pathway	39	309	0.0489909	0.457461
SM group-specific CNVRs	ko04740	Olfactory transduction	12	199	1.58411e-08	1.09304e-06
	ko05168	Herpes simplex infection	4	155	0.028903	0.859854
JD group-specific CNVRs	ko04740	Olfactory transduction	16	199	1.11761e-14	8.82914e-13
	ko00350	Tyrosine metabolism	3	33	0.00107892	0.0426172
	ko00360	Phenylalanine metabolism	2	16	0.00431674	0.113674
	ko00340	Histidine metabolism	2	25	0.010417	0.200531
	ko00982	Drug metabolism - cytochrome P450	2	31	0.0157713	0.200531
	ko00410	beta-Alanine metabolism	2	32	0.016757	0.200531
	ko00980	Metabolism of xenobiotics by cytochrome P450	2	33	0.0177685	0.200531
	ko05320	Autoimmune thyroid disease	2	38	0.0232003	0.205248
	ko00190	Oxidative phosphorylation	3	99	0.0233827	0.205248
	ko05204	Chemical carcinogenesis	2	46	0.033109	0.261561
	ko00010	Glycolysis / Gluconeogenesis	2	54	0.0443769	0.318707
SX group-specific CNVRs	ko04612	Antigen processing and presentation	6	41	2.1663e-08	1.84136e-06
	ko05332	Graft-versus-host disease	4	23	2.99749e-06	0.000127393
	ko04940	Type I diabetes mellitus	4	31	1.03849e-05	0.00029424
	ko05330	Allograft rejection	4	35	1.70639e-05	0.000337574
	ko04145	Phagosome	6	132	2.37308e-05	0.000337574
	ko05320	Autoimmune thyroid disease	4	38	2.38288e-05	0.000337574
	ko05168	Herpes simplex infection	6	155	5.88849e-05	0.000715032
	ko05169	Epstein-Barr virus infection	6	166	8.63955e-05	0.000917952
	ko05416	Viral myocarditis	4	56	0.000112003	0.00105781
	ko05166	HTLV-I infection	5	184	0.00133867	0.0113787
	ko04514	Cell adhesion molecules (CAMs)	4	120	0.00204586	0.0158089
	ko05150	Staphylococcus aureus infection	3	68	0.00358563	0.0253982
	ko05310	Asthma	2	24	0.00529907	0.0346478
	ko05322	Systemic lupus erythematosus	3	81	0.00586547	0.0356118
	ko05170	Human immunodeficiency virus 1 infection	4	166	0.0065697	0.0372283
	ko05163	Human cytomegalovirus infection	4	186	0.00975963	0.051848
	ko05340	Primary immunodeficiency	2	36	0.011691	0.0580813
	ko04740	Olfactory transduction	4	199	0.0122996	0.0580813
	ko02010	ABC transporters	2	43	0.0164284	0.0734956
	ko04672	Intestinal immune network for IgA production	2	47	0.0194458	0.0826447
	ko05321	Inflammatiory bowel disease (IBD)	2	55	0.0261171	0.105712
	ko05140	Leishmaniasis	2	66	0.0365747	0.141311
	ko04658	Th1 and Th2 cell differentiation	2	75	0.0461366	0.170505

## Sheet: Table S8-3
Table S8. Kyoto Encyclopedia of Genes and Genomes (KEGG) functional enrichment of CNVR (duplication)-harbored genes.
Group	ID	Description	Input number	Background number	PValue	Qvalue
SM, JD and SX shared CNVRs	ko04740	Olfactory transduction	87	199	7.99201e-39	2.46953e-36
	ko05150	Staphylococcus aureus infection	29	68	3.65451e-13	5.64621e-11
	ko05320	Autoimmune thyroid disease	19	38	1.54511e-10	1.55272e-08
	ko05310	Asthma	15	24	2.00999e-10	1.55272e-08
	ko05330	Allograft rejection	17	35	2.60216e-09	1.60814e-07
	ko05416	Viral myocarditis	20	56	6.70562e-08	2.99543e-06
	ko05152	Tuberculosis	38	162	6.78576e-08	2.99543e-06
	ko04672	Intestinal immune network for IgA production	18	47	8.85953e-08	3.42199e-06
	ko05332	Graft-versus-host disease	11	23	2.22559e-06	7.64118e-05
	ko04640	Hematopoietic cell lineage	21	82	1.4787e-05	0.000456918
	ko04940	Type I diabetes mellitus	11	31	6.90095e-05	0.00193854
	ko04612	Antigen processing and presentation	12	41	0.000266591	0.00686472
	ko05169	Epstein-Barr virus infection	29	166	0.000726413	0.0172663
	ko05140	Leishmaniasis	15	66	0.000967406	0.021352
	ko05322	Systemic lupus erythematosus	17	81	0.00118716	0.0244555
	ko04650	Natural killer cell mediated cytotoxicity	16	76	0.00158552	0.0306203
	ko05164	Influenza A	23	135	0.00348227	0.0616568
	ko05323	Rheumatoid arthritis	16	82	0.00359166	0.0616568
	ko05143	African trypanosomiasis	9	35	0.00413822	0.0673005
	ko05321	Inflammatiory bowel disease (IBD)	12	55	0.00435752	0.0673236
	ko05168	Herpes simplex infection	25	155	0.00500557	0.0736535
	ko04630	Jak-STAT signaling pathway	20	131	0.0201047	0.278706
	ko04145	Phagosome	20	132	0.0216872	0.278706
	ko05144	Malaria	9	45	0.0223086	0.278706
	ko04136	Autophagy - other eukaryotes	7	31	0.022549	0.278706
	ko04621	NOD-like receptor signaling pathway	19	125	0.0240931	0.286338
	ko05414	Dilated cardiomyopathy (DCM)	13	81	0.0383145	0.40737
	ko04662	B cell receptor signaling pathway	11	65	0.0387404	0.40737
	ko00270	Cysteine and methionine metabolism	8	42	0.0395505	0.40737
	ko03420	Nucleotide excision repair	8	42	0.0395505	0.40737
SM group-specific CNVRs	ko04977	Vitamin digestion and absorption	6	18	5.43429e-05	0.0143465
	ko05418	Fluid shear stress and atherosclerosis	13	117	0.000917324	0.121087
	ko05168	Herpes simplex infection	15	155	0.0015965	0.140492
	ko00780	Biotin metabolism	2	3	0.00487334	0.32164
	ko04910	Insulin signaling pathway	11	120	0.00974625	0.43171
	ko01524	Platinum drug resistance	7	59	0.00981158	0.43171
	ko05203	Viral carcinogenesis	13	158	0.0124054	0.432977
	ko04624	Toll and Imd signaling pathway	5	35	0.0131205	0.432977
	ko04212	Longevity regulating pathway - worm	7	66	0.0176064	0.448885
	ko01523	Antifolate resistance	4	25	0.0176069	0.448885
	ko03410	Base excision repair	4	26	0.0201564	0.448885
	ko04657	IL-17 signaling pathway	7	68	0.0204645	0.448885
	ko01212	Fatty acid metabolism	6	54	0.0221042	0.448885
	ko05215	Prostate cancer	8	90	0.0303202	0.571753
	ko00982	Drug metabolism - cytochrome P450	4	31	0.036209	0.636985
	ko05204	Chemical carcinogenesis	5	46	0.0386051	0.636985
	ko05132	Salmonella infection	13	188	0.043995	0.648483
	ko00980	Metabolism of xenobiotics by cytochrome P450	4	33	0.0442147	0.648483
JD group-specific CNVRs	ko00350	Tyrosine metabolism	3	33	0.000389609	0.0331168
	ko00360	Phenylalanine metabolism	2	16	0.00219195	0.093158
	ko00340	Histidine metabolism	2	25	0.00534669	0.111932
	ko00982	Drug metabolism - cytochrome P450	2	31	0.00815277	0.111932
	ko00410	beta-Alanine metabolism	2	32	0.0086726	0.111932
	ko00980	Metabolism of xenobiotics by cytochrome P450	2	33	0.00920699	0.111932
	ko00190	Oxidative phosphorylation	3	99	0.00921792	0.111932
	ko05012	Parkinson disease	3	108	0.0116846	0.124149
	ko05204	Chemical carcinogenesis	2	46	0.0174203	0.164525
	ko00010	Glycolysis / Gluconeogenesis	2	54	0.023568	0.182116
	ko04742	Taste transduction	2	54	0.023568	0.182116
SX group-specific CNVRs	ko05140	Leishmaniasis	3	66	0.0016221	0.0383296
	ko05150	Staphylococcus aureus infection	3	68	0.00176821	0.0383296
	ko05322	Systemic lupus erythematosus	3	81	0.00292002	0.0383296
	ko05332	Graft-versus-host disease	2	23	0.00301821	0.0383296
	ko05323	Rheumatoid arthritis	3	82	0.00302382	0.0383296
	ko05310	Asthma	2	24	0.00328539	0.0383296
	ko04740	Olfactory transduction	4	199	0.00511899	0.047697
	ko04940	Type I diabetes mellitus	2	31	0.00545109	0.047697
	ko05330	Allograft rejection	2	35	0.00691435	0.0537783
	ko05320	Autoimmune thyroid disease	2	38	0.00811605	0.0568123
	ko04612	Antigen processing and presentation	2	41	0.00940501	0.0598501
	ko04145	Phagosome	3	132	0.0113807	0.0658935
	ko04672	Intestinal immune network for IgA production	2	47	0.0122374	0.0658935
	ko00524	Neomycin, kanamycin and gentamicin biosynthesis	1	4	0.0143941	0.0719707
	ko05321	Inflammatiory bowel disease (IBD)	2	55	0.0165203	0.0747904
	ko05416	Viral myocarditis	2	56	0.017095	0.0747904
	ko03015	mRNA surveillance pathway	2	69	0.0253162	0.104243
	ko04658	Th1 and Th2 cell differentiation	2	75	0.0295581	0.114948
	ko04640	Hematopoietic cell lineage	2	82	0.034841	0.128362
	ko04659	Th17 cell differentiation	2	93	0.0438247	0.153387
	ko05145	Toxoplasmosis	2	97	0.0472863	0.157621
