# Supplementary material for: Identification of the genetic characteristics of copy number variations in experimental specific pathogen-free ducks using whole-genome resequencing
Source: BMC Genomics. 2024 Jan 2;25:17. doi: 10.1186/s12864-023-09928-8 (PMC10759622; doi:10.1186/s12864-023-09928-8)
Supplement: Supplementary file 11 — Additional file 11: Table S9. List of highly differentiated CNVRs and annotated genes [file 12864_2023_9928_MOESM11_ESM.xls]

## Sheet: Table S9-1
Table S9-1. List of highly differentiated CNVRs and annotated genes between JD with that of SX and SM.
Chromosome	CNV start	CNV end	Weighted_FST	Mean_FST	Gene
1	30060801	30061600	0.727058	0.727058	--
1	39239201	39240000	0.394838	0.394838	--
1	39388001	39388800	0.519646	0.519646	--
1	40896001	40896800	0.473714	0.473714	ncbi_101798970
1	47377601	47378400	0.457561	0.457561	--
1	48140001	48140800	0.581961	0.581961	--
1	51616801	51617600	0.463517	0.463517	--
1	80034401	80035200	0.512704	0.512704	ncbi_119717056
1	80080001	80080800	0.515196	0.515196	ncbi_119717058
1	80087201	80088000	0.402861	0.402861	ncbi_119717058
1	80092801	80093600	0.653156	0.653156	--
1	80120001	80120800	0.519646	0.519646	--
1	80124001	80124800	0.492448	0.492448	--
1	80129601	80130400	0.380504	0.380504	ncbi_119717029
1	80143201	80144000	0.375726	0.375726	ncbi_119717036
1	80155201	80156000	0.377884	0.377884	--
1	80168001	80168800	0.516044	0.516044	--
1	80193601	80194400	0.405674	0.405674	ncbi_119717021
1	80210401	80211200	0.405674	0.405674	--
1	80296001	80296800	0.459073	0.459073	ncbi_101803599
1	80319201	80320000	0.377383	0.377383	ncbi_101803599
1	80343201	80344000	0.430275	0.430275	--
1	80351201	80352000	0.415237	0.415237	ncbi_113841770;ncbi_101803599
1	80406401	80407200	0.405674	0.405674	ncbi_101803599
1	81072001	81072800	0.408413	0.408413	ncbi_119718246
1	81089601	81090400	0.533356	0.533356	--
1	81631201	81632000	0.852224	0.852224	--
1	83517601	83518400	0.464754	0.464754	ncbi_119715595
1	83611201	83612000	0.396522	0.396522	ncbi_101792845
1	122886401	122887200	0.534223	0.534223	--
1	144547201	144548000	0.404669	0.404669	--
1	147651201	147652000	0.587983	0.587983	--
1	154067201	154068000	0.427732	0.427732	--
1	163267201	163268000	0.390582	0.390582	--
1	170448801	170449600	0.477807	0.477807	--
1	170454401	170455200	0.477807	0.477807	--
1	174544001	174544800	0.593996	0.593996	--
1	181082401	181083200	0.356478	0.356478	--
1	188922401	188923200	0.366727	0.366727	ncbi_101798242
1	198048801	198049600	0.71064	0.71064	ncbi_106020052
1	200748801	200749600	0.40119	0.40119	--
1	206315201	206316000	0.400063	0.400063	--
10	2668801	2669600	0.390742	0.390742	--
10	2682401	2683200	0.398589	0.398589	--
10	6720801	6721600	0.394938	0.394938	--
10	7496001	7496800	0.464668	0.464668	--
10	7817601	7818400	0.34795	0.34795	--
11	804001	804800	0.396967	0.396967	--
11	11017601	11018400	0.405624	0.405624	--
13	16498401	16499200	0.507176	0.507176	ncbi_101795611
13	16511201	16512000	0.567163	0.567163	--
14	9561601	9562400	0.533093	0.533093	--
14	12872001	12872800	0.415503	0.415503	--
14	12889601	12890400	0.541983	0.541983	ncbi_113845143;ncbi_101796191
14	12894401	12895200	0.361768	0.361768	ncbi_113845143;ncbi_101796191
14	16928801	16929600	0.409039	0.409039	ncbi_101800778
14	19004801	19005600	0.499641	0.499641	--
17	181601	182400	0.510789	0.510789	--
17	715201	716000	0.373672	0.373672	ncbi_101800843;ncbi_101797393
19	2288801	2289600	0.418396	0.418396	ncbi_119713234
19	9897601	9898400	0.458567	0.458567	--
19	13108001	13108800	0.44031	0.44031	--
2	5908801	5909600	0.34623	0.34623	--
2	6035201	6036000	0.337833	0.337833	--
2	6088001	6088800	0.434451	0.434451	--
2	6321601	6322400	0.341458	0.341458	--
2	6518401	6519200	0.36003	0.36003	--
2	6632001	6632800	0.586797	0.586797	--
2	8351201	8352000	0.34486	0.34486	--
2	36019201	36020000	0.33743	0.33743	--
2	37268801	37269600	0.426068	0.426068	--
2	51984801	51985600	0.639341	0.639341	ncbi_101804683
2	54406401	54407200	0.377916	0.377916	--
2	70411201	70412000	0.350112	0.350112	ncbi_113842579
2	70665601	70666400	0.522382	0.522382	--
2	78114401	78115200	0.427732	0.427732	ncbi_101803130;ncbi_101803321
2	98719201	98720000	0.351764	0.351764	--
2	99926401	99927200	0.416335	0.416335	--
2	101929601	101930400	0.517182	0.517182	--
2	103588801	103589600	0.357115	0.357115	--
2	109084801	109085600	0.339601	0.339601	--
2	114019201	114020000	0.38718	0.38718	--
2	115364001	115364800	0.63401	0.63401	--
2	135274401	135275200	0.437048	0.437048	ncbi_101796488
2	136758401	136759200	0.437048	0.437048	--
2	163037601	163038400	0.460189	0.460189	ncbi_119713040
2	164016801	164017600	0.410848	0.410848	ncbi_119715847;ncbi_113842963
2	164024801	164025600	0.345813	0.345813	ncbi_113842963
2	164121601	164122400	0.359074	0.359074	--
20	6162401	6163200	0.598076	0.598076	ncbi_101804602
21	1873601	1874400	0.68374	0.68374	ncbi_101798558;ncbi_101797894;ncbi_113839641
21	6520801	6521600	0.445249	0.445249	--
24	7518401	7519200	0.628699	0.628699	--
26	2759201	2760000	0.470376	0.470376	ncbi_106014322;ncbi_113841084
26	2761601	2762400	0.398901	0.398901	--
26	2817601	2818400	0.444521	0.444521	--
26	2846401	2847200	0.681224	0.681224	--
26	2853601	2854400	0.525172	0.525172	--
26	2871201	2872000	0.443334	0.443334	--
26	2880801	2881600	0.536959	0.536959	--
26	2883201	2884000	0.681224	0.681224	--
26	2891201	2892000	0.574403	0.574403	--
26	2903201	2904000	0.407249	0.407249	--
26	2907201	2908000	0.353582	0.353582	--
26	2927201	2928000	0.473116	0.473116	--
26	2932801	2933600	0.604319	0.604319	--
26	2940001	2940800	0.552553	0.552553	--
26	2943201	2944000	0.653032	0.653032	--
26	2988001	2988800	0.537874	0.537874	--
27	3150401	3151200	0.378161	0.378161	--
29	5784801	5785600	0.51263	0.51263	--
3	8200001	8200800	0.499641	0.499641	--
3	13517601	13518400	0.403288	0.403288	--
3	13572001	13572800	0.416361	0.416361	ncbi_101798438
3	22515201	22516000	0.928826	0.928826	--
3	41884001	41884800	0.502142	0.502142	--
3	52387201	52388000	0.350112	0.350112	ncbi_113843207;ncbi_101802318
3	95544801	95545600	0.451148	0.451148	--
3	96599201	96600000	0.35094	0.35094	--
3	99874401	99875200	0.424699	0.424699	ncbi_101799650
3	103463201	103464000	0.402951	0.402951	--
3	107616001	107616800	0.541087	0.541087	--
3	118528001	118528800	0.343256	0.343256	ncbi_101802642;ncbi_101802271
3	118554401	118555200	0.515229	0.515229	--
3	118565601	118566400	0.467818	0.467818	--
3	118975201	118976000	0.40954	0.40954	--
3	118988001	118988800	0.4526	0.4526	ncbi_119716530
3	119004001	119004800	0.548054	0.548054	--
3	119016001	119016800	0.417478	0.417478	--
31	95201	96000	0.452663	0.452663	ncbi_119714242;ncbi_119714244
31	121601	122400	0.398182	0.398182	ncbi_113839872;ncbi_119714243
4	22688801	22689600	0.519646	0.519646	--
4	76248801	76249600	0.569892	0.569892	--
5	6411201	6412000	0.535375	0.535375	--
5	6461601	6462400	0.369812	0.369812	--
5	30992001	30992800	0.343398	0.343398	ncbi_119717080
5	30996801	30997600	0.700741	0.700741	--
5	41904001	41904800	0.527313	0.527313	--
5	54554401	54555200	0.498993	0.498993	--
5	54573601	54574400	0.343279	0.343279	--
5	55187201	55188000	0.507176	0.507176	--
5	57066401	57067200	0.385785	0.385785	--
5	59596801	59597600	0.477807	0.477807	ncbi_101796046
7	1416001	1416800	0.382092	0.382092	--
7	16031201	16032000	0.383077	0.383077	ncbi_101796097
8	6477601	6478400	0.366727	0.366727	--
8	8481601	8482400	0.339632	0.339632	--
8	31061601	31062400	0.355509	0.355509	--
9	80801	81600	0.409225	0.409225	--
Z	10760801	10761600	0.367216	0.367216	--
Z	10764001	10764800	0.342072	0.342072	--
Z	10776801	10777600	0.396908	0.396908	--
Z	14662401	14663200	0.373844	0.373844	--
Z	14680001	14680800	0.352863	0.352863	--
Z	70123201	70124000	0.417172	0.417172	--
Z	71207201	71208000	0.575931	0.575931	ncbi_106018550
Z	79058401	79059200	0.557139	0.557139	--
Z	83792001	83792800	0.384019	0.384019	--
Z	83951201	83952000	0.355509	0.355509	ncbi_119714521

## Sheet: Table S9-2
Table S9-2. List of highly differentiated CNVRs and annotated genes between SM with that of JD and SX.
Chromosome	CNV start	CNV end	Weighted_FST	Mean_FST	Gene
1	15101601	15102400	0.598175	0.598175	--
1	15132801	15133600	0.523746	0.523746	--
1	47377601	47378400	0.491016	0.491016	--
1	65783201	65784000	0.343564	0.343564	--
1	80050401	80051200	0.574914	0.574914	--
1	81069601	81070400	0.396522	0.396522	--
1	81089601	81090400	0.370079	0.370079	--
1	88478401	88479200	0.389911	0.389911	ncbi_119717521
1	92056801	92057600	0.390399	0.390399	--
1	106814401	106815200	0.342054	0.342054	--
1	107115201	107116000	0.519588	0.519588	--
1	127932001	127932800	0.464827	0.464827	--
1	148227201	148228000	0.33719	0.33719	--
1	170135201	170136000	0.359755	0.359755	--
1	173844001	173844800	0.362932	0.362932	--
1	177076001	177076800	0.516044	0.516044	--
1	177120801	177121600	0.357115	0.357115	--
1	184532001	184532800	0.459073	0.459073	--
1	184600001	184600800	0.459073	0.459073	--
1	189622401	189623200	0.348855	0.348855	--
1	199480801	199481600	0.38329	0.38329	--
1	199494401	199495200	0.504507	0.504507	--
1	199604801	199605600	0.418856	0.418856	ncbi_119716493
1	199832001	199832800	0.366727	0.366727	--
1	201100001	201100800	0.438537	0.438537	ncbi_119716568
1	205453601	205454400	0.617626	0.617626	--
1	206312001	206312800	0.334607	0.334607	--
1	206826401	206827200	0.389251	0.389251	--
10	988001	988800	0.427732	0.427732	ncbi_119717956
10	2664001	2664800	0.333398	0.333398	--
10	2710401	2711200	0.607033	0.607033	--
10	2717601	2718400	0.48362	0.48362	--
10	2749601	2750400	0.335901	0.335901	--
10	7633601	7634400	0.396967	0.396967	--
10	10557601	10558400	0.527348	0.527348	--
10	10568001	10568800	0.489021	0.489021	--
11	674401	675200	0.418396	0.418396	--
11	934401	935200	0.362612	0.362612	--
11	9821601	9822400	0.379308	0.379308	ncbi_101792739
14	9583201	9584000	0.332322	0.332322	--
14	12514401	12515200	0.361888	0.361888	--
14	13050401	13051200	0.523746	0.523746	ncbi_119718386
15	422401	423200	0.413236	0.413236	ncbi_113845228;ncbi_101792736
15	441601	442400	0.425302	0.425302	--
15	3128001	3128800	0.366727	0.366727	ncbi_101803943
16	9527201	9528000	0.406544	0.406544	ncbi_101796050
17	187201	188000	0.330473	0.330473	ncbi_113845378;ncbi_106019355
19	1217601	1218400	0.519032	0.519032	--
19	12667201	12668000	0.342034	0.342034	--
19	13067201	13068000	0.344262	0.344262	--
19	13085601	13086400	0.36642	0.36642	--
2	769601	770400	0.491727	0.491727	ncbi_113842952;ncbi_119716176
2	6617601	6618400	0.402472	0.402472	--
2	7040001	7040800	0.501626	0.501626	--
2	15203201	15204000	0.468843	0.468843	--
2	15228801	15229600	0.371967	0.371967	--
2	15257601	15258400	0.468843	0.468843	ncbi_106018437
2	15282401	15283200	0.455384	0.455384	--
2	34582401	34583200	0.444959	0.444959	--
2	48203201	48204000	0.389251	0.389251	--
2	72609601	72610400	0.469737	0.469737	--
2	75371201	75372000	0.332054	0.332054	--
2	81064001	81064800	0.355711	0.355711	ncbi_101797173
2	90167201	90168000	0.333112	0.333112	--
2	91084001	91084800	0.567046	0.567046	--
2	91145601	91146400	0.63401	0.63401	--
2	97531201	97532000	0.351764	0.351764	--
2	99881601	99882400	0.351842	0.351842	--
2	100135201	100136000	0.397634	0.397634	--
2	103557601	103558400	0.326599	0.326599	ncbi_101805253
2	103564801	103565600	0.436875	0.436875	ncbi_101805253;ncbi_106020193
2	103568801	103569600	0.346222	0.346222	--
2	103571201	103572000	0.415088	0.415088	--
2	103588801	103589600	0.491016	0.491016	--
2	105423201	105424000	0.396967	0.396967	--
2	107144001	107144800	0.406855	0.406855	--
2	110757601	110758400	0.668702	0.668702	ncbi_113842093;ncbi_119716125
2	117200801	117201600	0.526321	0.526321	--
2	118317601	118318400	0.334336	0.334336	ncbi_101804441
2	134548001	134548800	0.36753	0.36753	--
2	134969601	134970400	0.763646	0.763646	--
2	159249601	159250400	0.377916	0.377916	--
2	163312001	163312800	0.391627	0.391627	ncbi_119713072
2	163926401	163927200	0.484049	0.484049	ncbi_119715808
2	163972801	163973600	0.466171	0.466171	--
2	164016801	164017600	0.4321	0.4321	ncbi_119715847;ncbi_113842963
2	164056001	164056800	0.412936	0.412936	--
2	164063201	164064000	0.366809	0.366809	ncbi_119715845;ncbi_119715844;ncbi_119715849
2	164080801	164081600	0.358743	0.358743	ncbi_119715845;ncbi_119715844;ncbi_119715857
2	164112801	164113600	0.366831	0.366831	--
2	164762401	164763200	0.405325	0.405325	--
2	164780801	164781600	0.33917	0.33917	--
20	8228801	8229600	0.489273	0.489273	--
21	6758401	6759200	0.560679	0.560679	--
21	6764001	6764800	0.560679	0.560679	--
23	4428801	4429600	0.45802	0.45802	ncbi_119713455
25	55201	56000	0.344262	0.344262	--
26	420001	420800	0.409603	0.409603	--
26	2759201	2760000	0.502726	0.502726	ncbi_106014322;ncbi_113841084
26	2761601	2762400	0.594728	0.594728	--
28	4352801	4353600	0.359991	0.359991	ncbi_119714122
28	4362401	4363200	0.627111	0.627111	ncbi_113840559
28	4450401	4451200	0.627111	0.627111	--
28	4825601	4826400	0.62543	0.62543	ncbi_101804340
28	4834401	4835200	0.487386	0.487386	ncbi_101804340
28	4942401	4943200	0.41077	0.41077	--
3	22515201	22516000	0.33719	0.33719	--
3	41867201	41868000	0.606166	0.606166	ncbi_113843179
3	41876801	41877600	0.611886	0.611886	--
3	55769601	55770400	0.344262	0.344262	--
3	55788001	55788800	0.344262	0.344262	--
3	65934401	65935200	0.427732	0.427732	--
3	90277601	90278400	0.366727	0.366727	--
3	90360001	90360800	0.366727	0.366727	--
3	90593601	90594400	0.366727	0.366727	--
3	99412001	99412800	0.342034	0.342034	--
3	100098401	100099200	0.342054	0.342054	--
3	119156801	119157600	0.416713	0.416713	--
4	1794401	1795200	0.527348	0.527348	--
4	45625601	45626400	0.366727	0.366727	--
4	71506401	71507200	0.504872	0.504872	ncbi_106017942
5	8711201	8712000	0.398682	0.398682	--
5	29963201	29964000	0.391394	0.391394	--
5	29967201	29968000	0.567163	0.567163	--
5	30996801	30997600	0.408179	0.408179	--
5	33568001	33568800	0.345382	0.345382	--
5	44967201	44968000	0.433428	0.433428	--
5	54554401	54555200	0.346644	0.346644	--
5	55372001	55372800	0.387682	0.387682	ncbi_113841567;ncbi_119717002;ncbi_113841984
5	55648001	55648800	0.420532	0.420532	--
5	55664001	55664800	0.458582	0.458582	--
5	55695201	55696000	0.383694	0.383694	--
5	55708801	55709600	0.352294	0.352294	--
5	55761601	55762400	0.354091	0.354091	--
5	55765601	55766400	0.342427	0.342427	--
5	66652001	66652800	0.420317	0.420317	--
7	6233601	6234400	0.333421	0.333421	ncbi_113844155
7	8579201	8580000	0.485746	0.485746	--
8	13260801	13261600	0.4732	0.4732	ncbi_101800093
8	31154401	31155200	0.438922	0.438922	--
8	31242401	31243200	0.405658	0.405658	--
9	1244001	1244800	0.559417	0.559417	ncbi_101804711
9	23068801	23069600	0.418396	0.418396	--
9	25101601	25102400	0.512323	0.512323	--
9	25400001	25400800	0.427732	0.427732	--
Z	9972801	9973600	0.423405	0.423405	--
Z	9980001	9980800	0.405191	0.405191	--
Z	33810401	33811200	0.734565	0.734565	ncbi_113840280
Z	34367201	34368000	0.490194	0.490194	--
Z	38512801	38513600	0.481226	0.481226	ncbi_101798801
Z	51364001	51364800	0.344065	0.344065	--
Z	62538401	62539200	0.342034	0.342034	--
Z	62655201	62656000	0.468851	0.468851	--
Z	62656801	62657600	0.548588	0.548588	--
Z	62982401	62983200	0.658836	0.658836	--
Z	83792001	83792800	0.633533	0.633533	--
Z	83819201	83820000	0.718958	0.718958	--
Z	83917601	83918400	0.486887	0.486887	ncbi_113840953
Z	83944001	83944800	0.545927	0.545927	ncbi_119714521

## Sheet: Table S9-3
Table S9-3. List of highly differentiated CNVRs and annotated genes between SX with that of JD and SM.
Chromosome	CNV start	CNV end	Weighted_FST	Mean_FST	Gene
1	7049601	7050400	0.541087	0.541087	--
1	18609601	18610400	0.581961	0.581961	--
1	20615201	20616000	0.499106	0.499106	--
1	37580801	37581600	0.396967	0.396967	ncbi_110352235;ncbi_101804530;ncbi_119715523
1	39388001	39388800	0.379086	0.379086	--
1	41734401	41735200	0.417172	0.417172	ncbi_101800097
1	61196801	61197600	0.437048	0.437048	--
1	65783201	65784000	0.855755	0.855755	--
1	74554401	74555200	0.485746	0.485746	--
1	78565601	78566400	0.397462	0.397462	--
1	79012001	79012800	0.464754	0.464754	ncbi_101793874
1	80050401	80051200	0.402252	0.402252	--
1	80092801	80093600	0.471942	0.471942	--
1	80691201	80692000	0.418	0.418	--
1	81066401	81067200	0.437048	0.437048	--
1	81072001	81072800	0.521676	0.521676	ncbi_119718246
1	82660001	82660800	0.675989	0.675989	ncbi_113842419;ncbi_113842418
1	82815201	82816000	0.404669	0.404669	--
1	92056801	92057600	0.58673	0.58673	--
1	93056801	93057600	0.460179	0.460179	--
1	98980801	98981600	0.483282	0.483282	--
1	106692801	106693600	0.511433	0.511433	--
1	106814401	106815200	0.557139	0.557139	--
1	106832801	106833600	0.806654	0.806654	--
1	145097601	145098400	0.65486	0.65486	ncbi_101804531
1	148227201	148228000	0.928826	0.928826	--
1	162917601	162918400	0.485772	0.485772	--
1	169107201	169108000	0.445622	0.445622	--
1	175547201	175548000	0.629893	0.629893	ncbi_101804202
1	181252801	181253600	0.418396	0.418396	ncbi_101798377
1	190596801	190597600	0.469088	0.469088	--
1	198048801	198049600	0.555456	0.555456	ncbi_106020052
1	200857601	200858400	0.442102	0.442102	--
1	206324801	206325600	0.48479	0.48479	ncbi_101803400;ncbi_119716830;ncbi_101800656;ncbi_101799527;ncbi_119716836;ncbi_119716856;ncbi_119716862;ncbi_119713069;ncbi_119716853;ncbi_113844747;ncbi_113844739;ncbi_113844746;ncbi_119716872
10	1341601	1342400	0.722763	0.722763	--
10	6720801	6721600	0.773148	0.773148	--
10	7817601	7818400	0.585307	0.585307	--
11	1653601	1654400	0.853246	0.853246	ncbi_101799056
11	11699201	11700000	0.6	0.6	ncbi_119718083
11	11844001	11844800	0.47465	0.47465	--
13	15836001	15836800	0.724395	0.724395	--
14	9561601	9562400	0.406544	0.406544	--
14	9644001	9644800	0.425375	0.425375	--
14	12477601	12478400	0.392934	0.392934	ncbi_119718369
14	12480801	12481600	0.399007	0.399007	--
14	15643201	15644000	0.849122	0.849122	ncbi_101800259
14	18761601	18762400	0.422053	0.422053	--
14	20917601	20918400	0.38374	0.38374	--
14	20924001	20924800	0.536736	0.536736	--
15	55201	56000	0.419866	0.419866	--
15	422401	423200	0.394699	0.394699	ncbi_113845228;ncbi_101792736
16	9527201	9528000	0.715715	0.715715	ncbi_101796050
17	204801	205600	0.660195	0.660195	--
17	717601	718400	0.557851	0.557851	--
17	787201	788000	0.392371	0.392371	ncbi_101797393
17	1089601	1090400	0.37996	0.37996	ncbi_113841521
17	1250401	1251200	0.446701	0.446701	ncbi_119718662;ncbi_119718672
17	1321601	1322400	0.414719	0.414719	--
17	1400001	1400800	0.444931	0.444931	ncbi_101789604
18	9593601	9594400	0.677005	0.677005	--
19	9697601	9698400	0.552806	0.552806	ncbi_110351400
2	600801	601600	0.38329	0.38329	--
2	613601	614400	0.532505	0.532505	ncbi_113841537
2	3036001	3036800	0.581961	0.581961	--
2	4162401	4163200	0.663888	0.663888	--
2	5872001	5872800	0.503337	0.503337	ncbi_119715991
2	6321601	6322400	0.657578	0.657578	--
2	6598401	6599200	0.444186	0.444186	--
2	6617601	6618400	0.420265	0.420265	--
2	6632001	6632800	0.412951	0.412951	--
2	6730401	6731200	0.382317	0.382317	--
2	7573601	7574400	0.412381	0.412381	--
2	30836001	30836800	0.707003	0.707003	--
2	34343201	34344000	0.502706	0.502706	ncbi_113840502
2	34405601	34406400	0.463789	0.463789	ncbi_119715705
2	34463201	34464000	0.710903	0.710903	--
2	34471201	34472000	0.667565	0.667565	ncbi_113840986
2	34486401	34487200	0.710903	0.710903	--
2	34582401	34583200	0.626075	0.626075	--
2	68814401	68815200	0.66438	0.66438	--
2	89736801	89737600	0.388298	0.388298	ncbi_119716013
2	98705601	98706400	0.377916	0.377916	--
2	98719201	98720000	0.667578	0.667578	--
2	98721601	98722400	0.406261	0.406261	--
2	108847201	108848000	0.483282	0.483282	--
2	115489601	115490400	0.413429	0.413429	--
2	117266401	117267200	0.472565	0.472565	ncbi_101792438
2	121236801	121237600	0.427732	0.427732	--
2	148105601	148106400	0.557597	0.557597	--
21	16280801	16281600	0.550958	0.550958	--
21	16284001	16284800	0.58156	0.58156	--
21	16289601	16290400	0.602791	0.602791	ncbi_113845749;ncbi_101798410
22	7834401	7835200	0.567072	0.567072	ncbi_101796910
22	7880801	7881600	0.567163	0.567163	--
24	7518401	7519200	0.430235	0.430235	--
25	6990401	6991200	0.498554	0.498554	--
26	1906401	1907200	0.575931	0.575931	ncbi_119713883;ncbi_119713882
26	1910401	1911200	0.603628	0.603628	--
27	6795201	6796000	0.514785	0.514785	ncbi_119713908
28	5044001	5044800	0.395763	0.395763	--
3	10910401	10911200	0.722763	0.722763	--
3	26678401	26679200	0.643865	0.643865	--
3	26760001	26760800	0.643865	0.643865	--
3	53262401	53263200	0.378983	0.378983	--
3	57247201	57248000	0.468312	0.468312	--
3	71260001	71260800	0.380504	0.380504	ncbi_101790467
3	74235201	74236000	0.511433	0.511433	--
3	99874401	99875200	0.555456	0.555456	ncbi_101799650
3	103456001	103456800	0.491524	0.491524	--
3	103463201	103464000	0.483558	0.483558	--
3	110432001	110432800	0.440749	0.440749	--
3	115496001	115496800	0.402252	0.402252	--
3	119142401	119143200	0.378798	0.378798	ncbi_101798224
3	119156801	119157600	0.43607	0.43607	--
3	119899201	119900000	0.467758	0.467758	ncbi_101792632
4	8096801	8097600	0.502638	0.502638	--
4	22688801	22689600	0.379086	0.379086	--
4	26666401	26667200	0.394106	0.394106	--
4	26988001	26988800	0.534223	0.534223	--
4	71506401	71507200	0.786531	0.786531	ncbi_106017942
5	6409601	6410400	0.385785	0.385785	--
5	6411201	6412000	0.489021	0.489021	--
5	8663201	8664000	0.416275	0.416275	--
5	8700001	8700800	0.462594	0.462594	--
5	17831201	17832000	0.457039	0.457039	--
5	41904001	41904800	0.832332	0.832332	--
5	54947201	54948000	0.511433	0.511433	ncbi_106018527
5	55615201	55616000	0.510789	0.510789	ncbi_106017007
5	55695201	55696000	0.418778	0.418778	--
5	55708801	55709600	0.455433	0.455433	--
5	55716801	55717600	0.40203	0.40203	--
5	55737601	55738400	0.617626	0.617626	ncbi_113841342
5	61764801	61765600	0.588895	0.588895	--
6	4453601	4454400	0.437048	0.437048	--
6	9968801	9969600	0.439395	0.439395	ncbi_106019181
6	10157601	10158400	0.397215	0.397215	--
7	6261601	6262400	0.403288	0.403288	ncbi_101798344
7	34216001	34216800	0.664207	0.664207	--
8	7273601	7274400	0.426363	0.426363	--
8	24490401	24491200	0.527348	0.527348	--
9	15167201	15168000	0.460189	0.460189	--
9	15173601	15174400	0.457039	0.457039	--
9	25101601	25102400	0.512323	0.512323	--
Z	10760801	10761600	0.49585	0.49585	--
Z	10770401	10771200	0.517552	0.517552	ncbi_113840293
Z	10773601	10774400	0.726575	0.726575	ncbi_113840293
Z	10776801	10777600	0.438496	0.438496	--
Z	13487201	13488000	0.6	0.6	--
Z	14662401	14663200	0.654976	0.654976	--
Z	14672801	14673600	0.463858	0.463858	--
Z	14680001	14680800	0.579586	0.579586	--
Z	24012801	24013600	0.852216	0.852216	--
Z	75468001	75468800	0.761431	0.761431	--
Z	76140001	76140800	0.624463	0.624463	--
Z	83776001	83776800	0.377916	0.377916	--
Z	83784001	83784800	0.377916	0.377916	--
Z	83812001	83812800	0.534389	0.534389	ncbi_113841930
Z	83898401	83899200	0.669421	0.669421	ncbi_113842220
Z	83902401	83903200	0.377916	0.377916	--
Z	83906401	83907200	0.649682	0.649682	--
Z	83936801	83937600	0.455757	0.455757	--
