# Supplementary material for: Identification of the genetic characteristics of copy number variations in experimental specific pathogen-free ducks using whole-genome resequencing
Source: BMC Genomics. 2024 Jan 2;25:17. doi: 10.1186/s12864-023-09928-8 (PMC10759622; doi:10.1186/s12864-023-09928-8)
Supplement: Supplementary file 12 — Additional file 12: Table S10. KEGG analysis of CNVR-harbored that are genes differentially expressed in three duck populations [file 12864_2023_9928_MOESM12_ESM.xls]

## Sheet: Sheet1
Table S10. KEGG analysis of CNVR-harbored that are genes differentially expressed in three duck populations.
Group	KEGG_A_class	KEGG_B_class	Pathway	FST.JD_vs_FJ+SX.t0.05 (17)	All (6082)	Pvalue	Qvalue	Pathway ID	Genes
JD_vs_SM+SX.t0.05.path	Organismal Systems	Immune system	C-type lectin receptor signaling pathway	5	96	4.69964e-06	0.00012689	ko04625	ncbi_113841770(CLEC4D);ncbi_119717029(Clec10a);ncbi_119717036(Clec6a);ncbi_119717056(Clec4e);ncbi_119717058(Clec4d)
	Human Diseases	Infectious diseases	Tuberculosis	5	162	6.01778e-05	0.0008124	ko05152	ncbi_113841770(CLEC4D);ncbi_119717029(Clec10a);ncbi_119717036(Clec6a);ncbi_119717056(Clec4e);ncbi_119717058(Clec4d)
	Organismal Systems	Excretory system	Endocrine and other factor-regulated calcium reabsorption	2	39	0.00512808	0.0461528	ko04961	ncbi_101802318(ESR1);ncbi_119713040(PTH1R)
	Cellular Processes	Transport and catabolism	Lysosome	2	122	0.0445995	0.257298	ko04142	ncbi_119714243(Mcoln1);ncbi_119714244(Mcoln1)
	Metabolism	Amino acid metabolism	Arginine biosynthesis	1	18	0.0492018	0.257298	ko00220	ncbi_101804602(ASL2)
SM_vs_JD+SX.t0.05.path	Human Diseases	Cardiovascular diseases	Viral myocarditis	2	56	0.00434248	0.133258	ko05416	ncbi_101792739(actg1);ncbi_101804340(TRDC)
	Human Diseases	Infectious diseases	Staphylococcus aureus infection	2	68	0.00634784	0.133258	ko05150	ncbi_101804340(TRDC);ncbi_119713072(CATHL3)
	Organismal Systems	Digestive system	Protein digestion and absorption	2	80	0.00870192	0.133258	ko04974	ncbi_101804711(MME);ncbi_119716125(--)
	Human Diseases	Cardiovascular diseases	Dilated cardiomyopathy (DCM)	2	81	0.00891342	0.133258	ko05414	ncbi_101792739(actg1);ncbi_101804340(TRDC)
	Organismal Systems	Immune system	Hematopoietic cell lineage	2	82	0.00912724	0.133258	ko04640	ncbi_101804340(TRDC);ncbi_101804711(MME)
	Cellular Processes	Transport and catabolism	Phagosome	2	132	0.022618	0.248991	ko04145	ncbi_101792739(actg1);ncbi_101804340(TRDC)
	Organismal Systems	Endocrine system	Renin-angiotensin system	1	17	0.0303449	0.248991	ko04614	ncbi_101804711(MME)
	Human Diseases	Infectious diseases	Tuberculosis	2	162	0.0331204	0.248991	ko05152	ncbi_101804340(TRDC);ncbi_119713072(CATHL3)
	Human Diseases	Immune diseases	Asthma	1	24	0.0425947	0.248991	ko05310	ncbi_101804340(TRDC)
	Human Diseases	Infectious diseases	Pathogenic Escherichia coli infection	2	186	0.0426735	0.248991	ko05130	ncbi_101792739(actg1);ncbi_101804340(TRDC)
	Metabolism	Amino acid metabolism	Histidine metabolism	1	25	0.0443332	0.248991	ko00340	ncbi_113844155(HNMT)
	Organismal Systems	Sensory system	Phototransduction - fly	1	25	0.0443332	0.248991	ko04745	ncbi_101792739(actg1)
	Metabolism	Lipid metabolism	alpha-Linolenic acid metabolism	1	28	0.0495313	0.248991	ko00592	ncbi_101792736(Pla2g10)
SX_vs_SM+JD.t0.05.path	Human Diseases	Immune diseases	Autoimmune thyroid disease	2	38	0.00201786	0.115018	ko05320	ncbi_101789604(H2-Eb1);ncbi_101799650(TPO)
	Metabolism	Lipid metabolism	Glycerophospholipid metabolism	2	97	0.0126082	0.228047	ko00564	ncbi_101792736(Pla2g10);ncbi_101804202(DGKH)
	Human Diseases	Cancers	Choline metabolism in cancer	2	97	0.0126082	0.228047	ko05231	ncbi_101790467(WASF1);ncbi_101804202(DGKH)
	Organismal Systems	Development	Axon guidance	2	136	0.0239204	0.228047	ko04360	ncbi_101798377(TRPC4);ncbi_101800259(SLIT3)
	Human Diseases	Immune diseases	Graft-versus-host disease	1	23	0.0408534	0.228047	ko05332	ncbi_101789604(H2-Eb1)
	Human Diseases	Immune diseases	Asthma	1	24	0.0425947	0.228047	ko05310	ncbi_101789604(H2-Eb1)
	Organismal Systems	Sensory system	Phototransduction - fly	1	25	0.0443332	0.228047	ko04745	ncbi_101798377(TRPC4)
	Metabolism	Lipid metabolism	alpha-Linolenic acid metabolism	1	28	0.0495313	0.228047	ko00592	ncbi_101792736(Pla2g10)
